# Supplementary material for: Systematic characterization of novel lncRNAs responding to phosphate starvation in Arabidopsis thaliana
Source: BMC Genomics. 2016 Aug 18;17:655. doi: 10.1186/s12864-016-2929-2 (PMC4991007; doi:10.1186/s12864-016-2929-2)
Supplement: Additional file 3: — Coordinates of novel lncRNAs in RefFlat format. This file contains the detailed coordinates of each novel lncRNAs, including the start and end positions of exons. (XLSX 136 kb) [file 12864_2016_2929_MOESM3_ESM.xlsx]

## Sheet: novel_lncRNA.refFlat
### Additional file 3. Predicted lncRNA coordinates, location, sequence and structure conservation.
This sheet contains coordinates, locations, sequence and structure conservation of all novel lncRNAs that could be regulated by Pi starvation.
GeneID	Transcript ID	Chrmosome	Strand	Start	End	Exon Number	Start Sites of Exons	End Sites of Exons	Location	Sequence Conserved	Structure Conserved	Compare with collections in PlncDB (Y: overlapped with the resource; N: not overlap with the resource; Overlap fraction: 50% )
												ESTv71	Matsui2008	Okamoto2010	RNAseq	RepTAS
XLOC_000002	TCONS_00000003	Chr1	+	6766	7451	2	6766,7379,	7228,7451,	antisense			N	N	N	N	N
XLOC_000007	TCONS_00000015	Chr1	+	63297	64137	1	63297,	64137,	antisense			Y	Y	N	N	N
XLOC_000027	TCONS_00000051	Chr1	+	159638	162281	2	159638,160563,	160474,162281,	antisense			Y	Y	N	N	N
XLOC_000097	TCONS_00000208	Chr1	+	589540	589977	1	589540,	589977,	antisense			Y	Y	Y	N	N
XLOC_000145	TCONS_00000321	Chr1	+	892846	895452	4	892846,893042,893284,893568,	892953,893206,893490,895452,	antisense			Y	N	Y	N	N
XLOC_000152	TCONS_00000333	Chr1	+	930841	931961	1	930841,	931961,	antisense			Y	Y	Y	N	N
XLOC_000182	TCONS_00000409	Chr1	+	1155061	1157195	2	1155061,1155491,	1155403,1157195,	antisense			N	Y	N	N	N
XLOC_000212	TCONS_00000456	Chr1	+	1356050	1357515	2	1356050,1357152,	1357069,1357515,	antisense			N	Y	N	N	N
XLOC_000227	TCONS_00000485	Chr1	+	1523680	1524540	2	1523680,1524467,	1524110,1524540,	intergenic			Y	N	N	Y	N
XLOC_000240	TCONS_00000509	Chr1	+	1661499	1662302	2	1661499,1662219,	1662130,1662302,	antisense			Y	N	N	N	N
XLOC_000289	TCONS_00000630	Chr1	+	1967539	1967906	2	1967539,1967854,	1967780,1967906,	antisense			Y	N	N	N	N
XLOC_000321	TCONS_00000709	Chr1	+	2194775	2195959	1	2194775,	2195959,	antisense			N	Y	Y	N	N
XLOC_000344	TCONS_00000755	Chr1	+	2338564	2339445	2	2338564,2339299,	2338938,2339445,	antisense			N	N	N	N	N
XLOC_000354	TCONS_00000777	Chr1	+	2407546	2408486	1	2407546,	2408486,	antisense			Y	Y	N	Y	N
XLOC_000363	TCONS_00000800	Chr1	+	2443709	2445345	3	2443709,2444642,2444932,	2444103,2444774,2445345,	antisense			N	Y	N	N	N
XLOC_000379	TCONS_00000845	Chr1	+	2612277	2613232	1	2612277,	2613232,	antisense			Y	N	N	N	N
XLOC_000487	TCONS_00001089	Chr1	+	3367915	3369082	1	3367915,	3369082,	antisense			Y	N	N	N	N
XLOC_000491	TCONS_00001101	Chr1	+	3392062	3392580	1	3392062,	3392580,	antisense			Y	Y	N	N	N
XLOC_000497	TCONS_00001108	Chr1	+	3439555	3440320	1	3439555,	3440320,	antisense			Y	N	N	N	N
XLOC_000594	TCONS_00001326	Chr1	+	4062629	4063438	1	4062629,	4063438,	antisense			N	Y	Y	N	N
XLOC_000661	TCONS_00001445	Chr1	+	4478112	4480232	4	4478112,4478696,4478955,4479450,	4478304,4478834,4479273,4480232,	antisense			N	N	N	N	N
XLOC_000662	TCONS_00001447	Chr1	+	4480799	4483703	6	4480799,4481603,4482030,4482301,4482459,4483464,	4481076,4481886,4482168,4482374,4483369,4483703,	antisense			N	N	N	N	N
XLOC_000662	TCONS_00001446	Chr1	+	4480799	4483703	5	4480799,4482030,4482301,4482459,4483464,	4481886,4482168,4482374,4483369,4483703,	antisense			N	N	N	N	N
XLOC_000662	TCONS_00001449	Chr1	+	4481623	4483703	5	4481623,4482030,4482301,4482459,4483464,	4481886,4482170,4482374,4483369,4483703,	antisense			N	N	N	N	N
XLOC_000753	TCONS_00001628	Chr1	+	5192049	5192745	1	5192049,	5192745,	intergenic			N	N	N	Y	Y
XLOC_000754	TCONS_00001629	Chr1	+	5193576	5194297	1	5193576,	5194297,	antisense			N	N	N	N	N
XLOC_000777	TCONS_00001684	Chr1	+	5332371	5336708	4	5332371,5333635,5334046,5334576,	5333348,5333958,5334467,5336708,	antisense			N	N	N	N	N
XLOC_000777	TCONS_00001685	Chr1	+	5332968	5336708	4	5332968,5333635,5334046,5334576,	5333551,5333958,5334467,5336708,	antisense			N	N	N	N	N
XLOC_000784	TCONS_00001695	Chr1	+	5374852	5375890	3	5374852,5375322,5375537,	5375233,5375448,5375890,	cis			N	N	N	Y	Y
XLOC_000902	TCONS_00001949	Chr1	+	6055347	6056790	2	6055347,6056032,	6055903,6056790,	antisense			N	N	N	N	N
XLOC_000932	TCONS_00002001	Chr1	+	6277023	6277448	2	6277023,6277447,	6277368,6277448,	antisense			N	N	N	N	N
XLOC_000937	TCONS_00002007	Chr1	+	6312303	6313688	2	6312303,6312576,	6312490,6313688,	antisense			N	N	N	N	N
XLOC_000939	TCONS_00002010	Chr1	+	6318826	6319378	1	6318826,	6319378,	antisense			Y	N	N	N	N
XLOC_000951	TCONS_00002042	Chr1	+	6378289	6378572	1	6378289,	6378572,	antisense			Y	N	N	N	N
XLOC_000959	TCONS_00002061	Chr1	+	6418895	6420489	2	6418895,6420259,	6420160,6420489,	antisense			N	N	N	N	N
XLOC_000997	TCONS_00002163	Chr1	+	6671297	6672604	1	6671297,	6672604,	antisense			Y	Y	Y	N	N
XLOC_001006	TCONS_00002183	Chr1	+	6718572	6719315	1	6718572,	6719315,	cis			Y	N	N	Y	Y
XLOC_001035	TCONS_00002228	Chr1	+	6932089	6932789	1	6932089,	6932789,	antisense			Y	N	N	N	N
XLOC_001067	TCONS_00002280	Chr1	+	7098462	7099812	1	7098462,	7099812,	antisense			Y	Y	Y	N	N
XLOC_001102	TCONS_00002353	Chr1	+	7386760	7399660	2	7386760,7399587,	7387436,7399660,	antisense			N	N	N	N	N
XLOC_001141	TCONS_00002426	Chr1	+	7661128	7662672	2	7661128,7662273,	7661636,7662672,	antisense			Y	N	N	N	N
XLOC_001157	TCONS_00002447	Chr1	+	7759070	7760770	1	7759070,	7760770,	antisense			Y	N	Y	N	N
XLOC_001180	TCONS_00002488	Chr1	+	7932516	7933340	2	7932516,7932997,	7932569,7933340,	antisense			Y	N	N	N	N
XLOC_001184	TCONS_00002494	Chr1	+	7976572	7978040	1	7976572,	7978040,	antisense			Y	N	N	N	N
XLOC_001232	TCONS_00002589	Chr1	+	8297222	8298643	2	8297222,8297884,	8297811,8298643,	antisense			Y	N	N	N	N
XLOC_001255	TCONS_00002641	Chr1	+	8484615	8486223	2	8484615,8485791,	8485676,8486223,	antisense			Y	Y	N	N	N
XLOC_001255	TCONS_00002640	Chr1	+	8484615	8486223	2	8484615,8485781,	8485676,8486223,	antisense			Y	Y	N	N	N
XLOC_001290	TCONS_00002699	Chr1	+	8722397	8722758	1	8722397,	8722758,	antisense			Y	N	N	N	N
XLOC_001321	TCONS_00002748	Chr1	+	8861882	8862639	3	8861882,8862208,8862519,	8862127,8862256,8862639,	intergenic			N	N	N	Y	N
XLOC_001328	TCONS_00002763	Chr1	+	8911404	8912598	1	8911404,	8912598,	antisense			Y	Y	N	N	N
XLOC_001337	TCONS_00002781	Chr1	+	9002292	9004612	1	9002292,	9004612,	antisense			N	N	N	N	N
XLOC_001423	TCONS_00002931	Chr1	+	9507913	9508251	1	9507913,	9508251,	antisense			N	N	N	N	N
XLOC_001437	TCONS_00002968	Chr1	+	9627625	9628708	1	9627625,	9628708,	antisense			N	Y	N	N	N
XLOC_001535	TCONS_00003154	Chr1	+	10217166	10217850	1	10217166,	10217850,	antisense			N	N	N	N	N
XLOC_001536	TCONS_00003155	Chr1	+	10217986	10219023	1	10217986,	10219023,	antisense			N	N	N	N	N
XLOC_001577	TCONS_00003236	Chr1	+	10474878	10475930	1	10474878,	10475930,	antisense			Y	Y	N	N	N
XLOC_001581	TCONS_00003245	Chr1	+	10501135	10501473	1	10501135,	10501473,	antisense			Y	N	N	N	N
XLOC_001619	TCONS_00003324	Chr1	+	10840236	10840925	1	10840236,	10840925,	cis			Y	N	N	N	N
XLOC_001636	TCONS_00003365	Chr1	+	10939466	10941130	1	10939466,	10941130,	antisense			Y	N	N	N	N
XLOC_001638	TCONS_00003369	Chr1	+	10966906	10968942	2	10966906,10968627,	10967904,10968942,	TE			Y	Y	N	N	N
XLOC_001646	TCONS_00003381	Chr1	+	11041369	11043734	2	11041369,11042478,	11042012,11043734,	antisense			Y	N	N	N	N
XLOC_001670	TCONS_00003424	Chr1	+	11216956	11217535	1	11216956,	11217535,	antisense			Y	Y	N	N	N
XLOC_001685	TCONS_00003460	Chr1	+	11412787	11413850	1	11412787,	11413850,	antisense			N	N	N	N	N
XLOC_001691	TCONS_00003478	Chr1	+	11453590	11455803	3	11453590,11453713,11454571,	11453642,11454486,11455803,	intergenic			N	Y	N	N	Y
XLOC_001691	TCONS_00003479	Chr1	+	11453607	11455803	3	11453607,11453713,11454507,	11453642,11453749,11455803,	intergenic			Y	Y	N	N	Y
XLOC_001691	TCONS_00003481	Chr1	+	11453636	11455803	3	11453636,11453713,11454511,	11453642,11453749,11455803,	intergenic			Y	Y	N	N	Y
XLOC_001734	TCONS_00003567	Chr1	+	11778545	11780733	8	11778545,11778835,11779033,11779259,11779541,11780106,11780499,11780666,	11778712,11778917,11779125,11779464,11779629,11780227,11780581,11780733,	intergenic			N	N	N	N	N
XLOC_001735	TCONS_00003570	Chr1	+	11781542	11782376	2	11781542,11781841,	11781703,11782376,	intergenic			N	N	N	N	Y
XLOC_001806	TCONS_00003688	Chr1	+	12273077	12277001	4	12273077,12274224,12274418,12275592,	12273761,12274320,12275514,12277001,	antisense			N	N	N	N	N
XLOC_001806	TCONS_00003689	Chr1	+	12273289	12277001	2	12273289,12273631,	12273517,12277001,	antisense			N	N	N	N	N
XLOC_001820	TCONS_00003711	Chr1	+	12386218	12387701	4	12386218,12386592,12386820,12387219,	12386487,12386678,12386912,12387701,	pseudogene			Y	N	N	N	N
XLOC_001820	TCONS_00003710	Chr1	+	12386218	12387701	3	12386218,12386592,12386820,	12386487,12386678,12387701,	pseudogene			Y	N	N	N	N
XLOC_001827	TCONS_00003718	Chr1	+	12418298	12421815	1	12418298,	12421815,	antisense			Y	Y	Y	N	N
XLOC_001926	TCONS_00003913	Chr1	+	13115960	13117482	1	13115960,	13117482,	antisense			N	Y	Y	N	N
XLOC_001929	TCONS_00003916	Chr1	+	13145444	13146956	3	13145444,13146002,13146325,	13145881,13146222,13146956,	TE			N	Y	N	N	N
XLOC_001929	TCONS_00003917	Chr1	+	13145599	13146956	3	13145599,13145980,13146325,	13145881,13146222,13146956,	TE			N	Y	Y	N	N
XLOC_001962	TCONS_00003956	Chr1	+	13501285	13502516	3	13501285,13501769,13502215,	13501686,13501903,13502516,	cis			Y	N	N	Y	Y
XLOC_002211	TCONS_00004250	Chr1	+	16413609	16414724	2	16413609,16414133,	16413643,16414724,	TE			N	N	N	N	N
XLOC_002276	TCONS_00004351	Chr1	+	17026907	17028238	6	17026907,17027134,17027500,17027676,17028013,17028215,	17027028,17027390,17027576,17027861,17028133,17028238,	antisense			N	N	N	N	N
XLOC_002311	TCONS_00004407	Chr1	+	17233580	17234261	1	17233580,	17234261,	intergenic			N	Y	N	Y	N
XLOC_002317	TCONS_00004416	Chr1	+	17292409	17293003	1	17292409,	17293003,	intergenic			N	Y	N	Y	Y
XLOC_002318	TCONS_00004417	Chr1	+	17295578	17296597	2	17295578,17296191,	17295997,17296597,	intergenic			Y	Y	Y	Y	Y
XLOC_002376	TCONS_00004512	Chr1	+	17682723	17683610	2	17682723,17683315,	17682724,17683610,	antisense			Y	N	N	N	N
XLOC_002430	TCONS_00004620	Chr1	+	18116917	18117802	1	18116917,	18117802,	antisense			Y	N	N	N	N
XLOC_002443	TCONS_00004640	Chr1	+	18175026	18176004	1	18175026,	18176004,	antisense			Y	Y	N	N	N
XLOC_002455	TCONS_00004654	Chr1	+	18237659	18238606	2	18237659,18238574,	18238431,18238606,	antisense			Y	N	N	N	N
XLOC_002481	TCONS_00004703	Chr1	+	18429022	18430491	1	18429022,	18430491,	antisense			Y	N	Y	N	N
XLOC_002551	TCONS_00004847	Chr1	+	18941365	18941688	1	18941365,	18941688,	antisense			N	N	N	N	N
XLOC_002553	TCONS_00004850	Chr1	+	18953618	18954948	1	18953618,	18954948,	antisense			N	N	Y	N	N
XLOC_002560	TCONS_00004866	Chr1	+	19018932	19020206	2	19018932,19019945,	19019735,19020206,	antisense			N	N	N	N	N
XLOC_002655	TCONS_00005050	Chr1	+	19745020	19745641	2	19745020,19745527,	19745417,19745641,	antisense			Y	N	N	N	N
XLOC_002718	TCONS_00005185	Chr1	+	20170971	20171995	1	20170971,	20171995,	antisense			N	Y	Y	N	N
XLOC_002813	TCONS_00005407	Chr1	+	20846858	20847710	2	20846858,20847518,	20847268,20847710,	antisense			Y	N	Y	N	N
XLOC_002826	TCONS_00005436	Chr1	+	20942422	20943115	1	20942422,	20943115,	antisense			N	Y	N	N	N
XLOC_002842	TCONS_00005461	Chr1	+	21089538	21092670	2	21089538,21092028,	21091956,21092670,	antisense			Y	Y	N	N	N
XLOC_002842	TCONS_00005460	Chr1	+	21089538	21092670	3	21089538,21092028,21092536,	21091956,21092149,21092670,	antisense			Y	Y	N	N	N
XLOC_002865	TCONS_00005496	Chr1	+	21250253	21251438	2	21250253,21251149,	21250685,21251438,	antisense			Y	N	N	N	N
XLOC_002865	TCONS_00005497	Chr1	+	21250254	21251438	2	21250254,21251149,	21250774,21251438,	antisense			Y	N	N	N	N
XLOC_002969	TCONS_00005615	Chr1	+	21472587	21474577	1	21472587,	21474577,	antisense			Y	N	N	N	N
XLOC_003047	TCONS_00005757	Chr1	+	22201927	22203056	1	22201927,	22203056,	antisense			N	Y	Y	N	N
XLOC_003073	TCONS_00005798	Chr1	+	22414953	22416612	1	22414953,	22416612,	antisense			N	N	N	N	N
XLOC_003115	TCONS_00005874	Chr1	+	22741608	22742179	1	22741608,	22742179,	intergenic			Y	N	N	Y	N
XLOC_003126	TCONS_00005893	Chr1	+	22839936	22841860	2	22839936,22841535,	22841416,22841860,	pseudogene			N	N	N	N	N
XLOC_003149	TCONS_00005930	Chr1	+	22997372	22999824	1	22997372,	22999824,	antisense			N	N	N	N	N
XLOC_003174	TCONS_00005972	Chr1	+	23213458	23217180	3	23213458,23216221,23216600,	23213584,23216460,23217180,	antisense			N	N	N	N	N
XLOC_003176	TCONS_00005975	Chr1	+	23229484	23230143	1	23229484,	23230143,	antisense			Y	N	N	N	N
XLOC_003179	TCONS_00005979	Chr1	+	23261236	23261764	1	23261236,	23261764,	antisense			N	N	Y	N	N
XLOC_003209	TCONS_00006038	Chr1	+	23455896	23457176	2	23455896,23456303,	23455915,23457176,	antisense			Y	Y	Y	N	N
XLOC_003248	TCONS_00006117	Chr1	+	23785359	23786654	1	23785359,	23786654,	antisense			Y	N	Y	N	N
XLOC_003262	TCONS_00006142	Chr1	+	23850563	23855609	4	23850563,23850888,23851150,23851653,	23850697,23851001,23851547,23855609,	antisense			Y	Y	N	N	N
XLOC_003262	TCONS_00006145	Chr1	+	23850571	23855609	4	23850571,23850900,23851150,23851653,	23850697,23851001,23851547,23855609,	antisense			Y	Y	N	N	N
XLOC_003262	TCONS_00006144	Chr1	+	23850571	23855609	3	23850571,23851150,23851653,	23851002,23851547,23855609,	antisense			Y	Y	N	N	N
XLOC_003274	TCONS_00006166	Chr1	+	23941778	23942870	1	23941778,	23942870,	antisense			N	N	N	N	N
XLOC_003305	TCONS_00006221	Chr1	+	24115320	24116766	2	24115320,24115903,	24115823,24116766,	antisense			Y	N	N	N	N
XLOC_003337	TCONS_00006272	Chr1	+	24345663	24347417	2	24345663,24346347,	24345798,24347417,	TE			Y	N	N	N	N
XLOC_003343	TCONS_00006281	Chr1	+	24361234	24361815	1	24361234,	24361815,	antisense			Y	Y	Y	N	N
XLOC_003345	TCONS_00006284	Chr1	+	24373912	24375882	2	24373912,24375386,	24375040,24375882,	antisense			Y	N	N	N	N
XLOC_003389	TCONS_00006345	Chr1	+	24788937	24790152	2	24788937,24789409,	24789062,24790152,	antisense			N	Y	N	Y	N
XLOC_003401	TCONS_00006364	Chr1	+	24870065	24870765	1	24870065,	24870765,	antisense			N	N	N	N	N
XLOC_003424	TCONS_00006402	Chr1	+	25100897	25102176	2	25100897,25102044,	25101849,25102176,	antisense			Y	N	N	N	N
XLOC_003425	TCONS_00006403	Chr1	+	25119249	25120056	3	25119249,25119578,25119700,	25119482,25119616,25120056,	intergenic			Y	N	N	Y	Y
XLOC_003469	TCONS_00006501	Chr1	+	25453997	25455379	2	25453997,25455377,	25455177,25455379,	antisense			Y	Y	N	N	N
XLOC_003503	TCONS_00006565	Chr1	+	25654433	25655541	2	25654433,25654877,	25654787,25655541,	antisense			N	N	N	N	N
XLOC_003525	TCONS_00006598	Chr1	+	25840926	25841657	1	25840926,	25841657,	antisense			N	N	N	N	N
XLOC_003597	TCONS_00006729	Chr1	+	26323860	26324676	1	26323860,	26324676,	antisense			Y	Y	Y	N	N
XLOC_003600	TCONS_00006733	Chr1	+	26363116	26364772	2	26363116,26364023,	26363923,26364772,	antisense			N	N	N	N	N
XLOC_003626	TCONS_00006798	Chr1	+	26590529	26591762	2	26590529,26591001,	26590893,26591762,	antisense			Y	N	N	N	N
XLOC_003647	TCONS_00006852	Chr1	+	26722774	26723796	2	26722774,26723532,	26723425,26723796,	antisense			Y	N	N	N	N
XLOC_003724	TCONS_00006994	Chr1	+	27209707	27212383	4	27209707,27211755,27212085,27212333,	27211636,27211838,27212249,27212383,	antisense			N	N	N	N	N
XLOC_003726	TCONS_00006996	Chr1	+	27217092	27221141	3	27217092,27217625,27217808,	27217152,27217701,27221141,	antisense			N	N	N	N	N
XLOC_003728	TCONS_00006998	Chr1	+	27228118	27229370	2	27228118,27228652,	27228561,27229370,	antisense			N	N	Y	N	N
XLOC_003745	TCONS_00007037	Chr1	+	27359144	27360989	3	27359144,27359627,27360598,	27359538,27360513,27360989,	antisense			N	N	N	N	N
XLOC_003750	TCONS_00007045	Chr1	+	27385448	27386554	2	27385448,27385789,	27385611,27386554,	antisense			N	Y	Y	N	N
XLOC_003815	TCONS_00007194	Chr1	+	27851042	27851353	1	27851042,	27851353,	antisense			Y	Y	Y	N	N
XLOC_003816	TCONS_00007195	Chr1	+	27851801	27853158	1	27851801,	27853158,	antisense			Y	Y	Y	N	N
XLOC_003906	TCONS_00007352	Chr1	+	28463385	28466408	2	28463385,28466246,	28466136,28466408,	antisense			Y	N	N	N	N
XLOC_004038	TCONS_00007641	Chr1	+	29423547	29424458	1	29423547,	29424458,	antisense			Y	N	N	N	N
XLOC_004039	TCONS_00007642	Chr1	+	29427944	29428418	1	29427944,	29428418,	intergenic			Y	N	N	Y	Y
XLOC_004045	TCONS_00007651	Chr1	+	29463910	29464897	2	29463910,29464737,	29464645,29464897,	antisense			Y	Y	Y	N	N
XLOC_004046	TCONS_00007652	Chr1	+	29467388	29468363	1	29467388,	29468363,	antisense			Y	N	N	N	N
XLOC_004047	TCONS_00007653	Chr1	+	29472868	29473885	1	29472868,	29473885,	antisense			Y	N	Y	N	N
XLOC_004055	TCONS_00007669	Chr1	+	29536395	29537424	2	29536395,29536972,	29536818,29537424,	antisense			N	N	N	N	N
XLOC_004067	TCONS_00007698	Chr1	+	29635013	29638516	2	29635013,29637602,	29635035,29638516,	antisense			N	N	N	N	N
XLOC_004068	TCONS_00007699	Chr1	+	29646124	29647585	2	29646124,29647308,	29647207,29647585,	antisense			N	Y	N	N	N
XLOC_004082	TCONS_00007729	Chr1	+	29779808	29780939	1	29779808,	29780939,	antisense			N	Y	N	N	N
XLOC_004108	TCONS_00007789	Chr1	+	29957490	29960516	3	29957490,29958258,29959066,	29958098,29958942,29960516,	antisense			Y	N	N	N	N
XLOC_004125	TCONS_00007842	Chr1	+	30109092	30109687	2	30109092,30109686,	30109527,30109687,	antisense			Y	Y	N	N	N
XLOC_004142	TCONS_00007883	Chr1	+	30201661	30202100	1	30201661,	30202100,	antisense			Y	N	N	N	N
XLOC_004256	TCONS_00008120	Chr1	-	557019	558936	3	557019,558065,558208,	557991,558120,558936,	antisense			Y	N	Y	N	N
XLOC_004259	TCONS_00008125	Chr1	-	588262	589148	1	588262,	589148,	antisense			Y	N	N	N	N
XLOC_004261	TCONS_00008127	Chr1	-	591817	593377	1	591817,	593377,	antisense			Y	N	N	N	N
XLOC_004271	TCONS_00008140	Chr1	-	638800	642274	2	638800,641428,	639020,642274,	cis			Y	N	N	Y	N
XLOC_004300	TCONS_00008225	Chr1	-	852181	853876	1	852181,	853876,	antisense			Y	Y	Y	N	N
XLOC_004362	TCONS_00008355	Chr1	-	1230341	1230853	2	1230341,1230551,	1230448,1230853,	antisense			N	N	N	N	N
XLOC_004364	TCONS_00008357	Chr1	-	1236848	1239024	1	1236848,	1239024,	antisense			N	Y	N	N	N
XLOC_004379	TCONS_00008384	Chr1	-	1345049	1346229	1	1345049,	1346229,	antisense			N	N	N	N	N
XLOC_004406	TCONS_00008443	Chr1	-	1477420	1478929	2	1477420,1478699,	1477947,1478929,	antisense			N	Y	Y	N	N
XLOC_004407	TCONS_00008448	Chr1	-	1480070	1480853	2	1480070,1480754,	1480566,1480853,	intergenic			N	N	N	Y	N
XLOC_004449	TCONS_00008539	Chr1	-	1729012	1730091	1	1729012,	1730091,	cis			Y	Y	N	N	Y
XLOC_004476	TCONS_00008601	Chr1	-	1942598	1944942	8	1942598,1942947,1943195,1943753,1943893,1944161,1944444,1944649,	1942858,1943114,1943561,1943787,1944023,1944371,1944546,1944942,	pseudogene			Y	N	Y	N	N
XLOC_004476	TCONS_00008602	Chr1	-	1942598	1946094	9	1942598,1942947,1943195,1943443,1943753,1943893,1944161,1944444,1944649,	1942858,1943114,1943343,1943653,1943787,1944023,1944371,1944546,1946094,	antisense			Y	N	Y	N	N
XLOC_004481	TCONS_00008609	Chr1	-	1969769	1971716	1	1969769,	1971716,	antisense			Y	N	N	N	N
XLOC_004489	TCONS_00008633	Chr1	-	2044748	2047705	3	2044748,2046323,2047319,	2046215,2047181,2047705,	antisense			Y	Y	Y	N	N
XLOC_004601	TCONS_00008881	Chr1	-	2689424	2690089	1	2689424,	2690089,	antisense			Y	Y	Y	N	N
XLOC_004601	TCONS_00008882	Chr1	-	2689424	2690114	2	2689424,2690076,	2689762,2690114,	antisense			Y	Y	Y	N	N
XLOC_004653	TCONS_00009005	Chr1	-	3105816	3106291	2	3105816,3106056,	3105862,3106291,	antisense			Y	N	N	N	N
XLOC_004670	TCONS_00009036	Chr1	-	3201793	3202261	1	3201793,	3202261,	antisense			Y	N	N	N	N
XLOC_004695	TCONS_00009083	Chr1	-	3351881	3353109	2	3351881,3352615,	3352363,3353109,	antisense			Y	N	N	N	N
XLOC_004766	TCONS_00009253	Chr1	-	3810371	3811921	1	3810371,	3811921,	antisense			Y	N	N	N	N
XLOC_004807	TCONS_00009326	Chr1	-	4076348	4077014	1	4076348,	4077014,	antisense			Y	Y	Y	N	N
XLOC_004815	TCONS_00009334	Chr1	-	4140298	4140659	1	4140298,	4140659,	cis			N	N	Y	N	N
XLOC_004860	TCONS_00009427	Chr1	-	4480799	4481394	1	4480799,	4481394,	antisense			N	N	N	N	N
XLOC_004890	TCONS_00009494	Chr1	-	4662640	4663475	2	4662640,4663361,	4662979,4663475,	antisense			N	Y	Y	N	N
XLOC_004904	TCONS_00009522	Chr1	-	4758866	4760135	2	4758866,4759622,	4759202,4760135,	antisense			N	Y	N	N	N
XLOC_004919	TCONS_00009550	Chr1	-	4850172	4852088	1	4850172,	4852088,	antisense			N	N	N	N	N
XLOC_004950	TCONS_00009615	Chr1	-	5047893	5048499	1	5047893,	5048499,	antisense			N	Y	N	N	N
XLOC_004968	TCONS_00009653	Chr1	-	5149104	5151178	1	5149104,	5151178,	antisense			N	Y	N	N	N
XLOC_004987	TCONS_00009693	Chr1	-	5227030	5227967	1	5227030,	5227967,	antisense			Y	Y	Y	N	N
XLOC_005041	TCONS_00009802	Chr1	-	5577207	5577625	2	5577207,5577344,	5577251,5577625,	antisense			Y	N	N	N	N
XLOC_005108	TCONS_00009974	Chr1	-	6104210	6105368	1	6104210,	6105368,	antisense			Y	Y	N	N	N
XLOC_005133	TCONS_00010027	Chr1	-	6263617	6264915	2	6263617,6264250,	6263965,6264915,	intergenic			N	N	N	Y	N
XLOC_005157	TCONS_00010081	Chr1	-	6452434	6453000	1	6452434,	6453000,	antisense			N	Y	N	N	N
XLOC_005273	TCONS_00010307	Chr1	-	7272794	7275349	2	7272794,7273835,	7273483,7275349,	antisense			N	N	N	N	N
XLOC_005281	TCONS_00010327	Chr1	-	7366642	7367731	2	7366642,7366932,	7366832,7367731,	antisense			N	Y	Y	N	N
XLOC_005289	TCONS_00010347	Chr1	-	7439347	7440236	1	7439347,	7440236,	antisense			N	N	N	N	N
XLOC_005290	TCONS_00010348	Chr1	-	7440507	7441912	1	7440507,	7441912,	antisense			N	N	N	N	N
XLOC_005292	TCONS_00010350	Chr1	-	7444981	7446069	1	7444981,	7446069,	antisense			Y	N	N	N	N
XLOC_005322	TCONS_00010405	Chr1	-	7610396	7611685	1	7610396,	7611685,	antisense			Y	Y	N	N	N
XLOC_005352	TCONS_00010447	Chr1	-	7849959	7851085	1	7849959,	7851085,	antisense			Y	Y	N	N	N
XLOC_005358	TCONS_00010458	Chr1	-	7886381	7889559	1	7886381,	7889559,	antisense			Y	N	N	N	N
XLOC_005384	TCONS_00010505	Chr1	-	8071946	8072207	1	8071946,	8072207,	antisense			Y	Y	N	N	N
XLOC_005387	TCONS_00010510	Chr1	-	8095522	8097577	2	8095522,8096619,	8096538,8097577,	antisense			N	Y	Y	N	N
XLOC_005491	TCONS_00010717	Chr1	-	8755604	8756568	1	8755604,	8756568,	cis	AtsnoR59a, AtsnoR59b, snoZ159	Y	N	N	N	Y	N
XLOC_005513	TCONS_00010749	Chr1	-	8916806	8918229	1	8916806,	8918229,	antisense			N	N	N	N	N
XLOC_005553	TCONS_00010849	Chr1	-	9158454	9159316	1	9158454,	9159316,	antisense			N	N	N	N	N
XLOC_005591	TCONS_00010908	Chr1	-	9477422	9478840	1	9477422,	9478840,	antisense			N	N	N	N	N
XLOC_005613	TCONS_00010954	Chr1	-	9615167	9616391	1	9615167,	9616391,	antisense			Y	Y	Y	N	N
XLOC_005614	TCONS_00010955	Chr1	-	9621566	9621866	1	9621566,	9621866,	antisense			N	N	N	N	N
XLOC_005615	TCONS_00010956	Chr1	-	9625382	9626020	1	9625382,	9626020,	antisense			N	N	N	N	N
XLOC_005691	TCONS_00011138	Chr1	-	10198827	10201799	1	10198827,	10201799,	antisense			N	N	N	N	N
XLOC_005709	TCONS_00011177	Chr1	-	10308581	10309782	1	10308581,	10309782,	antisense	AtsnoR5b, AtsnoR5a, AtU51b, AtU31b, AtU51a, AtU33b, AtsnoR4b, snoU31b		N	Y	N	N	N
XLOC_005712	TCONS_00011182	Chr1	-	10327372	10329072	2	10327372,10328884,	10328285,10329072,	antisense			N	N	Y	N	N
XLOC_005720	TCONS_00011201	Chr1	-	10424487	10427214	2	10424487,10426777,	10425797,10427214,	antisense			Y	Y	N	N	N
XLOC_005722	TCONS_00011204	Chr1	-	10429909	10431190	1	10429909,	10431190,	antisense			Y	Y	N	N	N
XLOC_005733	TCONS_00011225	Chr1	-	10513202	10513634	1	10513202,	10513634,	antisense			Y	N	N	N	N
XLOC_005734	TCONS_00011226	Chr1	-	10513807	10515470	1	10513807,	10515470,	antisense			Y	N	N	N	N
XLOC_005748	TCONS_00011249	Chr1	-	10673014	10675964	1	10673014,	10675964,	antisense			N	N	N	N	N
XLOC_005846	TCONS_00011436	Chr1	-	11453619	11456511	1	11453619,	11456511,	intergenic			N	Y	N	N	Y
XLOC_005849	TCONS_00011440	Chr1	-	11475795	11478707	2	11475795,11478656,	11478469,11478707,	antisense			N	N	N	N	N
XLOC_005849	TCONS_00011441	Chr1	-	11475795	11478799	4	11475795,11478039,11478399,11478656,	11477932,11478103,11478469,11478799,	antisense			N	N	N	N	N
XLOC_005930	TCONS_00011582	Chr1	-	12191256	12192482	1	12191256,	12192482,	antisense			N	N	N	N	N
XLOC_005931	TCONS_00011592	Chr1	-	12199005	12200795	6	12199005,12199104,12199875,12200014,12200473,12200622,	12199019,12199743,12199921,12200062,12200530,12200795,	intergenic			N	N	Y	N	N
XLOC_005935	TCONS_00011601	Chr1	-	12229606	12230435	2	12229606,12230337,	12230210,12230435,	pseudogene			N	N	N	N	N
XLOC_005954	TCONS_00011634	Chr1	-	12383110	12385231	8	12383110,12383351,12383623,12383881,12384029,12384288,12384444,12385195,	12383271,12383494,12383677,12383937,12384155,12384363,12384886,12385231,	intergenic			Y	N	N	N	N
XLOC_005955	TCONS_00011635	Chr1	-	12386229	12387630	2	12386229,12386813,	12386678,12387630,	antisense			Y	N	N	N	N
XLOC_006023	TCONS_00011743	Chr1	-	12939578	12941611	2	12939578,12941032,	12940892,12941611,	pseudogene			N	N	N	N	N
XLOC_006034	TCONS_00011768	Chr1	-	13039689	13040539	1	13039689,	13040539,	antisense			N	N	N	N	N
XLOC_006048	TCONS_00011791	Chr1	-	13219506	13224463	2	13219506,13224110,	13219756,13224463,	antisense			N	N	Y	N	N
XLOC_006048	TCONS_00011793	Chr1	-	13220485	13224605	5	13220485,13222219,13223504,13223791,13224110,	13222133,13223409,13223722,13224001,13224605,	antisense			N	N	Y	N	N
XLOC_006048	TCONS_00011792	Chr1	-	13220485	13224605	4	13220485,13222219,13223791,13224110,	13222133,13223722,13223995,13224605,	antisense			N	N	Y	N	N
XLOC_006055	TCONS_00011802	Chr1	-	13281159	13282022	1	13281159,	13282022,	intergenic			N	Y	Y	Y	Y
XLOC_006103	TCONS_00011863	Chr1	-	13838521	13839061	2	13838521,13839001,	13838790,13839061,	intergenic			N	N	N	Y	Y
XLOC_006103	TCONS_00011864	Chr1	-	13838521	13839136	2	13838521,13839001,	13838775,13839136,	intergenic			N	N	N	Y	Y
XLOC_006251	TCONS_00012027	Chr1	-	15977039	15979652	1	15977039,	15979652,	antisense			N	Y	Y	N	N
XLOC_006267	TCONS_00012044	Chr1	-	16153359	16154830	4	16153359,16153818,16154207,16154662,	16153723,16154133,16154542,16154830,	antisense			N	N	N	N	N
XLOC_006317	TCONS_00012122	Chr1	-	16646750	16649643	1	16646750,	16649643,	antisense			Y	N	N	N	N
XLOC_006413	TCONS_00012289	Chr1	-	17498836	17499492	1	17498836,	17499492,	intergenic			Y	N	N	N	N
XLOC_006428	TCONS_00012307	Chr1	-	17611991	17612556	1	17611991,	17612556,	antisense			Y	N	N	N	N
XLOC_006489	TCONS_00012450	Chr1	-	18080429	18082169	1	18080429,	18082169,	antisense			Y	N	N	N	N
XLOC_006505	TCONS_00012479	Chr1	-	18209293	18211255	2	18209293,18211214,	18209873,18211255,	antisense			Y	N	N	N	N
XLOC_006577	TCONS_00012634	Chr1	-	18772589	18774756	1	18772589,	18774756,	antisense			N	Y	Y	N	N
XLOC_006596	TCONS_00012657	Chr1	-	18883516	18884418	2	18883516,18883901,	18883785,18884418,	antisense			N	N	N	N	N
XLOC_006685	TCONS_00012815	Chr1	-	19603197	19603579	1	19603197,	19603579,	antisense			Y	Y	Y	N	N
XLOC_006716	TCONS_00012865	Chr1	-	19811895	19813317	2	19811895,19812314,	19812228,19813317,	antisense			N	N	N	N	N
XLOC_006742	TCONS_00012914	Chr1	-	20000305	20000793	1	20000305,	20000793,	cis			N	N	N	N	N
XLOC_006764	TCONS_00012966	Chr1	-	20135795	20136996	1	20135795,	20136996,	antisense			N	Y	Y	N	N
XLOC_006778	TCONS_00012990	Chr1	-	20235462	20237356	2	20235462,20236098,	20235987,20237356,	antisense			N	Y	N	N	N
XLOC_006853	TCONS_00013148	Chr1	-	20764002	20765677	1	20764002,	20765677,	antisense			Y	N	N	N	N
XLOC_006967	TCONS_00013401	Chr1	-	21614491	21617083	2	21614491,21616534,	21614806,21617083,	cis			Y	N	N	Y	N
XLOC_006967	TCONS_00013402	Chr1	-	21614491	21617274	3	21614491,21616534,21617204,	21614806,21616795,21617274,	cis			Y	N	N	Y	N
XLOC_006967	TCONS_00013403	Chr1	-	21616066	21617244	1	21616066,	21617244,	intergenic			Y	N	N	Y	N
XLOC_006967	TCONS_00013404	Chr1	-	21616170	21617242	2	21616170,21617204,	21616795,21617242,	intergenic			Y	N	N	Y	N
XLOC_006972	TCONS_00013414	Chr1	-	21653392	21654519	1	21653392,	21654519,	antisense			Y	N	N	N	N
XLOC_007005	TCONS_00013467	Chr1	-	21998280	21999583	1	21998280,	21999583,	intergenic			N	N	N	N	Y
XLOC_007016	TCONS_00013486	Chr1	-	22076499	22077105	1	22076499,	22077105,	intergenic			N	N	N	Y	Y
XLOC_007017	TCONS_00013489	Chr1	-	22087534	22088138	1	22087534,	22088138,	intergenic			N	N	N	N	N
XLOC_007127	TCONS_00013735	Chr1	-	22728447	22731332	3	22728447,22730452,22730687,	22730321,22730589,22731332,	antisense			Y	N	N	N	N
XLOC_007131	TCONS_00013747	Chr1	-	22767447	22768546	3	22767447,22767968,22768367,	22767805,22768085,22768546,	antisense			Y	Y	N	N	N
XLOC_007131	TCONS_00013748	Chr1	-	22767447	22768653	2	22767447,22767968,	22767805,22768653,	antisense			Y	Y	N	N	N
XLOC_007207	TCONS_00013875	Chr1	-	23280457	23281643	1	23280457,	23281643,	intergenic			N	Y	Y	Y	Y
XLOC_007209	TCONS_00013877	Chr1	-	23298838	23301115	1	23298838,	23301115,	antisense	MIR5652		N	N	N	N	N
XLOC_007210	TCONS_00013878	Chr1	-	23301319	23304677	1	23301319,	23304677,	antisense	MIR5652		N	N	N	N	N
XLOC_007292	TCONS_00014061	Chr1	-	23963483	23964383	2	23963483,23964154,	23963837,23964383,	cis			Y	N	N	Y	N
XLOC_007292	TCONS_00014060	Chr1	-	23963483	23964383	2	23963483,23964154,	23963852,23964383,	cis			Y	N	N	Y	N
XLOC_007294	TCONS_00014064	Chr1	-	23978614	23981313	1	23978614,	23981313,	antisense			Y	N	N	N	N
XLOC_007309	TCONS_00014093	Chr1	-	24109687	24111390	1	24109687,	24111390,	antisense			Y	N	N	N	N
XLOC_007310	TCONS_00014094	Chr1	-	24113276	24114978	1	24113276,	24114978,	antisense			Y	Y	Y	N	N
XLOC_007313	TCONS_00014097	Chr1	-	24120946	24122652	1	24120946,	24122652,	antisense			Y	Y	N	N	N
XLOC_007314	TCONS_00014098	Chr1	-	24123783	24125340	1	24123783,	24125340,	antisense			Y	Y	N	N	N
XLOC_007429	TCONS_00014312	Chr1	-	24952565	24955726	1	24952565,	24955726,	antisense			Y	Y	N	N	N
XLOC_007549	TCONS_00014579	Chr1	-	25926962	25927331	1	25926962,	25927331,	antisense	AtsnoR102		Y	Y	Y	N	N
XLOC_007582	TCONS_00014634	Chr1	-	26182288	26183507	2	26182288,26183112,	26182872,26183507,	antisense			Y	Y	N	N	N
XLOC_007582	TCONS_00014635	Chr1	-	26182288	26183588	2	26182288,26182945,	26182872,26183588,	antisense			Y	Y	N	N	N
XLOC_007601	TCONS_00014669	Chr1	-	26329973	26332417	2	26329973,26330970,	26330863,26332417,	antisense			Y	Y	Y	N	N
XLOC_007620	TCONS_00014695	Chr1	-	26439918	26440321	1	26439918,	26440321,	antisense			N	N	N	N	N
XLOC_007691	TCONS_00014838	Chr1	-	26983747	26984568	1	26983747,	26984568,	antisense			N	N	N	N	N
XLOC_007699	TCONS_00014856	Chr1	-	27026733	27029040	1	27026733,	27029040,	antisense			Y	N	N	N	N
XLOC_007742	TCONS_00014948	Chr1	-	27394694	27396393	1	27394694,	27396393,	antisense			N	Y	N	N	N
XLOC_007776	TCONS_00015023	Chr1	-	27619628	27621263	1	27619628,	27621263,	antisense			Y	N	N	N	N
XLOC_007784	TCONS_00015036	Chr1	-	27682024	27683029	2	27682024,27682609,	27682027,27683029,	antisense			Y	N	N	N	N
XLOC_007878	TCONS_00015237	Chr1	-	28335682	28336671	1	28335682,	28336671,	antisense			Y	Y	Y	N	N
XLOC_007901	TCONS_00015273	Chr1	-	28515303	28515913	2	28515303,28515705,	28515494,28515913,	intergenic			Y	Y	Y	Y	Y
XLOC_007902	TCONS_00015274	Chr1	-	28518219	28519331	1	28518219,	28519331,	antisense			Y	Y	N	N	N
XLOC_007910	TCONS_00015290	Chr1	-	28546339	28547441	1	28546339,	28547441,	antisense			Y	N	N	N	N
XLOC_007933	TCONS_00015336	Chr1	-	28668731	28669452	1	28668731,	28669452,	antisense			N	Y	N	N	N
XLOC_007938	TCONS_00015347	Chr1	-	28705242	28706524	1	28705242,	28706524,	antisense			N	N	Y	N	N
XLOC_007942	TCONS_00015360	Chr1	-	28740744	28742231	2	28740744,28741261,	28741175,28742231,	antisense			N	Y	N	N	N
XLOC_007967	TCONS_00015414	Chr1	-	28933923	28937248	2	28933923,28936828,	28936726,28937248,	antisense			Y	Y	N	N	N
XLOC_007995	TCONS_00015472	Chr1	-	29085709	29086616	1	29085709,	29086616,	antisense			Y	N	Y	N	N
XLOC_008023	TCONS_00015531	Chr1	-	29300954	29302073	1	29300954,	29302073,	antisense			Y	N	N	N	N
XLOC_008029	TCONS_00015539	Chr1	-	29327941	29333119	2	29327941,29332704,	29331960,29333119,	antisense			Y	N	N	N	N
XLOC_008029	TCONS_00015538	Chr1	-	29327941	29333119	2	29327941,29332704,	29331925,29333119,	antisense			Y	N	N	N	N
XLOC_008029	TCONS_00015540	Chr1	-	29327941	29333189	1	29327941,	29333189,	antisense			Y	N	N	N	N
XLOC_008097	TCONS_00015679	Chr1	-	29804296	29809514	6	29804296,29805127,29805550,29806011,29806660,29806802,	29805025,29805463,29805916,29806574,29806725,29809514,	pseudogene			N	N	N	N	N
XLOC_008097	TCONS_00015678	Chr1	-	29804296	29809514	15	29804296,29805127,29805550,29805716,29806011,29806165,29806537,29806660,29806802,29807128,29807506,29807715,29807823,29808009,29808382,	29805028,29805463,29805610,29805916,29806064,29806363,29806574,29806725,29806938,29807344,29807586,29807744,29807914,29808263,29809514,	pseudogene			N	N	N	N	N
XLOC_008097	TCONS_00015677	Chr1	-	29804296	29809514	17	29804296,29805127,29805550,29805716,29806011,29806165,29806333,29806537,29806660,29806802,29807029,29807242,29807690,29807823,29808009,29808150,29808369,	29805028,29805463,29805610,29805916,29806064,29806228,29806363,29806574,29806725,29806938,29807148,29807586,29807744,29807930,29808077,29808263,29809514,	pseudogene			N	N	N	N	N
XLOC_008154	TCONS_00015826	Chr1	-	30214067	30216697	1	30214067,	30216697,	antisense			Y	N	N	N	N
XLOC_008155	TCONS_00015827	Chr1	-	30217414	30220480	1	30217414,	30220480,	antisense			Y	N	N	N	N
XLOC_008209	TCONS_00015927	Chr2	+	154137	154933	2	154137,154884,	154772,154933,	antisense			N	Y	N	N	N
XLOC_008217	TCONS_00015956	Chr2	+	228740	229771	1	228740,	229771,	antisense			Y	Y	N	N	N
XLOC_008218	TCONS_00015957	Chr2	+	229942	230282	1	229942,	230282,	cis			N	N	N	N	Y
XLOC_008222	TCONS_00015961	Chr2	+	264999	265665	1	264999,	265665,	antisense			N	N	N	N	N
XLOC_008259	TCONS_00016020	Chr2	+	565041	566083	2	565041,565540,	565157,566083,	intergenic			Y	N	N	Y	Y
XLOC_008277	TCONS_00016055	Chr2	+	698838	700192	2	698838,699236,	699133,700192,	antisense			Y	N	N	N	N
XLOC_008302	TCONS_00016091	Chr2	+	854723	856551	1	854723,	856551,	antisense			Y	Y	N	N	N
XLOC_008347	TCONS_00016186	Chr2	+	1149410	1150346	1	1149410,	1150346,	antisense			Y	Y	Y	N	N
XLOC_008390	TCONS_00016244	Chr2	+	1417155	1417833	1	1417155,	1417833,	antisense			N	N	N	N	N
XLOC_008426	TCONS_00016306	Chr2	+	1687177	1687825	2	1687177,1687788,	1687614,1687825,	antisense			Y	N	N	N	N
XLOC_008443	TCONS_00016325	Chr2	+	1799337	1823866	2	1799337,1823467,	1799850,1823866,	antisense			Y	N	N	N	N
XLOC_008585	TCONS_00016531	Chr2	+	2945882	2946391	2	2945882,2946169,	2946084,2946391,	intergenic			N	N	N	Y	N
XLOC_008656	TCONS_00016613	Chr2	+	3377655	3380574	1	3377655,	3380574,	antisense			Y	Y	N	N	N
XLOC_008774	TCONS_00016756	Chr2	+	4416892	4418452	3	4416892,4417179,4417290,	4416959,4417219,4418452,	antisense			Y	N	N	N	N
XLOC_008781	TCONS_00016765	Chr2	+	4477725	4484432	12	4477725,4478870,4479233,4479593,4480121,4480289,4481022,4481454,4481766,4482030,4482225,4482578,	4478705,4479145,4479461,4480044,4480205,4480589,4481349,4481577,4481901,4482124,4482494,4484432,	antisense			Y	Y	Y	N	N
XLOC_008781	TCONS_00016767	Chr2	+	4477725	4484432	14	4477725,4478870,4479233,4479593,4480137,4480284,4481022,4481454,4481766,4482030,4482225,4482578,4482928,4483280,	4478705,4479145,4479461,4480044,4480205,4480589,4481349,4481577,4481877,4482124,4482494,4482852,4483178,4484432,	antisense			Y	Y	Y	N	N
XLOC_008781	TCONS_00016766	Chr2	+	4477725	4484432	11	4477725,4479233,4479593,4480121,4480289,4481022,4481463,4481766,4482030,4482225,4482578,	4479145,4479461,4480044,4480205,4480589,4481349,4481577,4481901,4482124,4482494,4484432,	antisense			Y	Y	Y	N	N
XLOC_008781	TCONS_00016764	Chr2	+	4477725	4484432	14	4477725,4478870,4479233,4479593,4480137,4480284,4481022,4481463,4481766,4482030,4482225,4482578,4482928,4483280,	4478705,4479145,4479461,4480044,4480205,4480589,4481264,4481577,4481877,4482124,4482494,4482852,4483178,4484432,	antisense			Y	Y	Y	N	N
XLOC_008781	TCONS_00016763	Chr2	+	4477725	4484432	13	4477725,4478870,4479233,4479593,4480137,4480284,4481022,4481264,4481454,4481766,4482030,4482225,4482578,	4478705,4479145,4479461,4480044,4480205,4480589,4481156,4481349,4481577,4481901,4482124,4482494,4484432,	antisense			Y	Y	Y	N	N
XLOC_008781	TCONS_00016773	Chr2	+	4477728	4484432	13	4477728,4478870,4479233,4479593,4480137,4480284,4481022,4481463,4481766,4482030,4482225,4482578,4483280,	4478705,4479145,4479461,4479924,4480205,4480589,4481349,4481577,4481901,4482124,4482494,4483178,4484432,	antisense			Y	Y	Y	N	N
XLOC_008781	TCONS_00016774	Chr2	+	4477730	4484432	13	4477730,4479233,4479593,4480137,4480289,4481022,4481463,4481766,4482030,4482225,4482578,4482928,4483280,	4479046,4479461,4480044,4480205,4480589,4481349,4481577,4481877,4482124,4482494,4482852,4483178,4484432,	antisense			Y	Y	Y	N	N
XLOC_008781	TCONS_00016776	Chr2	+	4477732	4484432	14	4477732,4478870,4479233,4479593,4480137,4480289,4481022,4481454,4481766,4482030,4482225,4482578,4482928,4483280,	4478705,4479145,4479461,4480044,4480205,4480589,4481349,4481577,4481901,4482124,4482494,4482852,4483178,4484432,	antisense			Y	Y	Y	N	N
XLOC_008781	TCONS_00016775	Chr2	+	4477732	4484432	14	4477732,4478265,4479233,4479593,4480137,4480284,4481022,4481463,4481766,4482030,4482225,4482578,4482928,4483280,	4478051,4479145,4479461,4480044,4480205,4480589,4481264,4481577,4481877,4482124,4482494,4482852,4483178,4484432,	antisense			Y	Y	Y	N	N
XLOC_008781	TCONS_00016779	Chr2	+	4477739	4484432	11	4477739,4479233,4479593,4480137,4480289,4481022,4481463,4481766,4482030,4482225,4482578,	4479145,4479461,4480044,4480205,4480589,4481349,4481577,4481901,4482124,4482494,4484432,	antisense			Y	Y	Y	N	N
XLOC_008781	TCONS_00016778	Chr2	+	4477739	4484432	13	4477739,4479233,4479593,4480121,4480284,4481022,4481454,4481766,4482030,4482234,4482578,4482928,4483280,	4479145,4479461,4480044,4480205,4480589,4481349,4481577,4481901,4482124,4482494,4482852,4483178,4484432,	antisense			Y	Y	Y	N	N
XLOC_008781	TCONS_00016780	Chr2	+	4477740	4484432	11	4477740,4479233,4479593,4480121,4480284,4481022,4481463,4481766,4482030,4482225,4482578,	4479145,4479461,4480044,4480205,4480589,4481349,4481577,4481901,4482124,4482494,4484432,	antisense			Y	Y	Y	N	N
XLOC_008781	TCONS_00016781	Chr2	+	4477743	4484432	14	4477743,4478870,4479233,4479593,4480137,4480289,4481022,4481463,4481766,4482030,4482225,4482578,4482928,4483280,	4478705,4479145,4479461,4480044,4480205,4480589,4481349,4481577,4481901,4482119,4482494,4482852,4483178,4484432,	antisense			Y	Y	Y	N	N
XLOC_008783	TCONS_00016785	Chr2	+	4491257	4494011	5	4491257,4492440,4492774,4493571,4493795,	4491440,4492677,4493498,4493721,4494011,	TE			Y	N	N	N	N
XLOC_008783	TCONS_00016787	Chr2	+	4491276	4494011	3	4491276,4493571,4493795,	4493498,4493721,4494011,	TE			Y	N	N	N	N
XLOC_008805	TCONS_00016809	Chr2	+	4652774	4655218	3	4652774,4653168,4654425,	4652820,4653280,4655218,	intergenic			Y	N	N	N	N
XLOC_008822	TCONS_00016827	Chr2	+	4799837	4802526	3	4799837,4800002,4801369,	4799890,4801271,4802526,	TE			N	N	N	N	N
XLOC_008835	TCONS_00016843	Chr2	+	4871270	4871974	2	4871270,4871652,	4871501,4871974,	intergenic			N	N	Y	Y	Y
XLOC_008853	TCONS_00016861	Chr2	+	5049562	5051678	2	5049562,5051209,	5050899,5051678,	antisense			N	Y	N	N	N
XLOC_009017	TCONS_00017094	Chr2	+	6440018	6440746	2	6440018,6440549,	6440366,6440746,	intergenic			N	N	N	N	N
XLOC_009020	TCONS_00017097	Chr2	+	6480816	6481996	2	6480816,6481866,	6481203,6481996,	antisense			N	N	N	N	N
XLOC_009028	TCONS_00017105	Chr2	+	6503151	6506406	9	6503151,6503355,6503539,6503732,6504227,6504354,6505143,6505823,6505971,	6503213,6503447,6503569,6503852,6504283,6505050,6505719,6505893,6506406,	antisense			Y	N	Y	N	N
XLOC_009028	TCONS_00017106	Chr2	+	6504209	6506406	5	6504209,6504357,6505143,6505823,6505971,	6504283,6505050,6505719,6505893,6506406,	pseudogene			Y	N	Y	N	N
XLOC_009050	TCONS_00017139	Chr2	+	6666501	6667943	1	6666501,	6667943,	antisense			Y	Y	Y	N	N
XLOC_009052	TCONS_00017141	Chr2	+	6688077	6689228	1	6688077,	6689228,	antisense			Y	N	N	N	N
XLOC_009075	TCONS_00017183	Chr2	+	6877724	6878020	1	6877724,	6878020,	antisense			Y	N	N	N	N
XLOC_009076	TCONS_00017184	Chr2	+	6879706	6880160	1	6879706,	6880160,	antisense			Y	N	N	N	N
XLOC_009151	TCONS_00017311	Chr2	+	7494865	7496242	1	7494865,	7496242,	antisense			Y	Y	Y	N	N
XLOC_009159	TCONS_00017325	Chr2	+	7522443	7523080	1	7522443,	7523080,	antisense			Y	N	N	N	N
XLOC_009171	TCONS_00017346	Chr2	+	7589807	7590966	1	7589807,	7590966,	antisense			Y	Y	N	N	N
XLOC_009175	TCONS_00017358	Chr2	+	7632689	7633820	2	7632689,7633401,	7633010,7633820,	cis			Y	N	N	Y	Y
XLOC_009194	TCONS_00017403	Chr2	+	7756605	7757852	1	7756605,	7757852,	antisense			Y	Y	Y	N	N
XLOC_009196	TCONS_00017405	Chr2	+	7767161	7768141	1	7767161,	7768141,	antisense			Y	Y	N	N	N
XLOC_009201	TCONS_00017410	Chr2	+	7822803	7823999	1	7822803,	7823999,	antisense			Y	N	N	N	N
XLOC_009262	TCONS_00017520	Chr2	+	8233274	8235329	2	8233274,8235080,	8234645,8235329,	antisense			Y	N	N	N	N
XLOC_009278	TCONS_00017552	Chr2	+	8352422	8355947	6	8352422,8353640,8353851,8354065,8354720,8355230,	8353352,8353770,8353954,8354324,8354846,8355947,	antisense			Y	N	N	N	N
XLOC_009278	TCONS_00017551	Chr2	+	8352422	8355947	6	8352422,8353629,8353851,8354105,8354720,8355230,	8353352,8353770,8354009,8354324,8354846,8355947,	antisense			Y	N	N	N	N
XLOC_009278	TCONS_00017550	Chr2	+	8352422	8355947	4	8352422,8353629,8353851,8354712,	8353352,8353770,8354324,8355947,	antisense			Y	N	N	N	N
XLOC_009278	TCONS_00017555	Chr2	+	8352553	8355947	4	8352553,8353629,8353851,8355230,	8353352,8353770,8354846,8355947,	antisense			Y	N	N	N	N
XLOC_009278	TCONS_00017554	Chr2	+	8352553	8355947	5	8352553,8353851,8354105,8354712,8355230,	8353770,8354009,8354324,8354846,8355947,	antisense			Y	N	N	N	N
XLOC_009278	TCONS_00017566	Chr2	+	8352685	8355947	5	8352685,8353851,8354105,8354695,8355230,	8353770,8354009,8354324,8354846,8355947,	pseudogene			Y	N	N	N	N
XLOC_009278	TCONS_00017568	Chr2	+	8352685	8355947	6	8352685,8353640,8353851,8354110,8354720,8355230,	8353352,8353770,8354009,8354324,8354846,8355947,	pseudogene			Y	N	N	N	N
XLOC_009278	TCONS_00017567	Chr2	+	8352685	8355947	6	8352685,8353619,8353851,8354065,8354720,8355230,	8353352,8353770,8353954,8354324,8354846,8355947,	pseudogene			Y	N	N	N	N
XLOC_009278	TCONS_00017565	Chr2	+	8352685	8355947	5	8352685,8353851,8354065,8354712,8355230,	8353770,8353954,8354324,8354846,8355947,	pseudogene			Y	N	N	N	N
XLOC_009278	TCONS_00017560	Chr2	+	8352685	8355947	4	8352685,8353640,8353851,8355230,	8353352,8353770,8354846,8355947,	pseudogene			Y	N	N	N	N
XLOC_009278	TCONS_00017562	Chr2	+	8352685	8355947	6	8352685,8353851,8354065,8354712,8355230,8355634,	8353770,8353954,8354324,8354846,8355424,8355947,	pseudogene			Y	N	N	N	N
XLOC_009278	TCONS_00017563	Chr2	+	8352685	8355947	2	8352685,8355230,	8354846,8355947,	pseudogene			Y	N	N	N	N
XLOC_009278	TCONS_00017564	Chr2	+	8352685	8355947	2	8352685,8353851,	8353770,8355947,	pseudogene			Y	N	N	N	N
XLOC_009278	TCONS_00017561	Chr2	+	8352685	8355947	6	8352685,8353629,8353851,8354105,8354712,8355230,	8353352,8353770,8354009,8354324,8354846,8355947,	pseudogene			Y	N	N	N	N
XLOC_009278	TCONS_00017559	Chr2	+	8352685	8355947	6	8352685,8353640,8353851,8354105,8354720,8355230,	8353352,8353770,8354009,8354324,8354846,8355947,	pseudogene			Y	N	N	N	N
XLOC_009278	TCONS_00017558	Chr2	+	8352685	8355947	4	8352685,8353640,8354712,8355230,	8353352,8354324,8354846,8355947,	pseudogene			Y	N	N	N	N
XLOC_009278	TCONS_00017557	Chr2	+	8352685	8355947	4	8352685,8353660,8353851,8355230,	8353352,8353770,8354846,8355947,	pseudogene			Y	N	N	N	N
XLOC_009295	TCONS_00017598	Chr2	+	8475426	8477131	2	8475426,8476957,	8476876,8477131,	antisense			Y	N	N	N	N
XLOC_009305	TCONS_00017620	Chr2	+	8535663	8539110	2	8535663,8538958,	8535954,8539110,	antisense			Y	N	N	N	N
XLOC_009320	TCONS_00017647	Chr2	+	8653151	8654642	1	8653151,	8654642,	antisense			Y	N	N	N	N
XLOC_009360	TCONS_00017728	Chr2	+	8932595	8933312	2	8932595,8933288,	8933024,8933312,	antisense			Y	N	N	N	N
XLOC_009496	TCONS_00017997	Chr2	+	9744278	9746216	2	9744278,9745397,	9744912,9746216,	antisense			Y	N	N	N	N
XLOC_009533	TCONS_00018081	Chr2	+	10028353	10030269	3	10028353,10029329,10029563,	10028812,10029478,10030269,	antisense			Y	N	N	N	N
XLOC_009564	TCONS_00018139	Chr2	+	10262452	10263414	2	10262452,10262939,	10262785,10263414,	antisense			Y	N	N	N	N
XLOC_009581	TCONS_00018168	Chr2	+	10398381	10398945	1	10398381,	10398945,	antisense			Y	N	N	N	N
XLOC_009636	TCONS_00018257	Chr2	+	10781308	10785588	2	10781308,10784452,	10784308,10785588,	antisense			Y	Y	N	N	N
XLOC_009658	TCONS_00018309	Chr2	+	10902947	10904636	2	10902947,10904368,	10904257,10904636,	antisense			Y	N	N	N	N
XLOC_009709	TCONS_00018414	Chr2	+	11277949	11279070	2	11277949,11278322,	11278134,11279070,	cis			Y	N	N	Y	N
XLOC_009709	TCONS_00018415	Chr2	+	11277955	11279070	2	11277955,11278780,	11278134,11279070,	cis			Y	N	N	Y	N
XLOC_009732	TCONS_00018449	Chr2	+	11519282	11522580	2	11519282,11520598,	11520334,11522580,	antisense			Y	N	N	N	N
XLOC_009750	TCONS_00018484	Chr2	+	11683810	11685175	2	11683810,11684678,	11684549,11685175,	antisense			Y	Y	N	N	N
XLOC_009751	TCONS_00018486	Chr2	+	11688221	11689328	1	11688221,	11689328,	cis			Y	N	N	Y	Y
XLOC_009751	TCONS_00018485	Chr2	+	11688221	11689328	2	11688221,11688718,	11688447,11689328,	cis			Y	N	N	Y	Y
XLOC_009773	TCONS_00018525	Chr2	+	11833161	11833946	1	11833161,	11833946,	antisense			Y	N	N	N	N
XLOC_009786	TCONS_00018544	Chr2	+	11953878	11954518	1	11953878,	11954518,	intergenic			N	Y	N	Y	Y
XLOC_009815	TCONS_00018606	Chr2	+	12165185	12165901	1	12165185,	12165901,	antisense			Y	Y	N	N	N
XLOC_009817	TCONS_00018609	Chr2	+	12173084	12173543	1	12173084,	12173543,	antisense			Y	N	N	N	N
XLOC_009839	TCONS_00018651	Chr2	+	12440400	12442529	2	12440400,12441417,	12441323,12442529,	antisense			Y	N	N	N	N
XLOC_009865	TCONS_00018713	Chr2	+	12620781	12621119	1	12620781,	12621119,	antisense			Y	N	N	N	N
XLOC_009906	TCONS_00018782	Chr2	+	12905562	12906120	1	12905562,	12906120,	antisense			Y	Y	Y	N	N
XLOC_009925	TCONS_00018829	Chr2	+	13099278	13099810	1	13099278,	13099810,	antisense			Y	N	N	N	N
XLOC_009926	TCONS_00018830	Chr2	+	13100331	13100801	1	13100331,	13100801,	antisense			Y	Y	N	N	N
XLOC_009998	TCONS_00018982	Chr2	+	13612865	13613670	1	13612865,	13613670,	antisense			Y	Y	Y	N	N
XLOC_010021	TCONS_00019046	Chr2	+	13752325	13753752	1	13752325,	13753752,	antisense			Y	N	Y	N	N
XLOC_010071	TCONS_00019149	Chr2	+	14119550	14122022	2	14119550,14120574,	14120391,14122022,	antisense			Y	Y	Y	N	N
XLOC_010071	TCONS_00019150	Chr2	+	14119566	14122022	2	14119566,14120457,	14120370,14122022,	antisense			Y	Y	Y	N	N
XLOC_010084	TCONS_00019181	Chr2	+	14220728	14221905	1	14220728,	14221905,	antisense			Y	N	N	N	N
XLOC_010099	TCONS_00019208	Chr2	+	14278510	14283092	1	14278510,	14283092,	antisense			Y	N	N	N	N
XLOC_010117	TCONS_00019240	Chr2	+	14393190	14395029	2	14393190,14394347,	14394033,14395029,	antisense			Y	Y	Y	N	N
XLOC_010169	TCONS_00019337	Chr2	+	14736099	14740022	4	14736099,14737430,14738004,14738578,	14737338,14737899,14738490,14740022,	antisense			Y	Y	N	N	N
XLOC_010224	TCONS_00019450	Chr2	+	15072951	15073946	1	15072951,	15073946,	antisense			N	Y	N	N	N
XLOC_010226	TCONS_00019459	Chr2	+	15088858	15089964	1	15088858,	15089964,	antisense			Y	Y	N	N	N
XLOC_010238	TCONS_00019480	Chr2	+	15160391	15160738	1	15160391,	15160738,	antisense			Y	N	N	N	N
XLOC_010265	TCONS_00019541	Chr2	+	15299157	15300825	2	15299157,15299764,	15299682,15300825,	antisense			Y	N	N	N	N
XLOC_010280	TCONS_00019560	Chr2	+	15417725	15419256	2	15417725,15418895,	15418807,15419256,	antisense			Y	Y	Y	N	N
XLOC_010338	TCONS_00019672	Chr2	+	15862607	15863951	1	15862607,	15863951,	antisense			Y	N	N	N	N
XLOC_010343	TCONS_00019678	Chr2	+	15896639	15897483	1	15896639,	15897483,	antisense			Y	Y	N	N	N
XLOC_010359	TCONS_00019707	Chr2	+	16028725	16029515	1	16028725,	16029515,	cis			Y	Y	Y	N	N
XLOC_010367	TCONS_00019722	Chr2	+	16086687	16088132	2	16086687,16087844,	16087760,16088132,	antisense			N	Y	Y	N	N
XLOC_010418	TCONS_00019836	Chr2	+	16446556	16449134	4	16446556,16447099,16447671,16448425,	16446653,16447588,16448348,16449134,	antisense			Y	Y	Y	N	N
XLOC_010536	TCONS_00020101	Chr2	+	17237889	17239009	2	17237889,17238744,	17238624,17239009,	antisense			Y	Y	N	N	N
XLOC_010554	TCONS_00020135	Chr2	+	17345189	17346601	1	17345189,	17346601,	antisense			Y	N	N	N	N
XLOC_010556	TCONS_00020138	Chr2	+	17350091	17350846	1	17350091,	17350846,	antisense			Y	N	Y	N	N
XLOC_010557	TCONS_00020139	Chr2	+	17351224	17352043	1	17351224,	17352043,	antisense			Y	N	Y	N	N
XLOC_010578	TCONS_00020174	Chr2	+	17550840	17551145	1	17550840,	17551145,	antisense			Y	N	N	N	N
XLOC_010582	TCONS_00020183	Chr2	+	17568780	17569914	2	17568780,17569874,	17569439,17569914,	antisense			Y	N	N	N	N
XLOC_010591	TCONS_00020208	Chr2	+	17616885	17617904	1	17616885,	17617904,	antisense			Y	N	N	N	N
XLOC_010619	TCONS_00020256	Chr2	+	17836545	17837862	2	17836545,17837658,	17837235,17837862,	antisense			Y	Y	N	N	N
XLOC_010649	TCONS_00020325	Chr2	+	17998080	17999823	1	17998080,	17999823,	antisense			Y	N	N	N	N
XLOC_010686	TCONS_00020405	Chr2	+	18217776	18219406	1	18217776,	18219406,	antisense			N	N	N	N	N
XLOC_010756	TCONS_00020536	Chr2	+	18617872	18620401	2	18617872,18618965,	18618698,18620401,	antisense			N	N	N	N	N
XLOC_010763	TCONS_00020548	Chr2	+	18664006	18665995	2	18664006,18664844,	18664034,18665995,	antisense			Y	N	N	N	N
XLOC_010778	TCONS_00020580	Chr2	+	18736894	18738426	2	18736894,18737475,	18737344,18738426,	antisense			Y	Y	Y	N	N
XLOC_010779	TCONS_00020581	Chr2	+	18742578	18744091	2	18742578,18742740,	18742648,18744091,	antisense			Y	N	N	N	N
XLOC_010836	TCONS_00020707	Chr2	+	19085019	19085718	1	19085019,	19085718,	antisense			Y	Y	N	N	N
XLOC_010843	TCONS_00020720	Chr2	+	19138777	19140715	1	19138777,	19140715,	antisense			Y	Y	N	N	N
XLOC_010853	TCONS_00020739	Chr2	+	19208254	19209168	1	19208254,	19209168,	antisense			Y	Y	N	N	N
XLOC_010866	TCONS_00020767	Chr2	+	19309598	19311476	2	19309598,19310465,	19310370,19311476,	antisense			Y	Y	Y	N	N
XLOC_010956	TCONS_00020959	Chr2	-	172239	174208	1	172239,	174208,	antisense			N	N	N	N	N
XLOC_011003	TCONS_00021059	Chr2	-	538683	539050	1	538683,	539050,	antisense			Y	N	Y	N	N
XLOC_011093	TCONS_00021229	Chr2	-	1261946	1262525	1	1261946,	1262525,	antisense			N	Y	N	N	N
XLOC_011108	TCONS_00021254	Chr2	-	1382491	1383518	2	1382491,1383047,	1382857,1383518,	pseudogene			N	Y	N	N	N
XLOC_011127	TCONS_00021285	Chr2	-	1547400	1548999	2	1547400,1548938,	1548252,1548999,	TE			Y	N	N	N	N
XLOC_011336	TCONS_00021569	Chr2	-	3271892	3273731	1	3271892,	3273731,	antisense			Y	N	N	N	N
XLOC_011348	TCONS_00021592	Chr2	-	3376101	3381197	1	3376101,	3381197,	antisense			Y	Y	N	N	N
XLOC_011478	TCONS_00021755	Chr2	-	4419496	4422079	5	4419496,4420147,4420870,4421089,4421434,	4420038,4420773,4420992,4421361,4422079,	TE			Y	N	N	N	N
XLOC_011582	TCONS_00021873	Chr2	-	5389701	5392162	1	5389701,	5392162,	antisense			N	N	N	N	N
XLOC_011594	TCONS_00021887	Chr2	-	5511808	5513405	1	5511808,	5513405,	antisense			N	Y	Y	N	N
XLOC_011708	TCONS_00022055	Chr2	-	6518751	6521278	1	6518751,	6521278,	antisense			N	N	N	N	N
XLOC_011722	TCONS_00022072	Chr2	-	6649364	6651890	2	6649364,6649614,	6649507,6651890,	antisense			N	Y	Y	N	N
XLOC_011805	TCONS_00022196	Chr2	-	7200855	7201556	2	7200855,7201532,	7201296,7201556,	antisense			Y	Y	Y	N	N
XLOC_011805	TCONS_00022197	Chr2	-	7200855	7201592	2	7200855,7201489,	7201299,7201592,	antisense			Y	Y	Y	N	N
XLOC_011868	TCONS_00022330	Chr2	-	7722898	7723838	2	7722898,7723651,	7723544,7723838,	antisense			Y	N	N	N	N
XLOC_011908	TCONS_00022408	Chr2	-	8027342	8028031	1	8027342,	8028031,	antisense			Y	N	N	N	N
XLOC_011913	TCONS_00022415	Chr2	-	8059300	8060903	1	8059300,	8060903,	antisense			Y	Y	N	N	N
XLOC_011914	TCONS_00022416	Chr2	-	8063322	8064878	1	8063322,	8064878,	antisense			Y	Y	Y	N	N
XLOC_011921	TCONS_00022424	Chr2	-	8093298	8094062	1	8093298,	8094062,	antisense			Y	Y	Y	N	N
XLOC_011977	TCONS_00022505	Chr2	-	8535493	8536728	1	8535493,	8536728,	intergenic			Y	N	N	N	N
XLOC_012088	TCONS_00022725	Chr2	-	9227065	9228174	1	9227065,	9228174,	antisense			N	N	N	N	N
XLOC_012155	TCONS_00022848	Chr2	-	9752517	9753384	2	9752517,9753287,	9753195,9753384,	antisense			N	N	N	N	N
XLOC_012244	TCONS_00023002	Chr2	-	10391096	10391478	1	10391096,	10391478,	antisense			Y	N	N	N	N
XLOC_012307	TCONS_00023136	Chr2	-	10799829	10801039	2	10799829,10800202,	10800110,10801039,	antisense			Y	N	Y	N	N
XLOC_012309	TCONS_00023138	Chr2	-	10814487	10815154	1	10814487,	10815154,	antisense			Y	N	N	N	N
XLOC_012333	TCONS_00023200	Chr2	-	11037022	11037824	2	11037022,11037212,	11037125,11037824,	antisense			N	N	Y	N	N
XLOC_012346	TCONS_00023225	Chr2	-	11120643	11122019	1	11120643,	11122019,	antisense			Y	Y	Y	N	N
XLOC_012378	TCONS_00023297	Chr2	-	11369826	11370850	2	11369826,11370525,	11370297,11370850,	antisense			Y	N	N	N	N
XLOC_012450	TCONS_00023457	Chr2	-	11856617	11858171	2	11856617,11856823,	11856735,11858171,	antisense			N	Y	N	N	N
XLOC_012473	TCONS_00023502	Chr2	-	12067210	12073595	1	12067210,	12073595,	antisense			Y	N	N	N	N
XLOC_012474	TCONS_00023503	Chr2	-	12094767	12095287	1	12094767,	12095287,	antisense			Y	N	N	N	N
XLOC_012515	TCONS_00023586	Chr2	-	12459158	12459746	1	12459158,	12459746,	antisense			Y	N	N	N	N
XLOC_012528	TCONS_00023609	Chr2	-	12560007	12561441	2	12560007,12561394,	12561133,12561441,	antisense			Y	Y	N	N	N
XLOC_012631	TCONS_00023795	Chr2	-	13203816	13204892	1	13203816,	13204892,	antisense			N	N	N	N	N
XLOC_012690	TCONS_00023928	Chr2	-	13635169	13636628	1	13635169,	13636628,	antisense			Y	N	N	N	N
XLOC_012732	TCONS_00024001	Chr2	-	13957207	13957736	1	13957207,	13957736,	antisense			Y	N	N	N	N
XLOC_012808	TCONS_00024160	Chr2	-	14428209	14429016	1	14428209,	14429016,	antisense			Y	N	N	N	N
XLOC_012819	TCONS_00024180	Chr2	-	14486560	14488104	2	14486560,14487837,	14487533,14488104,	antisense			Y	Y	Y	N	N
XLOC_012822	TCONS_00024185	Chr2	-	14524765	14525765	1	14524765,	14525765,	antisense			Y	Y	N	N	N
XLOC_012846	TCONS_00024230	Chr2	-	14685275	14687035	2	14685275,14686249,	14686028,14687035,	antisense			N	Y	N	N	N
XLOC_012855	TCONS_00024244	Chr2	-	14740372	14740743	1	14740372,	14740743,	antisense			Y	N	N	N	N
XLOC_012856	TCONS_00024245	Chr2	-	14740975	14741605	1	14740975,	14741605,	antisense			Y	N	N	N	N
XLOC_012859	TCONS_00024250	Chr2	-	14746293	14748698	2	14746293,14748542,	14748441,14748698,	antisense			Y	N	Y	N	N
XLOC_012859	TCONS_00024249	Chr2	-	14746293	14748698	2	14746293,14748542,	14748436,14748698,	antisense			Y	N	Y	N	N
XLOC_012884	TCONS_00024299	Chr2	-	14898346	14898716	1	14898346,	14898716,	antisense			Y	N	N	N	N
XLOC_012941	TCONS_00024403	Chr2	-	15235518	15237781	2	15235518,15236535,	15236448,15237781,	antisense			Y	N	N	N	N
XLOC_012941	TCONS_00024402	Chr2	-	15235518	15237781	3	15235518,15236535,15236835,	15236448,15236603,15237781,	antisense			Y	N	N	N	N
XLOC_012941	TCONS_00024404	Chr2	-	15235518	15237794	3	15235518,15236535,15237084,	15236448,15236603,15237794,	antisense			Y	N	N	N	N
XLOC_012944	TCONS_00024415	Chr2	-	15290115	15291355	1	15290115,	15291355,	antisense			Y	N	N	N	N
XLOC_012989	TCONS_00024507	Chr2	-	15591044	15592242	2	15591044,15591588,	15591504,15592242,	antisense			Y	Y	N	N	N
XLOC_013006	TCONS_00024542	Chr2	-	15686749	15687802	1	15686749,	15687802,	antisense			Y	N	N	N	N
XLOC_013016	TCONS_00024565	Chr2	-	15764658	15765434	1	15764658,	15765434,	antisense			Y	Y	N	N	N
XLOC_013084	TCONS_00024681	Chr2	-	16224013	16226856	2	16224013,16225769,	16224467,16226856,	antisense			Y	Y	Y	N	N
XLOC_013163	TCONS_00024833	Chr2	-	16775367	16779445	3	16775367,16778168,16778912,	16777857,16778371,16779445,	antisense			Y	N	N	N	N
XLOC_013192	TCONS_00024885	Chr2	-	16971027	16971968	2	16971027,16971615,	16971507,16971968,	antisense			Y	Y	N	N	N
XLOC_013192	TCONS_00024884	Chr2	-	16971027	16971968	2	16971027,16971667,	16971507,16971968,	antisense			Y	Y	N	N	N
XLOC_013216	TCONS_00024932	Chr2	-	17132531	17135118	2	17132531,17134239,	17134157,17135118,	antisense			Y	Y	N	N	N
XLOC_013240	TCONS_00024961	Chr2	-	17311820	17314146	3	17311820,17312808,17313656,	17312412,17313411,17314146,	cis			Y	Y	N	N	N
XLOC_013240	TCONS_00024962	Chr2	-	17311820	17314754	5	17311820,17312808,17313296,17313656,17314636,	17312412,17312868,17313405,17314310,17314754,	antisense			Y	Y	N	N	N
XLOC_013240	TCONS_00024964	Chr2	-	17311820	17317251	8	17311820,17312808,17313296,17313656,17313916,17314249,17314564,17315542,	17312412,17312868,17313411,17313845,17314165,17314310,17315341,17317251,	antisense			Y	Y	N	N	N
XLOC_013240	TCONS_00024963	Chr2	-	17311820	17317251	5	17311820,17312808,17313296,17313656,17315542,	17312412,17312868,17313411,17315341,17317251,	antisense			Y	Y	N	N	N
XLOC_013240	TCONS_00024966	Chr2	-	17311820	17317324	7	17311820,17312297,17312808,17313296,17313656,17314249,17317134,	17312206,17312412,17312868,17313411,17313845,17314310,17317324,	antisense			Y	Y	N	N	N
XLOC_013240	TCONS_00024965	Chr2	-	17311820	17317324	5	17311820,17312808,17313296,17313656,17317134,	17312412,17312868,17313411,17314310,17317324,	antisense			Y	Y	N	N	N
XLOC_013240	TCONS_00024967	Chr2	-	17311820	17317427	5	17311820,17312808,17313296,17313656,17317134,	17312412,17312868,17313411,17314305,17317427,	antisense			Y	Y	N	N	N
XLOC_013240	TCONS_00024968	Chr2	-	17312457	17314754	5	17312457,17312808,17313296,17313656,17314636,	17312681,17312868,17313411,17314310,17314754,	antisense			Y	Y	N	N	N
XLOC_013240	TCONS_00024969	Chr2	-	17312457	17317300	5	17312457,17312808,17313296,17313656,17317134,	17312681,17312868,17313411,17314305,17317300,	antisense			Y	Y	N	N	N
XLOC_013248	TCONS_00024985	Chr2	-	17367750	17369090	2	17367750,17367956,	17367878,17369090,	antisense			Y	Y	N	N	N
XLOC_013248	TCONS_00024986	Chr2	-	17367750	17369229	2	17367750,17367967,	17367878,17369229,	antisense			Y	Y	N	N	N
XLOC_013253	TCONS_00025007	Chr2	-	17409458	17410217	2	17409458,17410015,	17409794,17410217,	antisense			Y	N	N	N	N
XLOC_013276	TCONS_00025053	Chr2	-	17543828	17545244	1	17543828,	17545244,	antisense			Y	N	N	N	N
XLOC_013292	TCONS_00025088	Chr2	-	17644013	17645197	2	17644013,17645170,	17645041,17645197,	antisense			Y	Y	N	N	N
XLOC_013324	TCONS_00025149	Chr2	-	17831638	17833548	1	17831638,	17833548,	antisense			Y	Y	N	N	N
XLOC_013325	TCONS_00025150	Chr2	-	17834821	17835745	1	17834821,	17835745,	antisense			Y	Y	Y	N	N
XLOC_013359	TCONS_00025244	Chr2	-	18072260	18073108	1	18072260,	18073108,	antisense			Y	Y	Y	N	N
XLOC_013359	TCONS_00025245	Chr2	-	18072260	18073164	2	18072260,18073100,	18072886,18073164,	antisense			Y	Y	Y	N	N
XLOC_013381	TCONS_00025289	Chr2	-	18188299	18188818	2	18188299,18188726,	18188627,18188818,	cis			Y	N	N	Y	N
XLOC_013387	TCONS_00025309	Chr2	-	18214264	18215274	1	18214264,	18215274,	antisense			N	N	N	N	N
XLOC_013395	TCONS_00025328	Chr2	-	18262198	18262780	1	18262198,	18262780,	antisense			Y	Y	N	N	N
XLOC_013407	TCONS_00025349	Chr2	-	18324831	18325581	1	18324831,	18325581,	antisense			Y	N	N	N	N
XLOC_013421	TCONS_00025367	Chr2	-	18425201	18426072	2	18425201,18425495,	18425382,18426072,	antisense			Y	Y	Y	N	N
XLOC_013423	TCONS_00025370	Chr2	-	18432748	18434678	1	18432748,	18434678,	antisense			N	N	N	N	N
XLOC_013445	TCONS_00025420	Chr2	-	18626364	18626998	2	18626364,18626930,	18626874,18626998,	antisense			N	Y	N	N	N
XLOC_013453	TCONS_00025436	Chr2	-	18691685	18692195	1	18691685,	18692195,	antisense			Y	N	N	N	N
XLOC_013471	TCONS_00025471	Chr2	-	18797723	18799138	2	18797723,18799049,	18798462,18799138,	cis			Y	N	N	Y	N
XLOC_013500	TCONS_00025525	Chr2	-	18977558	18978893	1	18977558,	18978893,	antisense			N	Y	N	N	N
XLOC_013510	TCONS_00025541	Chr2	-	19068122	19069528	3	19068122,19069281,19069422,	19069174,19069336,19069528,	antisense			Y	N	N	N	N
XLOC_013529	TCONS_00025575	Chr2	-	19191665	19194878	2	19191665,19193652,	19193562,19194878,	antisense			Y	N	N	N	N
XLOC_013544	TCONS_00025605	Chr2	-	19317502	19319335	1	19317502,	19319335,	antisense			Y	N	Y	N	N
XLOC_013567	TCONS_00025645	Chr2	-	19485895	19487085	1	19485895,	19487085,	antisense			Y	N	N	N	N
XLOC_013568	TCONS_00025646	Chr2	-	19488189	19489929	1	19488189,	19489929,	antisense			Y	N	N	N	N
XLOC_013570	TCONS_00025648	Chr2	-	19509009	19509537	1	19509009,	19509537,	antisense			Y	N	N	N	N
XLOC_013571	TCONS_00025649	Chr2	-	19509975	19510397	1	19509975,	19510397,	antisense			Y	N	N	N	N
XLOC_013586	TCONS_00025679	Chr2	-	19599791	19602274	2	19599791,19600335,	19600187,19602274,	antisense			Y	Y	N	N	N
XLOC_013586	TCONS_00025680	Chr2	-	19599791	19602292	2	19599791,19600335,	19600194,19602292,	antisense			Y	Y	N	N	N
XLOC_013588	TCONS_00025685	Chr2	-	19614646	19615543	1	19614646,	19615543,	antisense			Y	Y	Y	N	N
XLOC_013593	TCONS_00025698	Chr2	-	19641445	19643280	1	19641445,	19643280,	antisense			Y	N	Y	N	N
XLOC_013613	TCONS_00025735	Chr3	+	41472	41920	2	41472,41572,	41482,41920,	antisense			N	Y	Y	N	N
XLOC_013622	TCONS_00025754	Chr3	+	81564	82019	1	81564,	82019,	antisense			N	N	N	N	N
XLOC_013630	TCONS_00025768	Chr3	+	165617	166408	1	165617,	166408,	antisense			N	N	N	N	N
XLOC_013661	TCONS_00025820	Chr3	+	312557	313289	1	312557,	313289,	antisense			N	N	N	N	N
XLOC_013665	TCONS_00025826	Chr3	+	326111	327243	2	326111,326443,	326273,327243,	antisense			Y	Y	N	N	N
XLOC_013675	TCONS_00025850	Chr3	+	398456	399873	2	398456,399555,	398943,399873,	antisense			N	Y	Y	N	N
XLOC_013681	TCONS_00025859	Chr3	+	421850	422801	3	421850,422147,422344,	421962,422221,422801,	intergenic			N	N	N	Y	Y
XLOC_013732	TCONS_00025980	Chr3	+	755189	756291	2	755189,756013,	755764,756291,	antisense			N	N	N	N	N
XLOC_013732	TCONS_00025981	Chr3	+	755381	756291	1	755381,	756291,	antisense			N	N	N	N	N
XLOC_013743	TCONS_00026006	Chr3	+	850207	851689	2	850207,851034,	850935,851689,	antisense			N	Y	Y	N	N
XLOC_013743	TCONS_00026007	Chr3	+	850222	851689	2	850222,851169,	850935,851689,	antisense			N	Y	Y	N	N
XLOC_013746	TCONS_00026012	Chr3	+	872196	873609	3	872196,872906,873196,	872347,873064,873609,	cis			N	N	N	Y	N
XLOC_013806	TCONS_00026141	Chr3	+	1273449	1276300	4	1273449,1274135,1274586,1276094,	1274054,1274459,1276008,1276300,	antisense			Y	Y	Y	N	N
XLOC_013840	TCONS_00026214	Chr3	+	1521084	1523279	1	1521084,	1523279,	antisense			N	N	N	N	N
XLOC_013841	TCONS_00026215	Chr3	+	1533483	1533991	1	1533483,	1533991,	antisense			N	N	N	N	N
XLOC_013859	TCONS_00026262	Chr3	+	1629479	1631789	2	1629479,1630806,	1630339,1631789,	antisense			N	N	N	N	N
XLOC_013872	TCONS_00026284	Chr3	+	1734147	1735670	3	1734147,1734588,1734919,	1734346,1734697,1735670,	antisense			Y	N	N	N	N
XLOC_013888	TCONS_00026312	Chr3	+	1861771	1863682	1	1861771,	1863682,	antisense			Y	Y	Y	N	N
XLOC_013903	TCONS_00026335	Chr3	+	1958891	1963045	1	1958891,	1963045,	pseudogene			Y	Y	Y	N	N
XLOC_013904	TCONS_00026337	Chr3	+	1966735	1967552	1	1966735,	1967552,	intergenic			Y	N	N	N	N
XLOC_013905	TCONS_00026338	Chr3	+	1969295	1970778	1	1969295,	1970778,	antisense			Y	N	N	N	N
XLOC_013997	TCONS_00026536	Chr3	+	2579636	2580127	1	2579636,	2580127,	antisense			Y	Y	Y	N	N
XLOC_014049	TCONS_00026637	Chr3	+	2942480	2944458	2	2942480,2944219,	2944065,2944458,	antisense			N	Y	Y	N	N
XLOC_014049	TCONS_00026636	Chr3	+	2942480	2944458	2	2942480,2944224,	2944065,2944458,	antisense			N	Y	Y	N	N
XLOC_014060	TCONS_00026658	Chr3	+	3004379	3006313	2	3004379,3005238,	3005159,3006313,	antisense			N	N	N	N	N
XLOC_014078	TCONS_00026688	Chr3	+	3096372	3098113	2	3096372,3098073,	3098001,3098113,	antisense			N	Y	Y	N	N
XLOC_014121	TCONS_00026762	Chr3	+	3356728	3357539	1	3356728,	3357539,	antisense			N	Y	Y	N	N
XLOC_014133	TCONS_00026780	Chr3	+	3424991	3426844	1	3424991,	3426844,	antisense			Y	N	N	N	N
XLOC_014174	TCONS_00026840	Chr3	+	3676299	3677209	1	3676299,	3677209,	antisense			Y	Y	Y	N	N
XLOC_014197	TCONS_00026895	Chr3	+	3867877	3871009	5	3867877,3868267,3868439,3868664,3868823,	3868084,3868370,3868513,3868723,3871009,	antisense			Y	Y	N	N	N
XLOC_014201	TCONS_00026900	Chr3	+	3890466	3890813	1	3890466,	3890813,	antisense			Y	N	N	N	N
XLOC_014269	TCONS_00027058	Chr3	+	4415727	4416163	2	4415727,4415847,	4415769,4416163,	antisense			N	N	N	N	N
XLOC_014283	TCONS_00027082	Chr3	+	4492854	4493715	1	4492854,	4493715,	antisense			N	N	N	N	N
XLOC_014320	TCONS_00027167	Chr3	+	4831584	4833639	1	4831584,	4833639,	antisense			N	Y	N	N	N
XLOC_014325	TCONS_00027175	Chr3	+	4867198	4868556	2	4867198,4868037,	4867964,4868556,	antisense			N	N	N	N	N
XLOC_014325	TCONS_00027176	Chr3	+	4867228	4880580	2	4867228,4879952,	4867964,4880580,	antisense			N	N	N	N	N
XLOC_014325	TCONS_00027177	Chr3	+	4879099	4880580	2	4879099,4879952,	4879879,4880580,	antisense			N	N	N	N	N
XLOC_014325	TCONS_00027178	Chr3	+	4879107	4886171	2	4879107,4885449,	4879879,4886171,	antisense			N	N	N	N	N
XLOC_014325	TCONS_00027179	Chr3	+	4884568	4886171	2	4884568,4885449,	4885340,4886171,	antisense			Y	N	N	N	N
XLOC_014339	TCONS_00027212	Chr3	+	4949323	4950809	1	4949323,	4950809,	antisense			Y	N	N	N	N
XLOC_014416	TCONS_00027371	Chr3	+	5403963	5404681	1	5403963,	5404681,	antisense			Y	N	N	N	N
XLOC_014476	TCONS_00027506	Chr3	+	5804470	5805930	2	5804470,5805473,	5805230,5805930,	antisense			Y	N	N	N	N
XLOC_014476	TCONS_00027505	Chr3	+	5804470	5805930	2	5804470,5805473,	5805217,5805930,	antisense			Y	N	N	N	N
XLOC_014493	TCONS_00027542	Chr3	+	5883738	5885125	2	5883738,5884354,	5883837,5885125,	antisense			Y	Y	N	N	N
XLOC_014493	TCONS_00027543	Chr3	+	5884031	5885125	2	5884031,5884354,	5884262,5885125,	antisense			Y	Y	N	N	N
XLOC_014594	TCONS_00027758	Chr3	+	6523979	6525910	1	6523979,	6525910,	antisense			N	Y	N	N	N
XLOC_014604	TCONS_00027769	Chr3	+	6567978	6569223	2	6567978,6569168,	6569064,6569223,	antisense			N	Y	Y	N	N
XLOC_014627	TCONS_00027822	Chr3	+	6714503	6716045	1	6714503,	6716045,	antisense			Y	Y	Y	N	N
XLOC_014661	TCONS_00027894	Chr3	+	6983877	6984349	1	6983877,	6984349,	antisense			Y	N	N	N	N
XLOC_014681	TCONS_00027947	Chr3	+	7092822	7093440	2	7092822,7093101,	7092884,7093440,	antisense			N	Y	N	N	N
XLOC_014709	TCONS_00027993	Chr3	+	7284928	7286356	1	7284928,	7286356,	antisense			N	N	N	N	N
XLOC_014731	TCONS_00028024	Chr3	+	7376594	7377099	1	7376594,	7377099,	antisense			N	Y	N	N	N
XLOC_014740	TCONS_00028044	Chr3	+	7441198	7442992	2	7441198,7441442,	7441353,7442992,	antisense			N	N	N	N	N
XLOC_014746	TCONS_00028055	Chr3	+	7492909	7493448	1	7492909,	7493448,	antisense			N	Y	N	N	N
XLOC_014752	TCONS_00028062	Chr3	+	7521970	7522625	3	7521970,7522147,7522290,	7522058,7522183,7522625,	cis			N	N	Y	Y	N
XLOC_014804	TCONS_00028135	Chr3	+	7817983	7818779	1	7817983,	7818779,	antisense			N	Y	N	N	N
XLOC_014811	TCONS_00028148	Chr3	+	7864104	7864736	1	7864104,	7864736,	antisense			N	N	N	N	N
XLOC_014842	TCONS_00028206	Chr3	+	8062616	8064659	2	8062616,8063762,	8063433,8064659,	antisense			Y	N	N	N	N
XLOC_014842	TCONS_00028207	Chr3	+	8062796	8064659	2	8062796,8063370,	8063251,8064659,	antisense			Y	N	N	N	N
XLOC_014859	TCONS_00028232	Chr3	+	8177151	8180061	4	8177151,8177670,8178061,8178256,	8177587,8177921,8178131,8180061,	antisense			Y	N	N	N	N
XLOC_014859	TCONS_00028233	Chr3	+	8177227	8180061	2	8177227,8178259,	8178131,8180061,	antisense			Y	N	N	N	N
XLOC_014931	TCONS_00028384	Chr3	+	8680374	8681629	1	8680374,	8681629,	antisense			Y	N	N	N	N
XLOC_014976	TCONS_00028461	Chr3	+	9085731	9087973	1	9085731,	9087973,	antisense			N	N	N	N	N
XLOC_014979	TCONS_00028472	Chr3	+	9118432	9119750	1	9118432,	9119750,	antisense			N	N	N	N	N
XLOC_015007	TCONS_00028526	Chr3	+	9244324	9251013	6	9244324,9249325,9249577,9249745,9249974,9250134,	9245234,9249465,9249653,9249884,9250036,9251013,	pseudogene			N	N	N	N	N
XLOC_015007	TCONS_00028532	Chr3	+	9244324	9251013	6	9244324,9244612,9244994,9249133,9249974,9250134,	9244532,9244663,9245061,9249884,9250036,9251013,	pseudogene			N	N	N	N	N
XLOC_015007	TCONS_00028521	Chr3	+	9244324	9251013	9	9244324,9244607,9248976,9249133,9249325,9249577,9249745,9249974,9250134,	9244532,9244663,9249043,9249219,9249465,9249653,9249884,9250036,9251013,	pseudogene			N	N	N	N	N
XLOC_015007	TCONS_00028517	Chr3	+	9244324	9251013	9	9244324,9244607,9248976,9249133,9249325,9249568,9249745,9249974,9250134,	9244532,9244663,9249043,9249219,9249465,9249653,9249884,9250036,9251013,	pseudogene			N	N	N	N	N
XLOC_015035	TCONS_00028576	Chr3	+	9463442	9464559	1	9463442,	9464559,	antisense			N	Y	Y	N	N
XLOC_015053	TCONS_00028628	Chr3	+	9554293	9555588	1	9554293,	9555588,	antisense			N	N	N	N	N
XLOC_015094	TCONS_00028702	Chr3	+	9931170	9932158	1	9931170,	9932158,	antisense			N	N	N	N	N
XLOC_015095	TCONS_00028703	Chr3	+	9957328	9958877	2	9957328,9958591,	9958471,9958877,	antisense			N	N	N	N	N
XLOC_015106	TCONS_00028728	Chr3	+	10075665	10076475	2	10075665,10076253,	10076152,10076475,	cis			N	N	N	N	N
XLOC_015135	TCONS_00028791	Chr3	+	10286757	10287529	1	10286757,	10287529,	antisense			Y	N	N	N	N
XLOC_015148	TCONS_00028809	Chr3	+	10355795	10356556	1	10355795,	10356556,	antisense			Y	Y	Y	N	N
XLOC_015153	TCONS_00028818	Chr3	+	10400297	10401781	1	10400297,	10401781,	antisense			Y	N	Y	N	N
XLOC_015165	TCONS_00028849	Chr3	+	10494471	10497878	1	10494471,	10497878,	TE			N	Y	Y	N	N
XLOC_015182	TCONS_00028869	Chr3	+	10601365	10601951	1	10601365,	10601951,	intergenic			Y	N	N	Y	Y
XLOC_015217	TCONS_00028925	Chr3	+	10940529	10941506	1	10940529,	10941506,	antisense			Y	Y	Y	N	N
XLOC_015226	TCONS_00028936	Chr3	+	11030150	11030768	1	11030150,	11030768,	antisense			N	N	N	N	N
XLOC_015236	TCONS_00028951	Chr3	+	11138093	11139307	1	11138093,	11139307,	cis			N	N	N	Y	Y
XLOC_015236	TCONS_00028952	Chr3	+	11138270	11139307	2	11138270,11138796,	11138308,11139307,	cis			Y	N	N	Y	Y
XLOC_015268	TCONS_00028996	Chr3	+	11482164	11483029	1	11482164,	11483029,	intergenic			N	N	N	Y	Y
XLOC_015279	TCONS_00029008	Chr3	+	11531221	11532870	1	11531221,	11532870,	antisense			N	N	N	N	N
XLOC_015302	TCONS_00029033	Chr3	+	11689483	11691074	4	11689483,11690057,11690374,11690723,	11689969,11690157,11690642,11691074,	TE			Y	N	N	N	N
XLOC_015313	TCONS_00029046	Chr3	+	11758485	11758969	2	11758485,11758847,	11758762,11758969,	antisense			Y	N	N	N	N
XLOC_015321	TCONS_00029055	Chr3	+	11859908	11861116	1	11859908,	11861116,	antisense			Y	N	N	N	N
XLOC_015379	TCONS_00029115	Chr3	+	12360831	12362091	3	12360831,12361644,12361834,	12361016,12361739,12362091,	antisense			Y	Y	Y	N	N
XLOC_015379	TCONS_00029116	Chr3	+	12360831	12363987	2	12360831,12363434,	12361016,12363987,	antisense			Y	Y	Y	N	N
XLOC_015408	TCONS_00029147	Chr3	+	12650181	12653638	1	12650181,	12653638,	antisense			N	N	N	N	N
XLOC_015663	TCONS_00029449	Chr3	+	14914007	14918764	6	14914007,14917143,14917303,14917782,14918162,14918477,	14917066,14917215,14917377,14917853,14918250,14918764,	TE			N	N	N	N	N
XLOC_015663	TCONS_00029451	Chr3	+	14914007	14918764	2	14914007,14918482,	14917853,14918764,	TE			N	N	N	N	N
XLOC_015663	TCONS_00029452	Chr3	+	14914007	14918764	4	14914007,14917303,14918162,14918477,	14917215,14917377,14918250,14918764,	TE			N	N	N	N	N
XLOC_015663	TCONS_00029450	Chr3	+	14914007	14918764	2	14914007,14917303,	14917215,14918764,	TE			N	N	N	N	N
XLOC_015663	TCONS_00029448	Chr3	+	14914007	14918764	5	14914007,14917143,14917303,14917782,14918477,	14917066,14917215,14917377,14917853,14918764,	TE			N	N	N	N	N
XLOC_015663	TCONS_00029447	Chr3	+	14914007	14918764	4	14914007,14917303,14917782,14918162,	14917215,14917377,14917853,14918764,	TE			N	N	N	N	N
XLOC_015663	TCONS_00029446	Chr3	+	14914007	14918764	3	14914007,14917303,14917782,	14917215,14917377,14918764,	TE			N	N	N	N	N
XLOC_015711	TCONS_00029505	Chr3	+	15224632	15225268	2	15224632,15224780,	15224687,15225268,	antisense			N	N	N	N	N
XLOC_015759	TCONS_00029565	Chr3	+	15598032	15600819	4	15598032,15599413,15599691,15599954,	15599291,15599569,15599866,15600819,	TE			N	N	N	N	N
XLOC_015802	TCONS_00029626	Chr3	+	15971658	15972900	1	15971658,	15972900,	cis			Y	Y	Y	Y	N
XLOC_015822	TCONS_00029681	Chr3	+	16251800	16253456	2	16251800,16252639,	16252555,16253456,	antisense			Y	N	N	N	N
XLOC_015826	TCONS_00029687	Chr3	+	16277651	16279007	3	16277651,16278196,16278621,	16277686,16278330,16279007,	intergenic			Y	N	N	Y	N
XLOC_015826	TCONS_00029688	Chr3	+	16277813	16279007	2	16277813,16278183,	16277868,16279007,	intergenic			Y	N	N	Y	N
XLOC_015853	TCONS_00029732	Chr3	+	16488617	16489738	2	16488617,16488783,	16488665,16489738,	antisense			N	N	N	N	N
XLOC_015909	TCONS_00029820	Chr3	+	16954001	16954380	1	16954001,	16954380,	antisense			Y	N	N	N	N
XLOC_015914	TCONS_00029830	Chr3	+	17007704	17008369	2	17007704,17008336,	17008234,17008369,	antisense			Y	Y	N	N	N
XLOC_015932	TCONS_00029859	Chr3	+	17136534	17138167	1	17136534,	17138167,	antisense			Y	Y	N	N	N
XLOC_015941	TCONS_00029879	Chr3	+	17185535	17186525	1	17185535,	17186525,	antisense			N	Y	Y	N	N
XLOC_015944	TCONS_00029884	Chr3	+	17212932	17216660	3	17212932,17214617,17215366,	17214516,17215294,17216660,	antisense			N	N	N	N	N
XLOC_015965	TCONS_00029911	Chr3	+	17338102	17340445	2	17338102,17338973,	17338776,17340445,	antisense			N	Y	N	N	N
XLOC_015972	TCONS_00029920	Chr3	+	17398303	17398937	2	17398303,17398487,	17398384,17398937,	intergenic			N	N	N	Y	N
XLOC_015987	TCONS_00029954	Chr3	+	17504194	17505451	1	17504194,	17505451,	antisense			Y	Y	Y	N	N
XLOC_016013	TCONS_00030004	Chr3	+	17654559	17655992	1	17654559,	17655992,	antisense			Y	Y	N	N	N
XLOC_016019	TCONS_00030012	Chr3	+	17726576	17727142	1	17726576,	17727142,	antisense			Y	N	N	N	N
XLOC_016098	TCONS_00030169	Chr3	+	18303002	18303676	2	18303002,18303472,	18303379,18303676,	antisense			N	N	N	N	N
XLOC_016099	TCONS_00030170	Chr3	+	18319073	18320406	2	18319073,18319836,	18319730,18320406,	antisense			N	N	N	N	N
XLOC_016167	TCONS_00030286	Chr3	+	18862030	18863187	1	18862030,	18863187,	antisense			N	Y	N	N	N
XLOC_016203	TCONS_00030349	Chr3	+	19053452	19053959	1	19053452,	19053959,	antisense			N	Y	N	N	N
XLOC_016219	TCONS_00030398	Chr3	+	19157639	19157981	1	19157639,	19157981,	antisense			N	N	N	N	N
XLOC_016224	TCONS_00030407	Chr3	+	19207302	19208365	1	19207302,	19208365,	antisense			Y	N	N	N	N
XLOC_016232	TCONS_00030422	Chr3	+	19273818	19275024	1	19273818,	19275024,	antisense			Y	Y	Y	N	N
XLOC_016288	TCONS_00030537	Chr3	+	19627005	19628518	2	19627005,19628376,	19627448,19628518,	antisense			Y	Y	N	N	N
XLOC_016321	TCONS_00030593	Chr3	+	19803609	19805498	2	19803609,19805319,	19804003,19805498,	antisense			N	Y	N	N	N
XLOC_016326	TCONS_00030603	Chr3	+	19837295	19839895	1	19837295,	19839895,	antisense			N	Y	Y	N	N
XLOC_016346	TCONS_00030641	Chr3	+	19960858	19961538	2	19960858,19961537,	19961318,19961538,	antisense			Y	N	N	N	N
XLOC_016349	TCONS_00030653	Chr3	+	19979398	19980941	2	19979398,19980737,	19980624,19980941,	antisense			Y	N	N	N	N
XLOC_016370	TCONS_00030695	Chr3	+	20135645	20136778	1	20135645,	20136778,	antisense			N	N	N	N	N
XLOC_016373	TCONS_00030698	Chr3	+	20148816	20153922	2	20148816,20152411,	20152279,20153922,	antisense			N	N	N	N	N
XLOC_016379	TCONS_00030707	Chr3	+	20200578	20203224	2	20200578,20203156,	20202631,20203224,	antisense			N	Y	Y	N	N
XLOC_016379	TCONS_00030706	Chr3	+	20200578	20203224	2	20200578,20203182,	20202732,20203224,	antisense			N	Y	Y	N	N
XLOC_016379	TCONS_00030708	Chr3	+	20200622	20203472	2	20200622,20203456,	20203231,20203472,	antisense			N	Y	Y	N	N
XLOC_016384	TCONS_00030717	Chr3	+	20223141	20223745	2	20223141,20223696,	20223600,20223745,	antisense			N	N	N	N	N
XLOC_016434	TCONS_00030823	Chr3	+	20604536	20606310	2	20604536,20606239,	20606064,20606310,	antisense			N	Y	Y	N	N
XLOC_016434	TCONS_00030824	Chr3	+	20604734	20606310	2	20604734,20606239,	20606062,20606310,	antisense			N	Y	Y	N	N
XLOC_016479	TCONS_00030909	Chr3	+	20872830	20873719	2	20872830,20873117,	20872981,20873719,	pseudogene			N	N	N	N	N
XLOC_016479	TCONS_00030908	Chr3	+	20872830	20873719	2	20872830,20873117,	20872987,20873719,	pseudogene			N	N	N	N	N
XLOC_016523	TCONS_00030993	Chr3	+	21150688	21153028	1	21150688,	21153028,	antisense			N	Y	N	N	N
XLOC_016554	TCONS_00031055	Chr3	+	21390185	21391466	1	21390185,	21391466,	antisense			Y	N	N	N	N
XLOC_016558	TCONS_00031063	Chr3	+	21410807	21411823	1	21410807,	21411823,	antisense			Y	Y	N	N	N
XLOC_016571	TCONS_00031085	Chr3	+	21468085	21469337	1	21468085,	21469337,	antisense			Y	Y	Y	N	N
XLOC_016590	TCONS_00031133	Chr3	+	21649715	21650288	2	21649715,21649892,	21649751,21650288,	antisense			Y	N	N	N	N
XLOC_016595	TCONS_00031147	Chr3	+	21696249	21698470	2	21696249,21697309,	21697227,21698470,	antisense			Y	N	N	N	N
XLOC_016656	TCONS_00031281	Chr3	+	22105710	22106231	1	22105710,	22106231,	antisense			N	N	N	N	N
XLOC_016676	TCONS_00031312	Chr3	+	22254771	22256199	1	22254771,	22256199,	antisense			Y	N	N	N	N
XLOC_016726	TCONS_00031414	Chr3	+	22575494	22577680	5	22575494,22575969,22576275,22576601,22577032,	22575872,22576106,22576479,22576751,22577680,	pseudogene			Y	N	N	N	N
XLOC_016726	TCONS_00031413	Chr3	+	22575494	22577680	5	22575494,22576052,22576275,22576601,22577032,	22575872,22576106,22576479,22576751,22577680,	pseudogene			Y	N	N	N	N
XLOC_016726	TCONS_00031415	Chr3	+	22575498	22577680	4	22575498,22575969,22576275,22576601,	22575872,22576106,22576479,22577680,	pseudogene			Y	N	N	N	N
XLOC_016726	TCONS_00031416	Chr3	+	22575557	22577680	4	22575557,22575975,22576601,22577032,	22575872,22576396,22576751,22577680,	pseudogene			Y	N	N	N	N
XLOC_016754	TCONS_00031479	Chr3	+	22768865	22771294	3	22768865,22769255,22769954,	22769155,22769849,22771294,	antisense			Y	N	N	N	N
XLOC_016785	TCONS_00031532	Chr3	+	22957034	22959585	2	22957034,22959582,	22957355,22959585,	antisense			N	N	N	N	N
XLOC_016838	TCONS_00031631	Chr3	+	23322151	23324218	2	23322151,23323488,	23323403,23324218,	antisense			N	N	N	N	N
XLOC_016842	TCONS_00031636	Chr3	+	23353832	23355317	1	23353832,	23355317,	antisense			N	Y	N	N	N
XLOC_016844	TCONS_00031639	Chr3	+	23375783	23377646	1	23375783,	23377646,	antisense			Y	Y	N	N	N
XLOC_016853	TCONS_00031667	Chr3	+	23427071	23429107	1	23427071,	23429107,	antisense			N	Y	Y	N	N
XLOC_016858	TCONS_00031676	Chr3	+	23459297	23459786	1	23459297,	23459786,	antisense			N	N	N	N	N
XLOC_016902	TCONS_00031761	Chr3	-	205703	208160	2	205703,207412,	205748,208160,	antisense			N	N	N	N	N
XLOC_016917	TCONS_00031791	Chr3	-	302463	303773	2	302463,302664,	302489,303773,	antisense			N	N	N	N	N
XLOC_016951	TCONS_00031860	Chr3	-	562910	563375	1	562910,	563375,	antisense			N	N	N	N	N
XLOC_016955	TCONS_00031866	Chr3	-	575274	575900	3	575274,575642,575838,	575549,575763,575900,	cis			N	N	N	Y	N
XLOC_017013	TCONS_00032067	Chr3	-	1178543	1180982	5	1178543,1179200,1180061,1180319,1180948,	1179066,1179568,1180174,1180489,1180982,	antisense			Y	N	N	N	N
XLOC_017013	TCONS_00032068	Chr3	-	1178543	1181041	4	1178543,1180061,1180319,1180948,	1179568,1180171,1180554,1181041,	antisense			Y	N	N	N	N
XLOC_017024	TCONS_00031989	Chr3	-	989374	991550	4	989374,990563,991117,991495,	990459,990896,991215,991550,	antisense			N	N	N	N	N
XLOC_017030	TCONS_00032005	Chr3	-	1033622	1034627	1	1033622,	1034627,	antisense			Y	Y	N	N	N
XLOC_017033	TCONS_00032012	Chr3	-	1050744	1051450	2	1050744,1051100,	1050998,1051450,	antisense			Y	N	N	N	N
XLOC_017084	TCONS_00032128	Chr3	-	1336906	1337580	1	1336906,	1337580,	antisense			N	N	N	N	N
XLOC_017189	TCONS_00032341	Chr3	-	1958835	1960059	2	1958835,1959640,	1959372,1960059,	antisense			Y	Y	Y	N	N
XLOC_017189	TCONS_00032342	Chr3	-	1958835	1960281	1	1958835,	1960281,	antisense			Y	Y	Y	N	N
XLOC_017189	TCONS_00032343	Chr3	-	1958835	1961749	2	1958835,1960950,	1959506,1961749,	antisense			Y	Y	Y	N	N
XLOC_017189	TCONS_00032344	Chr3	-	1960499	1962032	1	1960499,	1962032,	antisense			Y	Y	Y	N	N
XLOC_017216	TCONS_00032401	Chr3	-	2153933	2155927	2	2153933,2155355,	2155280,2155927,	antisense			Y	Y	Y	N	N
XLOC_017225	TCONS_00032423	Chr3	-	2206402	2208329	2	2206402,2207238,	2207126,2208329,	antisense			Y	N	N	N	N
XLOC_017226	TCONS_00032424	Chr3	-	2209453	2211418	2	2209453,2210350,	2210238,2211418,	antisense			Y	N	N	N	N
XLOC_017291	TCONS_00032564	Chr3	-	2612217	2613612	1	2612217,	2613612,	antisense			Y	N	N	N	N
XLOC_017312	TCONS_00032611	Chr3	-	2754626	2756439	1	2754626,	2756439,	antisense			Y	Y	N	N	N
XLOC_017315	TCONS_00032615	Chr3	-	2764678	2766358	3	2764678,2765321,2765733,	2765196,2765521,2766358,	antisense			Y	Y	Y	N	N
XLOC_017361	TCONS_00032711	Chr3	-	3016546	3018986	2	3016546,3017656,	3017569,3018986,	antisense			N	Y	N	N	N
XLOC_017398	TCONS_00032788	Chr3	-	3260425	3261727	1	3260425,	3261727,	antisense			N	Y	N	N	N
XLOC_017435	TCONS_00032862	Chr3	-	3479839	3480602	1	3479839,	3480602,	antisense			Y	Y	N	N	N
XLOC_017459	TCONS_00032907	Chr3	-	3637162	3639366	3	3637162,3638278,3639116,	3638211,3639037,3639366,	antisense			Y	Y	N	N	N
XLOC_017543	TCONS_00033090	Chr3	-	4113295	4116008	3	4113295,4114125,4114576,	4113976,4114431,4116008,	antisense			N	N	N	N	N
XLOC_017549	TCONS_00033096	Chr3	-	4143502	4146054	2	4143502,4143886,	4143776,4146054,	antisense			N	N	N	N	N
XLOC_017582	TCONS_00033174	Chr3	-	4369350	4372308	2	4369350,4371785,	4371599,4372308,	antisense			N	N	N	N	N
XLOC_017583	TCONS_00033176	Chr3	-	4377060	4378196	1	4377060,	4378196,	antisense			Y	Y	N	N	N
XLOC_017584	TCONS_00033177	Chr3	-	4378589	4379517	1	4378589,	4379517,	antisense			Y	N	N	N	N
XLOC_017616	TCONS_00033248	Chr3	-	4610937	4613362	1	4610937,	4613362,	pseudogene			N	N	N	N	N
XLOC_017665	TCONS_00033344	Chr3	-	4923771	4927627	2	4923771,4924929,	4924760,4927627,	antisense			Y	Y	Y	N	N
XLOC_017719	TCONS_00033461	Chr3	-	5331110	5332927	1	5331110,	5332927,	antisense			Y	Y	Y	N	N
XLOC_017785	TCONS_00033600	Chr3	-	5830077	5830498	1	5830077,	5830498,	cis	AtsnoR66	Y	N	Y	Y	Y	Y
XLOC_017817	TCONS_00033659	Chr3	-	6032259	6033475	1	6032259,	6033475,	antisense			N	N	N	N	N
XLOC_017818	TCONS_00033660	Chr3	-	6034058	6037887	4	6034058,6034475,6034984,6037318,	6034276,6034756,6037069,6037887,	antisense			N	N	N	N	N
XLOC_017853	TCONS_00033733	Chr3	-	6393722	6394868	2	6393722,6393976,	6393857,6394868,	antisense			Y	Y	N	N	N
XLOC_017870	TCONS_00033765	Chr3	-	6466239	6468021	4	6466239,6466658,6467116,6467922,	6466571,6466928,6467212,6468021,	antisense			N	N	N	N	N
XLOC_017872	TCONS_00033767	Chr3	-	6479552	6480387	1	6479552,	6480387,	antisense			Y	Y	N	N	N
XLOC_017887	TCONS_00033794	Chr3	-	6562699	6563399	1	6562699,	6563399,	antisense			N	N	Y	N	N
XLOC_017919	TCONS_00033854	Chr3	-	6823626	6825376	1	6823626,	6825376,	antisense			Y	Y	N	N	N
XLOC_017929	TCONS_00033893	Chr3	-	6884703	6885475	2	6884703,6885354,	6884950,6885475,	cis			Y	N	N	N	N
XLOC_017979	TCONS_00034007	Chr3	-	7305896	7306194	1	7305896,	7306194,	antisense			N	N	N	N	N
XLOC_018033	TCONS_00034116	Chr3	-	7664440	7666036	1	7664440,	7666036,	antisense			N	Y	N	N	N
XLOC_018163	TCONS_00034330	Chr3	-	8788865	8791032	1	8788865,	8791032,	antisense			N	N	N	N	N
XLOC_018233	TCONS_00034450	Chr3	-	9305939	9306705	2	9305939,9306079,	9305994,9306705,	antisense			N	N	N	N	N
XLOC_018241	TCONS_00034460	Chr3	-	9358809	9359916	1	9358809,	9359916,	antisense			N	Y	N	N	N
XLOC_018260	TCONS_00034496	Chr3	-	9496223	9497047	1	9496223,	9497047,	antisense			N	Y	N	N	N
XLOC_018264	TCONS_00034503	Chr3	-	9555907	9557799	5	9555907,9556391,9557004,9557189,9557371,	9556218,9556518,9557107,9557253,9557799,	pseudogene			N	N	Y	N	N
XLOC_018264	TCONS_00034505	Chr3	-	9555907	9557799	5	9555907,9556391,9557008,9557189,9557371,	9556306,9556518,9557107,9557253,9557799,	pseudogene			N	N	Y	N	N
XLOC_018264	TCONS_00034507	Chr3	-	9555907	9557799	5	9555907,9556391,9557008,9557189,9557371,	9556218,9556877,9557107,9557253,9557799,	pseudogene			N	N	Y	N	N
XLOC_018264	TCONS_00034506	Chr3	-	9555907	9557799	5	9555907,9556391,9557004,9557189,9557371,	9556306,9556504,9557107,9557253,9557799,	pseudogene			N	N	Y	N	N
XLOC_018264	TCONS_00034504	Chr3	-	9555907	9557799	5	9555907,9556391,9557004,9557189,9557371,	9556306,9556518,9557107,9557253,9557799,	pseudogene			N	N	Y	N	N
XLOC_018264	TCONS_00034502	Chr3	-	9555907	9557799	5	9555907,9556391,9557008,9557189,9557371,	9556218,9556504,9557107,9557253,9557799,	pseudogene			N	N	Y	N	N
XLOC_018264	TCONS_00034501	Chr3	-	9555907	9557799	5	9555907,9556391,9557008,9557189,9557371,	9556306,9556504,9557107,9557253,9557799,	pseudogene			N	N	Y	N	N
XLOC_018288	TCONS_00034540	Chr3	-	9665581	9668043	2	9665581,9667281,	9667125,9668043,	antisense			N	N	Y	N	N
XLOC_018311	TCONS_00034586	Chr3	-	9849615	9850514	1	9849615,	9850514,	antisense			Y	Y	N	N	N
XLOC_018338	TCONS_00034636	Chr3	-	9969948	9971398	2	9969948,9971282,	9971138,9971398,	antisense			N	N	N	N	N
XLOC_018338	TCONS_00034635	Chr3	-	9969948	9971398	2	9969948,9971253,	9971138,9971398,	antisense			N	N	N	N	N
XLOC_018405	TCONS_00034767	Chr3	-	10399951	10401752	2	10399951,10400992,	10400894,10401752,	pseudogene			Y	N	Y	N	N
XLOC_018405	TCONS_00034768	Chr3	-	10399951	10401846	4	10399951,10400766,10400992,10401204,	10400402,10400894,10401057,10401846,	pseudogene			Y	N	Y	N	N
XLOC_018442	TCONS_00034819	Chr3	-	10727752	10730135	3	10727752,10729045,10730102,	10728438,10729886,10730135,	antisense			Y	N	N	N	N
XLOC_018447	TCONS_00034828	Chr3	-	10761009	10762062	2	10761009,10761367,	10761289,10762062,	antisense			Y	N	N	N	N
XLOC_018452	TCONS_00034836	Chr3	-	10797606	10799717	1	10797606,	10799717,	antisense			Y	N	N	N	N
XLOC_018457	TCONS_00034841	Chr3	-	10848277	10850205	2	10848277,10849053,	10848918,10850205,	antisense			Y	N	N	N	N
XLOC_018572	TCONS_00035012	Chr3	-	11859791	11861666	4	11859791,11861008,11861220,11861466,	11860917,11861133,11861344,11861666,	pseudogene			Y	N	N	N	N
XLOC_018572	TCONS_00035011	Chr3	-	11859791	11861666	4	11859791,11861008,11861220,11861466,	11860917,11861133,11861351,11861666,	pseudogene			Y	N	N	N	N
XLOC_018572	TCONS_00035010	Chr3	-	11859791	11861666	5	11859791,11860807,11861008,11861220,11861466,	11860695,11860917,11861133,11861354,11861666,	pseudogene			Y	N	N	N	N
XLOC_018654	TCONS_00035104	Chr3	-	12559264	12560138	2	12559264,12559814,	12559692,12560138,	intergenic			Y	Y	Y	Y	Y
XLOC_018831	TCONS_00035299	Chr3	-	14238953	14239489	1	14238953,	14239489,	antisense			N	N	N	N	N
XLOC_018832	TCONS_00035300	Chr3	-	14239965	14240847	1	14239965,	14240847,	antisense			N	N	N	N	N
XLOC_018914	TCONS_00035385	Chr3	-	15078986	15080650	3	15078986,15079928,15080399,	15079813,15080204,15080650,	intergenic			N	N	N	Y	N
XLOC_018914	TCONS_00035386	Chr3	-	15078986	15080684	4	15078986,15079753,15079928,15080399,	15079476,15079813,15080204,15080684,	intergenic			N	N	N	Y	N
XLOC_018915	TCONS_00035387	Chr3	-	15081833	15082623	3	15081833,15082225,15082471,	15082141,15082382,15082623,	cis			N	N	N	Y	N
XLOC_019009	TCONS_00035503	Chr3	-	15796135	15796821	1	15796135,	15796821,	antisense			Y	N	Y	N	N
XLOC_019036	TCONS_00035532	Chr3	-	15985019	15989172	2	15985019,15988697,	15985028,15989172,	antisense			Y	N	N	N	N
XLOC_019066	TCONS_00035600	Chr3	-	16300913	16302655	2	16300913,16301708,	16301261,16302655,	antisense			Y	N	N	N	N
XLOC_019066	TCONS_00035599	Chr3	-	16300913	16302655	1	16300913,	16302655,	antisense			Y	N	N	N	N
XLOC_019075	TCONS_00035610	Chr3	-	16383613	16384254	1	16383613,	16384254,	antisense			N	Y	N	N	N
XLOC_019192	TCONS_00035809	Chr3	-	17174835	17176356	3	17174835,17175514,17176114,	17175317,17175562,17176356,	intergenic			N	N	N	N	N
XLOC_019208	TCONS_00035833	Chr3	-	17254171	17255220	2	17254171,17254719,	17254542,17255220,	cis			Y	Y	Y	Y	N
XLOC_019258	TCONS_00035942	Chr3	-	17685408	17687014	2	17685408,17686112,	17686020,17687014,	antisense			Y	N	N	N	N
XLOC_019265	TCONS_00035952	Chr3	-	17724438	17725108	1	17724438,	17725108,	antisense			Y	N	N	N	N
XLOC_019290	TCONS_00036001	Chr3	-	17941121	17941783	2	17941121,17941444,	17941348,17941783,	antisense			Y	N	N	N	N
XLOC_019308	TCONS_00036022	Chr3	-	18091205	18092520	3	18091205,18091836,18092206,	18091601,18091974,18092520,	antisense			N	Y	N	N	N
XLOC_019314	TCONS_00036037	Chr3	-	18135438	18136465	2	18135438,18136347,	18136233,18136465,	antisense			N	N	N	N	N
XLOC_019337	TCONS_00036096	Chr3	-	18291254	18292275	2	18291254,18291437,	18291293,18292275,	antisense			N	N	N	N	N
XLOC_019368	TCONS_00036161	Chr3	-	18465509	18466990	2	18465509,18466125,	18465860,18466990,	antisense			N	N	N	N	N
XLOC_019375	TCONS_00036174	Chr3	-	18514356	18514742	2	18514356,18514740,	18514645,18514742,	antisense			N	N	N	N	N
XLOC_019408	TCONS_00036237	Chr3	-	18706697	18707517	1	18706697,	18707517,	cis			N	Y	Y	Y	Y
XLOC_019444	TCONS_00036294	Chr3	-	18929601	18931815	3	18929601,18930311,18930722,	18930222,18930614,18931815,	antisense			N	Y	N	N	N
XLOC_019464	TCONS_00036338	Chr3	-	19052126	19053176	2	19052126,19052752,	19052658,19053176,	antisense			N	N	N	N	N
XLOC_019486	TCONS_00036377	Chr3	-	19188948	19191698	2	19188948,19191281,	19190945,19191698,	antisense			Y	Y	N	N	N
XLOC_019527	TCONS_00036462	Chr3	-	19446881	19447881	1	19446881,	19447881,	antisense			Y	N	N	N	N
XLOC_019528	TCONS_00036463	Chr3	-	19450689	19451671	1	19450689,	19451671,	antisense			Y	Y	N	N	N
XLOC_019613	TCONS_00036641	Chr3	-	19975535	19977310	1	19975535,	19977310,	antisense			Y	Y	N	N	N
XLOC_019786	TCONS_00037022	Chr3	-	21139001	21140549	1	21139001,	21140549,	antisense			N	Y	Y	N	N
XLOC_019825	TCONS_00037110	Chr3	-	21419495	21421232	1	21419495,	21421232,	antisense			Y	N	N	N	N
XLOC_019907	TCONS_00037254	Chr3	-	21836519	21838921	2	21836519,21838887,	21838453,21838921,	antisense			Y	N	N	N	N
XLOC_019911	TCONS_00037260	Chr3	-	21888641	21889300	1	21888641,	21889300,	antisense			Y	N	N	N	N
XLOC_019962	TCONS_00037380	Chr3	-	22187351	22188725	1	22187351,	22188725,	antisense			N	Y	Y	N	N
XLOC_019973	TCONS_00037402	Chr3	-	22283200	22285121	3	22283200,22283938,22284979,	22283677,22284256,22285121,	antisense			Y	Y	Y	N	N
XLOC_019973	TCONS_00037401	Chr3	-	22283200	22285121	3	22283200,22283938,22284979,	22283673,22284256,22285121,	antisense			Y	Y	Y	N	N
XLOC_019985	TCONS_00037422	Chr3	-	22365464	22366201	2	22365464,22365860,	22365711,22366201,	intergenic			Y	N	N	Y	Y
XLOC_020034	TCONS_00037512	Chr3	-	22693872	22694669	1	22693872,	22694669,	antisense			Y	N	N	N	N
XLOC_020050	TCONS_00037552	Chr3	-	22805098	22806286	1	22805098,	22806286,	antisense			Y	Y	Y	N	N
XLOC_020104	TCONS_00037657	Chr3	-	23090367	23090752	1	23090367,	23090752,	antisense			N	N	N	N	N
XLOC_020108	TCONS_00037661	Chr3	-	23098042	23098928	2	23098042,23098503,	23098241,23098928,	antisense			N	N	N	N	N
XLOC_020119	TCONS_00037675	Chr3	-	23172931	23174484	1	23172931,	23174484,	antisense			N	Y	N	N	N
XLOC_020166	TCONS_00037761	Chr3	-	23402059	23403389	1	23402059,	23403389,	antisense			N	N	N	N	N
XLOC_020167	TCONS_00037762	Chr3	-	23403880	23405226	1	23403880,	23405226,	antisense			N	N	N	N	N
XLOC_020189	TCONS_00037813	Chr4	+	57430	59197	1	57430,	59197,	antisense			Y	N	N	N	N
XLOC_020208	TCONS_00037844	Chr4	+	187200	187612	1	187200,	187612,	antisense			Y	Y	N	N	N
XLOC_020229	TCONS_00037900	Chr4	+	384812	386101	1	384812,	386101,	antisense			Y	N	N	N	N
XLOC_020246	TCONS_00037939	Chr4	+	522702	523251	1	522702,	523251,	antisense			N	Y	N	N	N
XLOC_020256	TCONS_00037957	Chr4	+	572992	575645	2	572992,574057,	573723,575645,	antisense			N	Y	N	N	N
XLOC_020279	TCONS_00037995	Chr4	+	711821	712502	1	711821,	712502,	antisense			Y	N	N	N	N
XLOC_020286	TCONS_00038010	Chr4	+	761460	762790	2	761460,762350,	761840,762790,	cis			Y	Y	N	Y	N
XLOC_020382	TCONS_00038203	Chr4	+	1472727	1476735	2	1472727,1476298,	1473025,1476735,	antisense	RF01855	Y	Y	Y	Y	N	N
XLOC_020382	TCONS_00038204	Chr4	+	1472730	1476735	2	1472730,1476298,	1473015,1476735,	antisense	RF01855	Y	Y	Y	Y	N	N
XLOC_020487	TCONS_00038354	Chr4	+	2181254	2181984	3	2181254,2181467,2181631,	2181395,2181531,2181984,	intergenic			N	N	N	N	Y
XLOC_020504	TCONS_00038378	Chr4	+	2332121	2332992	1	2332121,	2332992,	antisense			N	Y	N	N	N
XLOC_020534	TCONS_00038455	Chr4	+	2591667	2592160	1	2591667,	2592160,	antisense			Y	Y	N	N	N
XLOC_020676	TCONS_00038634	Chr4	+	3953412	3953646	1	3953412,	3953646,	intergenic			N	N	N	N	Y
XLOC_020683	TCONS_00038641	Chr4	+	4070724	4072313	1	4070724,	4072313,	antisense			N	Y	N	N	N
XLOC_020815	TCONS_00038791	Chr4	+	5186241	5188244	2	5186241,5186603,	5186505,5188244,	antisense			N	N	N	N	N
XLOC_020833	TCONS_00038823	Chr4	+	5323570	5325400	1	5323570,	5325400,	antisense			Y	N	N	N	N
XLOC_020835	TCONS_00038825	Chr4	+	5338720	5341214	1	5338720,	5341214,	antisense			N	N	N	N	N
XLOC_020941	TCONS_00038978	Chr4	+	6154333	6155286	1	6154333,	6155286,	antisense			Y	N	N	N	N
XLOC_021003	TCONS_00039071	Chr4	+	6622238	6623387	1	6622238,	6623387,	antisense			Y	Y	Y	N	N
XLOC_021009	TCONS_00039087	Chr4	+	6665643	6671177	8	6665643,6666550,6666840,6667235,6667566,6667862,6668039,6668307,	6666456,6666700,6667142,6667284,6667616,6667927,6668083,6671177,	intergenic			N	N	N	N	Y
XLOC_021009	TCONS_00039086	Chr4	+	6665643	6671177	8	6665643,6666550,6666840,6667004,6667235,6667566,6668039,6668307,	6666456,6666700,6666933,6667142,6667284,6667953,6668083,6671177,	intergenic			N	N	N	N	Y
XLOC_021009	TCONS_00039085	Chr4	+	6665643	6671177	9	6665643,6666550,6666840,6667007,6667235,6667566,6667728,6668039,6668307,	6666456,6666700,6666933,6667142,6667284,6667616,6667927,6668083,6671177,	intergenic			N	N	N	N	Y
XLOC_021009	TCONS_00039088	Chr4	+	6665955	6671177	9	6665955,6666372,6666550,6666840,6667004,6667566,6667728,6668039,6668307,	6666145,6666456,6666700,6666933,6667284,6667616,6667927,6668083,6671177,	intergenic			N	N	N	N	Y
XLOC_021009	TCONS_00039089	Chr4	+	6666010	6671177	8	6666010,6666372,6666840,6667007,6667566,6667862,6668039,6668307,	6666145,6666700,6666933,6667284,6667616,6667927,6668083,6671177,	intergenic			N	N	N	N	Y
XLOC_021013	TCONS_00039097	Chr4	+	6697665	6697984	1	6697665,	6697984,	antisense			Y	N	Y	N	N
XLOC_021014	TCONS_00039098	Chr4	+	6698298	6699148	1	6698298,	6699148,	antisense			Y	N	N	N	N
XLOC_021057	TCONS_00039172	Chr4	+	6992824	6994750	2	6992824,6994049,	6993944,6994750,	cis			Y	N	N	Y	Y
XLOC_021128	TCONS_00039316	Chr4	+	7590304	7591028	2	7590304,7590437,	7590364,7591028,	antisense			Y	N	N	N	N
XLOC_021138	TCONS_00039343	Chr4	+	7677815	7678317	1	7677815,	7678317,	antisense			Y	N	N	N	N
XLOC_021154	TCONS_00039366	Chr4	+	7809024	7809831	1	7809024,	7809831,	cis			Y	N	N	Y	N
XLOC_021174	TCONS_00039401	Chr4	+	7953889	7954678	2	7953889,7954380,	7954006,7954678,	antisense			Y	N	N	N	N
XLOC_021184	TCONS_00039430	Chr4	+	8049462	8050081	1	8049462,	8050081,	antisense			Y	N	N	N	N
XLOC_021233	TCONS_00039526	Chr4	+	8426657	8427038	1	8426657,	8427038,	antisense			N	N	N	N	N
XLOC_021249	TCONS_00039549	Chr4	+	8522376	8523671	1	8522376,	8523671,	antisense			Y	N	N	N	N
XLOC_021265	TCONS_00039586	Chr4	+	8641297	8642353	1	8641297,	8642353,	antisense			N	Y	N	N	N
XLOC_021273	TCONS_00039615	Chr4	+	8716536	8717056	1	8716536,	8717056,	antisense			Y	N	N	N	N
XLOC_021274	TCONS_00039616	Chr4	+	8717163	8717921	1	8717163,	8717921,	antisense			Y	N	N	N	N
XLOC_021292	TCONS_00039647	Chr4	+	8853512	8854401	1	8853512,	8854401,	antisense			N	Y	Y	N	N
XLOC_021311	TCONS_00039681	Chr4	+	8957233	8957624	1	8957233,	8957624,	antisense			Y	N	N	N	N
XLOC_021314	TCONS_00039684	Chr4	+	8964904	8965984	1	8964904,	8965984,	antisense			N	N	N	N	N
XLOC_021315	TCONS_00039685	Chr4	+	8975320	8976381	1	8975320,	8976381,	antisense			N	N	N	N	N
XLOC_021316	TCONS_00039686	Chr4	+	8976607	8977362	1	8976607,	8977362,	antisense			Y	Y	N	N	N
XLOC_021333	TCONS_00039717	Chr4	+	9060982	9061735	1	9060982,	9061735,	antisense			Y	Y	N	N	N
XLOC_021334	TCONS_00039718	Chr4	+	9063840	9064470	1	9063840,	9064470,	antisense			Y	Y	N	N	N
XLOC_021359	TCONS_00039759	Chr4	+	9233810	9234522	2	9233810,9234321,	9233913,9234522,	antisense			N	N	N	N	N
XLOC_021417	TCONS_00039890	Chr4	+	9745834	9747071	2	9745834,9746092,	9745866,9747071,	antisense			N	Y	N	N	N
XLOC_021477	TCONS_00039988	Chr4	+	10180260	10180588	1	10180260,	10180588,	intergenic			N	Y	Y	Y	Y
XLOC_021491	TCONS_00040013	Chr4	+	10268192	10269143	1	10268192,	10269143,	intergenic			Y	N	Y	Y	N
XLOC_021491	TCONS_00040014	Chr4	+	10268194	10269143	2	10268194,10268616,	10268272,10269143,	intergenic			Y	N	Y	Y	N
XLOC_021491	TCONS_00040015	Chr4	+	10268205	10269143	3	10268205,10268565,10268882,	10268272,10268646,10269143,	intergenic			Y	N	Y	Y	N
XLOC_021493	TCONS_00040017	Chr4	+	10275475	10278798	3	10275475,10276630,10277215,	10276459,10277038,10278798,	antisense			Y	Y	Y	N	N
XLOC_021633	TCONS_00040305	Chr4	+	11320525	11321449	2	11320525,11320667,	11320570,11321449,	antisense			N	N	N	N	N
XLOC_021647	TCONS_00040322	Chr4	+	11404197	11405072	1	11404197,	11405072,	antisense			N	N	N	N	N
XLOC_021648	TCONS_00040324	Chr4	+	11405811	11407547	1	11405811,	11407547,	TE			N	N	N	N	N
XLOC_021649	TCONS_00040325	Chr4	+	11411035	11412295	1	11411035,	11412295,	antisense			N	Y	N	N	N
XLOC_021656	TCONS_00040344	Chr4	+	11470842	11471914	2	11470842,11471414,	11471324,11471914,	antisense			N	N	N	N	N
XLOC_021764	TCONS_00040552	Chr4	+	12316236	12316709	1	12316236,	12316709,	antisense			Y	N	N	N	N
XLOC_021907	TCONS_00040875	Chr4	+	13242735	13245671	8	13242735,13243155,13243731,13243913,13244815,13245073,13245232,13245430,	13242791,13243630,13243797,13244744,13244974,13245145,13245334,13245671,	antisense			N	Y	Y	N	N
XLOC_021907	TCONS_00040876	Chr4	+	13242739	13245671	8	13242739,13243155,13243731,13243913,13244815,13245073,13245232,13245430,	13242791,13243599,13243797,13244744,13244974,13245145,13245334,13245671,	antisense			N	Y	Y	N	N
XLOC_021933	TCONS_00040913	Chr4	+	13408423	13411061	2	13408423,13409437,	13409351,13411061,	antisense			Y	N	N	N	N
XLOC_022023	TCONS_00041080	Chr4	+	14019318	14020215	1	14019318,	14020215,	antisense			Y	N	N	N	N
XLOC_022144	TCONS_00041335	Chr4	+	14858728	14859348	1	14858728,	14859348,	antisense			Y	N	Y	N	N
XLOC_022296	TCONS_00041724	Chr4	+	16050986	16051992	1	16050986,	16051992,	antisense			Y	Y	N	N	N
XLOC_022329	TCONS_00041793	Chr4	+	16279625	16281484	1	16279625,	16281484,	antisense			N	N	Y	N	N
XLOC_022330	TCONS_00041794	Chr4	+	16289744	16292222	2	16289744,16290307,	16290191,16292222,	antisense			N	N	N	N	N
XLOC_022464	TCONS_00042068	Chr4	+	17110576	17111288	2	17110576,17111231,	17111147,17111288,	antisense			Y	N	N	N	N
XLOC_022469	TCONS_00042081	Chr4	+	17138550	17139673	2	17138550,17139103,	17138974,17139673,	antisense			N	N	N	N	N
XLOC_022474	TCONS_00042086	Chr4	+	17170050	17170622	2	17170050,17170518,	17170397,17170622,	antisense			Y	N	N	N	N
XLOC_022476	TCONS_00042088	Chr4	+	17191439	17192416	2	17191439,17191915,	17191503,17192416,	antisense			Y	N	N	N	N
XLOC_022491	TCONS_00042115	Chr4	+	17338714	17339123	1	17338714,	17339123,	antisense			Y	N	N	N	N
XLOC_022497	TCONS_00042124	Chr4	+	17379191	17379896	2	17379191,17379333,	17379211,17379896,	antisense			Y	N	N	N	N
XLOC_022499	TCONS_00042126	Chr4	+	17393517	17394488	1	17393517,	17394488,	cis			N	N	N	Y	N
XLOC_022523	TCONS_00042172	Chr4	+	17557278	17558785	2	17557278,17558343,	17557672,17558785,	antisense			Y	Y	N	N	N
XLOC_022524	TCONS_00042173	Chr4	+	17564080	17564634	1	17564080,	17564634,	antisense			Y	Y	N	N	N
XLOC_022539	TCONS_00042194	Chr4	+	17674156	17674656	1	17674156,	17674656,	antisense			N	N	N	N	N
XLOC_022575	TCONS_00042258	Chr4	+	17944657	17945288	1	17944657,	17945288,	antisense			Y	Y	Y	N	N
XLOC_022640	TCONS_00042377	Chr4	+	18415632	18417500	1	18415632,	18417500,	antisense			Y	Y	N	N	N
XLOC_022666	TCONS_00042423	Chr4	+	18571136	18573660	2	18571136,18573606,	18572565,18573660,	antisense			N	Y	Y	N	N
XLOC_022760	TCONS_00042597	Chr4	-	555586	556534	1	555586,	556534,	antisense			N	N	N	N	N
XLOC_022782	TCONS_00042637	Chr4	-	756415	757727	1	756415,	757727,	antisense			Y	N	N	N	N
XLOC_022849	TCONS_00042787	Chr4	-	1257829	1260675	2	1257829,1260222,	1257897,1260675,	antisense			Y	N	N	N	N
XLOC_022857	TCONS_00042799	Chr4	-	1318875	1319180	1	1318875,	1319180,	antisense	RF01855	Y	Y	Y	Y	N	N
XLOC_022933	TCONS_00042924	Chr4	-	1875272	1876514	4	1875272,1875909,1876130,1876342,	1875687,1876037,1876195,1876514,	cis			N	Y	Y	N	N
XLOC_022938	TCONS_00042929	Chr4	-	1933971	1934652	1	1933971,	1934652,	cis			N	N	N	N	N
XLOC_022991	TCONS_00043013	Chr4	-	2506066	2507924	2	2506066,2507637,	2507290,2507924,	antisense			Y	Y	Y	N	N
XLOC_022991	TCONS_00043015	Chr4	-	2506066	2507968	1	2506066,	2507968,	antisense			Y	Y	Y	N	N
XLOC_022991	TCONS_00043014	Chr4	-	2506066	2507968	2	2506066,2507597,	2507290,2507968,	antisense			Y	Y	Y	N	N
XLOC_023020	TCONS_00043057	Chr4	-	2716277	2717423	1	2716277,	2717423,	cis			N	Y	Y	Y	Y
XLOC_023091	TCONS_00043137	Chr4	-	3356669	3357650	1	3356669,	3357650,	antisense			N	Y	N	N	N
XLOC_023256	TCONS_00043326	Chr4	-	4842812	4843761	2	4842812,4843305,	4843190,4843761,	intergenic			Y	N	N	Y	Y
XLOC_023286	TCONS_00043356	Chr4	-	5083553	5086476	6	5083553,5084919,5085252,5085626,5085900,5086179,	5084565,5085156,5085541,5085756,5086100,5086476,	antisense			N	N	N	N	N
XLOC_023286	TCONS_00043358	Chr4	-	5083553	5086640	6	5083553,5084919,5085252,5085626,5085900,5086179,	5084537,5085156,5085541,5085756,5086100,5086640,	antisense			N	N	N	N	N
XLOC_023286	TCONS_00043357	Chr4	-	5083553	5086640	6	5083553,5084919,5085252,5085626,5085900,5086179,	5084578,5085156,5085541,5085756,5086100,5086640,	antisense			N	N	N	N	N
XLOC_023286	TCONS_00043359	Chr4	-	5083553	5086641	5	5083553,5085252,5085626,5085900,5086179,	5085156,5085541,5085756,5086100,5086641,	antisense			N	N	N	N	N
XLOC_023356	TCONS_00043462	Chr4	-	5769818	5771990	5	5769818,5770095,5770929,5771164,5771770,	5769866,5770846,5771056,5771374,5771990,	antisense			Y	N	N	N	N
XLOC_023356	TCONS_00043463	Chr4	-	5770272	5771983	4	5770272,5770929,5771164,5771770,	5770846,5771061,5771374,5771983,	antisense			Y	N	N	N	N
XLOC_023421	TCONS_00043568	Chr4	-	6313890	6315821	3	6313890,6315062,6315376,	6314312,6315269,6315821,	antisense			N	Y	N	N	N
XLOC_023448	TCONS_00043613	Chr4	-	6564232	6565650	1	6564232,	6565650,	antisense			N	N	N	N	N
XLOC_023451	TCONS_00043617	Chr4	-	6588932	6590758	1	6588932,	6590758,	antisense			N	N	N	N	N
XLOC_023479	TCONS_00043677	Chr4	-	6776497	6777671	2	6776497,6777544,	6777355,6777671,	antisense			N	N	N	N	N
XLOC_023489	TCONS_00043690	Chr4	-	6901520	6902621	2	6901520,6902117,	6902016,6902621,	antisense			N	N	N	N	N
XLOC_023499	TCONS_00043705	Chr4	-	6992824	6994750	1	6992824,	6994750,	cis			Y	N	N	Y	Y
XLOC_023543	TCONS_00043792	Chr4	-	7297707	7299312	1	7297707,	7299312,	antisense			N	N	N	N	N
XLOC_023558	TCONS_00043811	Chr4	-	7382172	7382731	2	7382172,7382427,	7382298,7382731,	intergenic			N	N	N	Y	N
XLOC_023649	TCONS_00043989	Chr4	-	7946136	7948478	2	7946136,7947248,	7946682,7948478,	antisense			Y	N	N	N	N
XLOC_023662	TCONS_00044014	Chr4	-	8025948	8026951	1	8025948,	8026951,	antisense			Y	N	N	N	N
XLOC_023663	TCONS_00044015	Chr4	-	8027003	8027862	1	8027003,	8027862,	antisense			Y	N	N	N	N
XLOC_023671	TCONS_00044030	Chr4	-	8084263	8086261	1	8084263,	8086261,	antisense			Y	N	Y	N	N
XLOC_023679	TCONS_00044044	Chr4	-	8120721	8121055	1	8120721,	8121055,	antisense			Y	N	N	N	N
XLOC_023911	TCONS_00044556	Chr4	-	9877030	9879036	1	9877030,	9879036,	antisense			N	N	N	N	N
XLOC_023939	TCONS_00044606	Chr4	-	10069857	10071635	2	10069857,10071308,	10070936,10071635,	antisense			N	N	N	N	N
XLOC_023940	TCONS_00044607	Chr4	-	10071874	10075282	2	10071874,10073985,	10071910,10075282,	antisense			N	Y	N	N	N
XLOC_023965	TCONS_00044643	Chr4	-	10256866	10258953	2	10256866,10257640,	10257536,10258953,	antisense			Y	N	N	N	N
XLOC_023977	TCONS_00044658	Chr4	-	10337110	10338466	1	10337110,	10338466,	antisense			Y	Y	Y	N	N
XLOC_023997	TCONS_00044703	Chr4	-	10481696	10483457	1	10481696,	10483457,	antisense			Y	Y	Y	N	N
XLOC_024004	TCONS_00044714	Chr4	-	10540039	10541967	3	10540039,10541289,10541937,	10540591,10541869,10541967,	TE			Y	N	N	N	N
XLOC_024068	TCONS_00044824	Chr4	-	10956309	10959176	1	10956309,	10959176,	antisense			Y	N	N	N	N
XLOC_024094	TCONS_00044874	Chr4	-	11244602	11246421	2	11244602,11245785,	11245627,11246421,	antisense			N	N	N	N	N
XLOC_024128	TCONS_00044949	Chr4	-	11545749	11546488	1	11545749,	11546488,	antisense			Y	Y	Y	N	N
XLOC_024191	TCONS_00045079	Chr4	-	11929850	11936601	4	11929850,11930090,11930831,11936343,	11930007,11930748,11931344,11936601,	antisense			Y	N	N	N	N
XLOC_024191	TCONS_00045078	Chr4	-	11929850	11936601	2	11929850,11935929,	11930748,11936601,	antisense			Y	N	N	N	N
XLOC_024204	TCONS_00045105	Chr4	-	11993995	11995438	2	11993995,11995289,	11995016,11995438,	antisense			Y	N	N	N	N
XLOC_024221	TCONS_00045138	Chr4	-	12135134	12136061	1	12135134,	12136061,	antisense			Y	Y	N	N	N
XLOC_024278	TCONS_00045241	Chr4	-	12563476	12564181	1	12563476,	12564181,	antisense			N	Y	Y	N	N
XLOC_024362	TCONS_00045443	Chr4	-	13127148	13128118	2	13127148,13127833,	13127738,13128118,	antisense			Y	Y	Y	N	N
XLOC_024363	TCONS_00045444	Chr4	-	13135830	13137812	1	13135830,	13137812,	antisense			Y	Y	N	N	N
XLOC_024387	TCONS_00045497	Chr4	-	13318787	13319345	1	13318787,	13319345,	intergenic			Y	N	N	Y	N
XLOC_024394	TCONS_00045506	Chr4	-	13348710	13350505	2	13348710,13350018,	13349627,13350505,	antisense			Y	N	N	N	N
XLOC_024408	TCONS_00045534	Chr4	-	13422196	13423736	2	13422196,13423295,	13423096,13423736,	antisense			Y	Y	N	N	N
XLOC_024412	TCONS_00045543	Chr4	-	13453174	13454404	2	13453174,13454371,	13454164,13454404,	antisense			Y	N	N	N	N
XLOC_024412	TCONS_00045544	Chr4	-	13453174	13454508	2	13453174,13454371,	13454163,13454508,	antisense			Y	N	N	N	N
XLOC_024426	TCONS_00045563	Chr4	-	13511850	13513329	1	13511850,	13513329,	antisense			Y	N	N	N	N
XLOC_024497	TCONS_00045718	Chr4	-	13959874	13960492	1	13959874,	13960492,	antisense			N	N	N	N	N
XLOC_024508	TCONS_00045733	Chr4	-	13992195	13992823	1	13992195,	13992823,	cis			N	N	N	Y	N
XLOC_024581	TCONS_00045841	Chr4	-	14579914	14581493	2	14579914,14580257,	14580135,14581493,	antisense			N	Y	N	N	N
XLOC_024604	TCONS_00045890	Chr4	-	14735314	14738268	1	14735314,	14738268,	antisense			N	Y	N	N	N
XLOC_024628	TCONS_00045932	Chr4	-	14916822	14917705	2	14916822,14917520,	14917376,14917705,	intergenic			N	N	N	Y	Y
XLOC_024634	TCONS_00045942	Chr4	-	14950369	14952370	2	14950369,14951776,	14951057,14952370,	antisense			N	N	N	N	N
XLOC_024671	TCONS_00046024	Chr4	-	15221641	15222233	1	15221641,	15222233,	antisense			Y	N	N	N	N
XLOC_024708	TCONS_00046097	Chr4	-	15452009	15452490	1	15452009,	15452490,	antisense			Y	N	Y	N	N
XLOC_024710	TCONS_00046100	Chr4	-	15463796	15464586	1	15463796,	15464586,	antisense			Y	N	N	N	N
XLOC_024737	TCONS_00046156	Chr4	-	15638624	15639412	2	15638624,15639411,	15639222,15639412,	antisense			N	N	N	N	N
XLOC_024797	TCONS_00046325	Chr4	-	16136898	16138184	1	16136898,	16138184,	antisense			Y	Y	N	N	N
XLOC_024801	TCONS_00046329	Chr4	-	16146398	16147000	1	16146398,	16147000,	antisense			N	Y	N	N	N
XLOC_024825	TCONS_00046374	Chr4	-	16277376	16277815	1	16277376,	16277815,	antisense			N	N	N	N	N
XLOC_024964	TCONS_00046667	Chr4	-	17305872	17307356	1	17305872,	17307356,	antisense			N	N	Y	N	N
XLOC_024967	TCONS_00046672	Chr4	-	17324538	17325226	1	17324538,	17325226,	antisense			N	N	Y	N	N
XLOC_024973	TCONS_00046679	Chr4	-	17349425	17350190	1	17349425,	17350190,	antisense			N	Y	Y	N	N
XLOC_024983	TCONS_00046704	Chr4	-	17447503	17448265	1	17447503,	17448265,	antisense			N	Y	Y	N	N
XLOC_025082	TCONS_00046918	Chr4	-	18122295	18123140	1	18122295,	18123140,	antisense			Y	N	N	N	N
XLOC_025111	TCONS_00046979	Chr4	-	18276911	18279058	1	18276911,	18279058,	antisense			Y	Y	Y	N	N
XLOC_025199	TCONS_00047137	Chr5	+	241375	242249	1	241375,	242249,	antisense			N	N	N	N	N
XLOC_025202	TCONS_00047142	Chr5	+	266504	270534	1	266504,	270534,	antisense			Y	N	Y	N	N
XLOC_025208	TCONS_00047155	Chr5	+	305016	305787	1	305016,	305787,	antisense			N	Y	N	N	N
XLOC_025256	TCONS_00047244	Chr5	+	585427	586003	1	585427,	586003,	antisense			N	N	N	N	N
XLOC_025257	TCONS_00047245	Chr5	+	586110	586928	1	586110,	586928,	antisense			N	N	N	N	N
XLOC_025293	TCONS_00047313	Chr5	+	737680	738907	3	737680,738581,738870,	738486,738793,738907,	antisense			N	N	N	N	N
XLOC_025320	TCONS_00047370	Chr5	+	895931	896306	1	895931,	896306,	antisense			Y	Y	N	N	N
XLOC_025339	TCONS_00047399	Chr5	+	1041894	1043125	2	1041894,1042464,	1042029,1043125,	cis			N	Y	N	Y	N
XLOC_025373	TCONS_00047479	Chr5	+	1270912	1272211	2	1270912,1271169,	1271026,1272211,	antisense			N	Y	N	N	N
XLOC_025385	TCONS_00047503	Chr5	+	1354314	1355249	1	1354314,	1355249,	antisense			N	N	N	N	N
XLOC_025439	TCONS_00047621	Chr5	+	1690582	1691443	1	1690582,	1691443,	antisense			N	N	N	N	N
XLOC_025440	TCONS_00047622	Chr5	+	1694309	1695569	1	1694309,	1695569,	antisense			N	N	N	N	N
XLOC_025442	TCONS_00047624	Chr5	+	1713732	1714830	1	1713732,	1714830,	antisense			N	N	N	N	N
XLOC_025486	TCONS_00047715	Chr5	+	1959298	1960242	2	1959298,1960000,	1959852,1960242,	antisense			Y	N	N	N	N
XLOC_025512	TCONS_00047780	Chr5	+	2174701	2176175	2	2174701,2176109,	2176031,2176175,	antisense			N	Y	Y	N	N
XLOC_025548	TCONS_00047846	Chr5	+	2408597	2409180	1	2408597,	2409180,	antisense			N	N	N	N	N
XLOC_025562	TCONS_00047887	Chr5	+	2522555	2524171	1	2522555,	2524171,	antisense			Y	N	N	N	N
XLOC_025622	TCONS_00048037	Chr5	+	2949234	2949793	1	2949234,	2949793,	antisense			N	N	N	N	N
XLOC_025632	TCONS_00048053	Chr5	+	3005359	3015237	2	3005359,3014928,	3005497,3015237,	antisense	RF01855	Y	N	N	N	N	N
XLOC_025670	TCONS_00048119	Chr5	+	3277911	3278300	2	3277911,3278084,	3277973,3278300,	antisense			Y	N	N	N	N
XLOC_025697	TCONS_00048171	Chr5	+	3467855	3468533	1	3467855,	3468533,	intergenic			N	N	N	N	N
XLOC_025764	TCONS_00048313	Chr5	+	3969911	3971510	2	3969911,3970809,	3970700,3971510,	antisense			Y	N	N	N	N
XLOC_025764	TCONS_00048314	Chr5	+	3969967	3971510	2	3969967,3970810,	3970700,3971510,	antisense			Y	N	N	N	N
XLOC_025792	TCONS_00048366	Chr5	+	4254614	4255215	1	4254614,	4255215,	antisense			N	N	N	N	N
XLOC_025801	TCONS_00048381	Chr5	+	4301761	4302521	2	4301761,4302408,	4302321,4302521,	antisense			N	Y	Y	N	N
XLOC_025808	TCONS_00048394	Chr5	+	4360430	4361426	1	4360430,	4361426,	antisense			Y	Y	Y	N	N
XLOC_025822	TCONS_00048424	Chr5	+	4448315	4448619	1	4448315,	4448619,	antisense			Y	N	N	N	N
XLOC_025828	TCONS_00048430	Chr5	+	4473029	4474440	2	4473029,4473639,	4473345,4474440,	antisense			Y	N	Y	N	N
XLOC_025828	TCONS_00048431	Chr5	+	4473039	4474440	2	4473039,4473414,	4473345,4474440,	antisense			Y	N	Y	N	N
XLOC_025830	TCONS_00048433	Chr5	+	4495966	4497790	2	4495966,4496103,	4496011,4497790,	antisense			Y	Y	N	N	N
XLOC_025866	TCONS_00048503	Chr5	+	4733798	4734580	1	4733798,	4734580,	antisense			Y	N	N	N	N
XLOC_025867	TCONS_00048504	Chr5	+	4735571	4736638	1	4735571,	4736638,	intergenic			Y	N	N	N	N
XLOC_025874	TCONS_00048518	Chr5	+	4786816	4801352	2	4786816,4799474,	4786817,4801352,	antisense			Y	N	N	N	N
XLOC_025951	TCONS_00048657	Chr5	+	5243570	5245408	2	5243570,5244707,	5244320,5245408,	antisense			Y	N	N	N	N
XLOC_025964	TCONS_00048687	Chr5	+	5349466	5350935	1	5349466,	5350935,	antisense			N	N	Y	N	N
XLOC_025979	TCONS_00048714	Chr5	+	5448510	5450117	1	5448510,	5450117,	cis	AtsnoR106		Y	Y	Y	Y	N
XLOC_026000	TCONS_00048769	Chr5	+	5584702	5586444	2	5584702,5586220,	5585934,5586444,	antisense			Y	N	N	N	N
XLOC_026030	TCONS_00048833	Chr5	+	5800085	5801329	1	5800085,	5801329,	antisense			Y	Y	Y	N	N
XLOC_026101	TCONS_00048981	Chr5	+	6355124	6357144	2	6355124,6356654,	6356518,6357144,	antisense			Y	N	N	N	N
XLOC_026108	TCONS_00048998	Chr5	+	6408106	6409474	1	6408106,	6409474,	antisense			Y	N	N	N	N
XLOC_026170	TCONS_00049124	Chr5	+	6800381	6800897	2	6800381,6800509,	6800430,6800897,	antisense			Y	N	N	N	N
XLOC_026191	TCONS_00049160	Chr5	+	6943104	6943824	2	6943104,6943680,	6943576,6943824,	antisense			Y	Y	N	N	N
XLOC_026196	TCONS_00049169	Chr5	+	6981538	6982083	1	6981538,	6982083,	antisense			Y	Y	Y	N	N
XLOC_026230	TCONS_00049232	Chr5	+	7255139	7255989	1	7255139,	7255989,	antisense			Y	N	N	N	N
XLOC_026270	TCONS_00049316	Chr5	+	7612974	7615452	7	7612974,7613153,7613365,7613643,7613975,7614166,7614385,	7613011,7613248,7613550,7613754,7614074,7614300,7615452,	intergenic			Y	N	N	N	N
XLOC_026282	TCONS_00049340	Chr5	+	7736536	7738103	2	7736536,7736763,	7736655,7738103,	antisense			Y	Y	N	N	N
XLOC_026282	TCONS_00049341	Chr5	+	7736566	7738103	2	7736566,7736763,	7736659,7738103,	antisense			Y	Y	N	N	N
XLOC_026291	TCONS_00049367	Chr5	+	7798330	7798909	1	7798330,	7798909,	antisense			Y	N	N	N	N
XLOC_026295	TCONS_00049376	Chr5	+	7825685	7828761	4	7825685,7827125,7827874,7828163,	7827039,7827716,7828080,7828761,	antisense			Y	N	Y	N	N
XLOC_026295	TCONS_00049375	Chr5	+	7825685	7828761	3	7825685,7827867,7828163,	7827716,7828080,7828761,	antisense			Y	N	Y	N	N
XLOC_026352	TCONS_00049489	Chr5	+	8282626	8283910	1	8282626,	8283910,	antisense			Y	Y	Y	N	N
XLOC_026371	TCONS_00049543	Chr5	+	8508463	8508948	1	8508463,	8508948,	antisense			Y	Y	N	N	N
XLOC_026424	TCONS_00049646	Chr5	+	9004211	9005950	3	9004211,9005282,9005705,	9005132,9005607,9005950,	antisense			N	N	N	N	N
XLOC_026459	TCONS_00049725	Chr5	+	9288537	9288957	1	9288537,	9288957,	antisense			Y	Y	N	N	N
XLOC_026488	TCONS_00049781	Chr5	+	9484823	9486251	1	9484823,	9486251,	antisense			Y	Y	N	N	N
XLOC_026497	TCONS_00049794	Chr5	+	9534466	9540298	3	9534466,9535300,9537646,	9534744,9537565,9540298,	antisense			Y	Y	Y	N	N
XLOC_026497	TCONS_00049795	Chr5	+	9535008	9540298	2	9535008,9535716,	9535632,9540298,	antisense			Y	Y	Y	N	N
XLOC_026514	TCONS_00049824	Chr5	+	9633791	9634997	1	9633791,	9634997,	antisense			N	Y	N	N	N
XLOC_026579	TCONS_00049962	Chr5	+	10176279	10177558	3	10176279,10177186,10177354,	10176424,10177271,10177558,	intergenic			N	N	N	Y	N
XLOC_026581	TCONS_00049965	Chr5	+	10191852	10192967	1	10191852,	10192967,	antisense			Y	N	N	N	N
XLOC_026592	TCONS_00049983	Chr5	+	10341301	10348439	2	10341301,10344004,	10341684,10348439,	antisense	snoR79		Y	N	N	N	N
XLOC_026618	TCONS_00050011	Chr5	+	10615018	10617976	3	10615018,10616415,10616980,	10615435,10616581,10617976,	TE			N	N	N	N	N
XLOC_026620	TCONS_00050016	Chr5	+	10632240	10633944	2	10632240,10633601,	10633377,10633944,	TE			N	N	N	N	N
XLOC_026620	TCONS_00050017	Chr5	+	10632240	10633944	2	10632240,10633601,	10633464,10633944,	TE			N	N	N	N	N
XLOC_026620	TCONS_00050015	Chr5	+	10632240	10633944	2	10632240,10633601,	10633273,10633944,	TE			N	N	N	N	N
XLOC_026654	TCONS_00050054	Chr5	+	10933893	10934898	1	10933893,	10934898,	antisense			N	N	N	N	N
XLOC_026872	TCONS_00050280	Chr5	+	12965393	12973309	11	12965393,12965958,12966247,12966458,12966869,12967236,12971586,12971785,12972026,12972359,12972530,	12965454,12966168,12966377,12966755,12967141,12971481,12971679,12971947,12972283,12972444,12973309,	pseudogene			N	N	N	N	N
XLOC_026999	TCONS_00050452	Chr5	+	13985062	13986339	1	13985062,	13986339,	intergenic			N	N	N	Y	Y
XLOC_027011	TCONS_00050465	Chr5	+	14066970	14067744	2	14066970,14067544,	14067443,14067744,	antisense			N	N	N	N	N
XLOC_027032	TCONS_00050491	Chr5	+	14255467	14255899	1	14255467,	14255899,	antisense			N	Y	Y	N	N
XLOC_027086	TCONS_00050575	Chr5	+	14772506	14773648	2	14772506,14773236,	14773050,14773648,	antisense			N	N	N	N	N
XLOC_027114	TCONS_00050619	Chr5	+	15022224	15025480	4	15022224,15022813,15023283,15023469,	15022711,15022892,15023394,15025480,	intergenic			Y	N	N	Y	N
XLOC_027114	TCONS_00050620	Chr5	+	15023073	15025480	1	15023073,	15025480,	intergenic			Y	N	N	Y	Y
XLOC_027115	TCONS_00050621	Chr5	+	15025593	15028727	5	15025593,15025806,15026433,15026659,15026863,	15025657,15026119,15026518,15026752,15028727,	intergenic			Y	N	N	Y	N
XLOC_027115	TCONS_00050622	Chr5	+	15025766	15028727	4	15025766,15026659,15027054,15027384,	15026518,15026960,15027103,15028727,	intergenic			Y	N	N	Y	N
XLOC_027115	TCONS_00050623	Chr5	+	15025981	15028727	5	15025981,15026433,15027054,15027384,15027782,	15026118,15026960,15027103,15027557,15028727,	intergenic			Y	N	N	Y	N
XLOC_027115	TCONS_00050624	Chr5	+	15026838	15028727	4	15026838,15027054,15027201,15027782,	15026960,15027103,15027557,15028727,	intergenic			Y	N	N	Y	N
XLOC_027115	TCONS_00050625	Chr5	+	15026886	15028727	3	15026886,15027054,15027782,	15026960,15027576,15028727,	intergenic			Y	N	N	Y	N
XLOC_027122	TCONS_00050634	Chr5	+	15089619	15091889	1	15089619,	15091889,	antisense			Y	N	N	N	N
XLOC_027179	TCONS_00050722	Chr5	+	15515174	15522292	17	15515174,15515846,15517700,15517963,15518190,15518326,15518532,15518724,15519030,15519355,15519584,15519776,15519961,15520147,15520392,15520717,15520910,	15515399,15517562,15517832,15518007,15518250,15518379,15518638,15518775,15519113,15519497,15519704,15519889,15520059,15520203,15520503,15520815,15522292,	cis			N	N	N	N	N
XLOC_027179	TCONS_00050723	Chr5	+	15515206	15520619	16	15515206,15515846,15517700,15517963,15518190,15518326,15518532,15518724,15519030,15519355,15519579,15519776,15519961,15520147,15520392,15520595,	15515383,15517562,15517832,15518007,15518250,15518379,15518638,15518775,15519113,15519497,15519704,15519889,15520059,15520270,15520503,15520619,	intergenic			N	N	N	N	N
XLOC_027179	TCONS_00050724	Chr5	+	15518191	15522292	13	15518191,15518326,15518724,15519030,15519355,15519584,15519776,15519961,15520147,15520392,15520595,15520717,15520910,	15518250,15518638,15518775,15519113,15519497,15519704,15519889,15520059,15520270,15520503,15520620,15520815,15522292,	cis			N	N	N	N	N
XLOC_027179	TCONS_00050725	Chr5	+	15518206	15520483	9	15518206,15518326,15518724,15519030,15519355,15519776,15519951,15520151,15520392,	15518250,15518638,15518775,15519113,15519704,15519889,15520059,15520270,15520483,	intergenic			N	N	N	N	N
XLOC_027227	TCONS_00050790	Chr5	+	15884357	15885101	1	15884357,	15885101,	antisense			Y	N	N	N	N
XLOC_027257	TCONS_00050830	Chr5	+	16060029	16060910	1	16060029,	16060910,	antisense			N	N	N	N	N
XLOC_027357	TCONS_00051048	Chr5	+	16714439	16717683	5	16714439,16714775,16715223,16715527,16715845,	16714689,16714842,16715294,16715763,16717683,	antisense			N	N	N	N	N
XLOC_027357	TCONS_00051051	Chr5	+	16714455	16717683	5	16714455,16714775,16715223,16715527,16715845,	16714689,16714842,16715294,16715749,16717683,	antisense			N	N	N	N	N
XLOC_027357	TCONS_00051050	Chr5	+	16714455	16717683	4	16714455,16714775,16715623,16715845,	16714689,16714842,16715749,16717683,	antisense			N	N	N	N	N
XLOC_027357	TCONS_00051049	Chr5	+	16714455	16717683	4	16714455,16714775,16715527,16715845,	16714689,16714842,16715749,16717683,	antisense			N	N	N	N	N
XLOC_027357	TCONS_00051052	Chr5	+	16714497	16717683	4	16714497,16715223,16715623,16715845,	16714842,16715294,16715749,16717683,	antisense			N	N	N	N	N
XLOC_027365	TCONS_00051064	Chr5	+	16756398	16756822	1	16756398,	16756822,	antisense			N	N	N	N	N
XLOC_027407	TCONS_00051135	Chr5	+	16994078	16995138	1	16994078,	16995138,	antisense		Y	N	N	N	N	N
XLOC_027410	TCONS_00051138	Chr5	+	16997967	16998816	1	16997967,	16998816,	antisense			N	N	N	N	N
XLOC_027416	TCONS_00051151	Chr5	+	17045218	17047241	2	17045218,17046810,	17045659,17047241,	intergenic			N	N	N	N	Y
XLOC_027416	TCONS_00051152	Chr5	+	17045319	17046066	1	17045319,	17046066,	intergenic			N	N	N	Y	Y
XLOC_027416	TCONS_00051153	Chr5	+	17046424	17047241	1	17046424,	17047241,	intergenic			N	N	N	N	Y
XLOC_027430	TCONS_00051178	Chr5	+	17142932	17144164	1	17142932,	17144164,	antisense			N	Y	Y	N	N
XLOC_027458	TCONS_00051227	Chr5	+	17340311	17341697	1	17340311,	17341697,	antisense			Y	Y	N	N	N
XLOC_027498	TCONS_00051302	Chr5	+	17648700	17650330	2	17648700,17650273,	17650139,17650330,	antisense			Y	N	N	N	N
XLOC_027537	TCONS_00051381	Chr5	+	17958251	17960008	2	17958251,17959315,	17958518,17960008,	intergenic			Y	N	N	Y	N
XLOC_027537	TCONS_00051382	Chr5	+	17958251	17962163	2	17958251,17961398,	17958518,17962163,	antisense			Y	N	N	N	N
XLOC_027537	TCONS_00051383	Chr5	+	17959079	17959835	1	17959079,	17959835,	intergenic			Y	N	N	Y	Y
XLOC_027593	TCONS_00051483	Chr5	+	18416164	18419531	2	18416164,18416670,	18416541,18419531,	antisense			N	Y	N	N	N
XLOC_027683	TCONS_00051669	Chr5	+	19129652	19130094	2	19129652,19130042,	19129955,19130094,	antisense			Y	N	N	N	N
XLOC_027794	TCONS_00051899	Chr5	+	19890580	19892840	2	19890580,19892487,	19891362,19892840,	antisense			N	N	N	N	N
XLOC_027819	TCONS_00051957	Chr5	+	20110968	20111841	1	20110968,	20111841,	antisense			N	N	Y	N	N
XLOC_027826	TCONS_00051971	Chr5	+	20189704	20191355	1	20189704,	20191355,	antisense			Y	Y	Y	N	N
XLOC_027852	TCONS_00052024	Chr5	+	20382690	20384268	1	20382690,	20384268,	antisense			Y	N	N	N	N
XLOC_027870	TCONS_00052057	Chr5	+	20540368	20541401	2	20540368,20540838,	20540742,20541401,	intergenic			Y	N	N	Y	Y
XLOC_027915	TCONS_00052152	Chr5	+	20848888	20849839	2	20848888,20849837,	20849256,20849839,	antisense			N	N	N	N	N
XLOC_027920	TCONS_00052160	Chr5	+	20887871	20888854	2	20887871,20888655,	20888510,20888854,	antisense			Y	N	N	N	N
XLOC_027946	TCONS_00052221	Chr5	+	21043118	21044244	1	21043118,	21044244,	antisense			Y	N	N	N	N
XLOC_027957	TCONS_00052236	Chr5	+	21124138	21125013	1	21124138,	21125013,	antisense			N	Y	Y	N	N
XLOC_027968	TCONS_00052258	Chr5	+	21201779	21202569	1	21201779,	21202569,	antisense			Y	Y	Y	N	N
XLOC_028072	TCONS_00052470	Chr5	+	21851613	21852999	1	21851613,	21852999,	antisense			Y	N	N	N	N
XLOC_028102	TCONS_00052531	Chr5	+	22057012	22061255	2	22057012,22059326,	22059209,22061255,	antisense			N	N	N	N	N
XLOC_028102	TCONS_00052532	Chr5	+	22058718	22061255	3	22058718,22058986,22059326,	22058720,22059209,22061255,	antisense			N	N	N	N	N
XLOC_028165	TCONS_00052639	Chr5	+	22409963	22410870	2	22409963,22410741,	22410292,22410870,	antisense			Y	N	N	N	N
XLOC_028168	TCONS_00052645	Chr5	+	22443683	22444855	1	22443683,	22444855,	antisense			Y	Y	N	N	N
XLOC_028176	TCONS_00052655	Chr5	+	22478245	22478933	2	22478245,22478910,	22478493,22478933,	antisense			Y	Y	Y	N	N
XLOC_028176	TCONS_00052657	Chr5	+	22478245	22479725	2	22478245,22479469,	22478493,22479725,	antisense			Y	Y	N	N	N
XLOC_028176	TCONS_00052656	Chr5	+	22478245	22479725	2	22478245,22479190,	22478493,22479725,	antisense			Y	Y	N	N	N
XLOC_028187	TCONS_00052680	Chr5	+	22547483	22548551	1	22547483,	22548551,	antisense			Y	Y	N	N	N
XLOC_028223	TCONS_00052760	Chr5	+	22758698	22759465	1	22758698,	22759465,	antisense			Y	N	N	N	N
XLOC_028243	TCONS_00052787	Chr5	+	22894501	22896582	8	22894501,22894599,22894791,22894929,22895076,22895194,22895349,22895555,	22894520,22894689,22894828,22895009,22895102,22895230,22895416,22896582,	antisense			N	Y	N	N	N
XLOC_028256	TCONS_00052804	Chr5	+	22952779	22954197	2	22952779,22953313,	22953112,22954197,	antisense			N	N	Y	N	N
XLOC_028270	TCONS_00052823	Chr5	+	23063862	23064440	1	23063862,	23064440,	antisense			N	N	Y	N	N
XLOC_028295	TCONS_00052878	Chr5	+	23307142	23308231	2	23307142,23308009,	23307879,23308231,	antisense			Y	Y	Y	N	N
XLOC_028309	TCONS_00052906	Chr5	+	23412599	23413738	1	23412599,	23413738,	antisense			Y	N	Y	N	N
XLOC_028313	TCONS_00052911	Chr5	+	23433628	23437135	2	23433628,23435782,	23435693,23437135,	antisense			Y	Y	N	N	N
XLOC_028356	TCONS_00053035	Chr5	+	23708462	23709592	1	23708462,	23709592,	antisense			Y	Y	N	N	N
XLOC_028463	TCONS_00053257	Chr5	+	24410569	24415069	2	24410569,24414955,	24414502,24415069,	antisense			Y	N	N	N	N
XLOC_028474	TCONS_00053272	Chr5	+	24515354	24517520	3	24515354,24516734,24516945,	24516631,24516851,24517520,	antisense			Y	N	N	N	N
XLOC_028494	TCONS_00053326	Chr5	+	24661764	24663185	2	24661764,24662193,	24662077,24663185,	antisense			N	Y	N	N	N
XLOC_028510	TCONS_00053358	Chr5	+	24766544	24767705	1	24766544,	24767705,	antisense			Y	Y	Y	N	N
XLOC_028522	TCONS_00053376	Chr5	+	24832302	24833923	2	24832302,24833337,	24833033,24833923,	antisense			N	N	N	N	N
XLOC_028537	TCONS_00053415	Chr5	+	24954582	24955364	1	24954582,	24955364,	antisense			Y	Y	Y	N	N
XLOC_028542	TCONS_00053428	Chr5	+	24978911	24979963	1	24978911,	24979963,	antisense			Y	Y	N	N	N
XLOC_028612	TCONS_00053545	Chr5	+	25409332	25410438	1	25409332,	25410438,	antisense			N	Y	N	N	N
XLOC_028647	TCONS_00053617	Chr5	+	25654588	25655015	1	25654588,	25655015,	antisense			Y	N	N	N	N
XLOC_028662	TCONS_00053652	Chr5	+	25762499	25764126	2	25762499,25763815,	25763456,25764126,	antisense			Y	Y	Y	N	N
XLOC_028678	TCONS_00053694	Chr5	+	25841991	25843622	2	25841991,25842691,	25842576,25843622,	antisense			N	N	N	N	N
XLOC_028704	TCONS_00053743	Chr5	+	25980239	25980949	2	25980239,25980598,	25980401,25980949,	intergenic			N	Y	Y	N	Y
XLOC_028714	TCONS_00053764	Chr5	+	26052129	26052993	2	26052129,26052807,	26052711,26052993,	antisense			Y	Y	Y	N	N
XLOC_028731	TCONS_00053804	Chr5	+	26189951	26190589	1	26189951,	26190589,	antisense			Y	Y	Y	N	N
XLOC_028751	TCONS_00053846	Chr5	+	26342306	26343372	1	26342306,	26343372,	antisense			Y	N	N	N	N
XLOC_028758	TCONS_00053856	Chr5	+	26370167	26370903	1	26370167,	26370903,	antisense			Y	Y	N	N	N
XLOC_028759	TCONS_00053857	Chr5	+	26379478	26380014	1	26379478,	26380014,	cis			Y	N	N	Y	N
XLOC_028777	TCONS_00053907	Chr5	+	26479974	26480777	1	26479974,	26480777,	antisense			N	N	N	N	N
XLOC_028778	TCONS_00053908	Chr5	+	26486207	26489274	2	26486207,26486634,	26486535,26489274,	antisense			N	N	N	N	N
XLOC_028779	TCONS_00053909	Chr5	+	26500487	26502133	1	26500487,	26502133,	antisense			N	N	N	N	N
XLOC_028825	TCONS_00053986	Chr5	+	26797437	26799105	4	26797437,26797765,26798034,26798370,	26797519,26797900,26798154,26799105,	antisense			Y	Y	Y	N	N
XLOC_028825	TCONS_00053987	Chr5	+	26797464	26799105	2	26797464,26797765,	26797519,26799105,	antisense			Y	Y	Y	N	N
XLOC_028829	TCONS_00053994	Chr5	+	26829117	26834762	2	26829117,26834729,	26829798,26834762,	antisense			Y	N	N	N	N
XLOC_028844	TCONS_00054016	Chr5	+	26949667	26949927	1	26949667,	26949927,	cis	RF00004	Y	N	N	N	Y	Y
XLOC_028895	TCONS_00054124	Chr5	-	320506	323063	1	320506,	323063,	antisense			N	Y	Y	N	N
XLOC_028953	TCONS_00054239	Chr5	-	730278	730936	1	730278,	730936,	antisense			N	N	N	N	N
XLOC_028975	TCONS_00054278	Chr5	-	871423	872415	1	871423,	872415,	antisense			Y	Y	N	N	N
XLOC_029019	TCONS_00054369	Chr5	-	1150965	1152544	1	1150965,	1152544,	antisense			N	Y	N	N	N
XLOC_029041	TCONS_00054420	Chr5	-	1341821	1343489	2	1341821,1343267,	1342938,1343489,	intergenic	SNORD34		N	Y	N	Y	N
XLOC_029041	TCONS_00054421	Chr5	-	1341821	1343491	3	1341821,1342314,1343267,	1342046,1342938,1343491,	intergenic	SNORD34		N	Y	N	Y	N
XLOC_029049	TCONS_00054440	Chr5	-	1399539	1400530	1	1399539,	1400530,	antisense			N	Y	N	N	N
XLOC_029055	TCONS_00054455	Chr5	-	1420692	1422582	4	1420692,1421184,1421597,1421770,	1421093,1421397,1421672,1422582,	pseudogene			N	N	N	N	N
XLOC_029055	TCONS_00054454	Chr5	-	1420692	1422582	3	1420692,1421184,1422290,	1421093,1422059,1422582,	pseudogene			N	N	N	N	N
XLOC_029055	TCONS_00054453	Chr5	-	1420692	1422582	3	1420692,1421597,1421770,	1421028,1421672,1422582,	pseudogene			N	N	N	N	N
XLOC_029055	TCONS_00054456	Chr5	-	1420692	1422604	4	1420692,1421184,1421597,1422290,	1421093,1421397,1421672,1422604,	pseudogene			N	N	N	N	N
XLOC_029057	TCONS_00054462	Chr5	-	1444626	1445506	1	1444626,	1445506,	antisense			N	Y	N	N	N
XLOC_029069	TCONS_00054487	Chr5	-	1502625	1504496	3	1502625,1503058,1503797,	1502905,1503714,1504496,	antisense			N	Y	Y	N	N
XLOC_029087	TCONS_00054512	Chr5	-	1617819	1619329	2	1617819,1618892,	1618798,1619329,	antisense			N	N	N	N	N
XLOC_029105	TCONS_00054565	Chr5	-	1765385	1768087	2	1765385,1765864,	1765740,1768087,	antisense			Y	Y	N	N	N
XLOC_029106	TCONS_00054566	Chr5	-	1769480	1770113	2	1769480,1770051,	1769942,1770113,	antisense			Y	Y	N	N	N
XLOC_029146	TCONS_00054652	Chr5	-	2033340	2033999	1	2033340,	2033999,	antisense			N	N	Y	N	N
XLOC_029199	TCONS_00054757	Chr5	-	2391769	2392381	1	2391769,	2392381,	antisense			N	N	N	N	N
XLOC_029200	TCONS_00054758	Chr5	-	2392478	2393476	1	2392478,	2393476,	antisense			N	N	N	N	N
XLOC_029295	TCONS_00054994	Chr5	-	3060801	3062309	2	3060801,3061514,	3061388,3062309,	antisense			N	Y	N	N	N
XLOC_029363	TCONS_00055147	Chr5	-	3467808	3470368	6	3467808,3468153,3468487,3468634,3469013,3469237,	3468033,3468388,3468548,3468903,3469134,3470368,	antisense			N	N	N	N	N
XLOC_029363	TCONS_00055149	Chr5	-	3467808	3472000	7	3467808,3468153,3468487,3468634,3469237,3471410,3471954,	3468033,3468388,3468548,3468716,3470196,3471504,3472000,	antisense			N	N	N	N	N
XLOC_029363	TCONS_00055148	Chr5	-	3467808	3472000	8	3467808,3468153,3468487,3468634,3469013,3469237,3471410,3471954,	3468033,3468388,3468548,3468716,3469134,3470196,3471504,3472000,	antisense			N	N	N	N	N
XLOC_029399	TCONS_00055230	Chr5	-	3775387	3776680	2	3775387,3776062,	3775778,3776680,	antisense			Y	Y	N	N	N
XLOC_029402	TCONS_00055238	Chr5	-	3809579	3810060	1	3809579,	3810060,	antisense			Y	N	N	N	N
XLOC_029472	TCONS_00055387	Chr5	-	4243081	4246108	1	4243081,	4246108,	antisense			N	N	N	N	N
XLOC_029476	TCONS_00055400	Chr5	-	4271759	4274674	2	4271759,4272278,	4272162,4274674,	antisense			N	N	N	N	N
XLOC_029485	TCONS_00055417	Chr5	-	4336039	4337587	1	4336039,	4337587,	antisense			N	Y	N	N	N
XLOC_029487	TCONS_00055419	Chr5	-	4352730	4354704	1	4352730,	4354704,	antisense			N	Y	Y	N	N
XLOC_029519	TCONS_00055488	Chr5	-	4545676	4547240	3	4545676,4546304,4546925,	4546027,4546387,4547240,	antisense			Y	N	Y	N	N
XLOC_029519	TCONS_00055487	Chr5	-	4545676	4547240	3	4545676,4546304,4546925,	4546027,4546415,4547240,	antisense			Y	N	Y	N	N
XLOC_029559	TCONS_00055568	Chr5	-	4756156	4757220	2	4756156,4756453,	4756353,4757220,	antisense			Y	Y	N	N	N
XLOC_029562	TCONS_00055582	Chr5	-	4798328	4800892	2	4798328,4799741,	4799633,4800892,	pseudogene			Y	N	Y	N	N
XLOC_029564	TCONS_00055580	Chr5	-	4796908	4797734	1	4796908,	4797734,	antisense			Y	N	Y	N	N
XLOC_029587	TCONS_00055627	Chr5	-	4958467	4962022	2	4958467,4960310,	4960205,4962022,	antisense			Y	N	N	N	N
XLOC_029601	TCONS_00055649	Chr5	-	5040416	5046681	5	5040416,5042205,5042339,5042792,5043094,	5042085,5042259,5042446,5042828,5046681,	antisense			Y	Y	N	N	N
XLOC_029605	TCONS_00055664	Chr5	-	5084812	5086682	4	5084812,5085297,5085690,5086444,	5085189,5085567,5085795,5086682,	antisense			Y	N	N	N	N
XLOC_029620	TCONS_00055689	Chr5	-	5196302	5199595	2	5196302,5199430,	5199065,5199595,	antisense			N	Y	N	N	N
XLOC_029635	TCONS_00055714	Chr5	-	5303199	5303593	1	5303199,	5303593,	antisense			Y	N	N	N	N
XLOC_029698	TCONS_00055844	Chr5	-	5749764	5751337	2	5749764,5751184,	5751102,5751337,	antisense			Y	N	N	N	N
XLOC_029732	TCONS_00055901	Chr5	-	5952845	5956850	2	5952845,5953470,	5952894,5956850,	antisense			N	N	N	N	N
XLOC_029739	TCONS_00055908	Chr5	-	5973225	5974230	1	5973225,	5974230,	antisense			N	N	N	N	N
XLOC_029741	TCONS_00055911	Chr5	-	5979002	5980568	1	5979002,	5980568,	antisense			N	Y	N	N	N
XLOC_029742	TCONS_00055912	Chr5	-	5980808	5982717	2	5980808,5981063,	5980991,5982717,	antisense			N	Y	N	N	N
XLOC_029781	TCONS_00056017	Chr5	-	6294812	6295832	1	6294812,	6295832,	antisense			Y	N	N	N	N
XLOC_029825	TCONS_00056107	Chr5	-	6663619	6664404	2	6663619,6664309,	6664117,6664404,	cis			Y	Y	Y	Y	Y
XLOC_029871	TCONS_00056226	Chr5	-	6963465	6964034	1	6963465,	6964034,	antisense			Y	N	N	N	N
XLOC_029952	TCONS_00056412	Chr5	-	7524297	7525875	1	7524297,	7525875,	antisense			N	Y	N	N	N
XLOC_029999	TCONS_00056528	Chr5	-	7891006	7891599	1	7891006,	7891599,	intergenic			Y	Y	N	Y	N
XLOC_030008	TCONS_00056547	Chr5	-	7955814	7956631	2	7955814,7956163,	7956065,7956631,	antisense			Y	N	Y	N	N
XLOC_030045	TCONS_00056634	Chr5	-	8226246	8227644	2	8226246,8227198,	8226711,8227644,	antisense			Y	N	N	N	N
XLOC_030095	TCONS_00056779	Chr5	-	8615869	8616927	1	8615869,	8616927,	antisense			Y	Y	Y	N	N
XLOC_030118	TCONS_00056817	Chr5	-	8857989	8859061	3	8857989,8858563,8858852,	8858479,8858772,8859061,	antisense			N	N	N	N	N
XLOC_030131	TCONS_00056841	Chr5	-	8955876	8963693	5	8955876,8962563,8963065,8963232,8963595,	8956408,8962674,8963143,8963402,8963693,	cis			N	N	N	N	N
XLOC_030131	TCONS_00056842	Chr5	-	8957397	8960042	5	8957397,8959205,8959358,8959679,8960008,	8958983,8959249,8959566,8959728,8960042,	intergenic			N	N	N	N	Y
XLOC_030131	TCONS_00056843	Chr5	-	8957397	8960881	4	8957397,8959205,8959358,8960589,	8958983,8959249,8960451,8960881,	intergenic			N	N	N	N	Y
XLOC_030131	TCONS_00056844	Chr5	-	8957397	8963683	14	8957397,8959205,8959358,8960150,8960358,8960589,8960888,8961054,8961198,8961487,8962563,8963065,8963232,8963595,	8958983,8959249,8960057,8960285,8960451,8960674,8960920,8961109,8961342,8961533,8962674,8963143,8963402,8963683,	intergenic			N	N	N	N	N
XLOC_030162	TCONS_00056896	Chr5	-	9149250	9149756	1	9149250,	9149756,	antisense			N	N	N	N	N
XLOC_030210	TCONS_00056985	Chr5	-	9608227	9609808	2	9608227,9609259,	9608722,9609808,	antisense			Y	N	Y	N	N
XLOC_030217	TCONS_00056995	Chr5	-	9687386	9688333	1	9687386,	9688333,	antisense			N	N	N	N	N
XLOC_030250	TCONS_00057043	Chr5	-	10018888	10019779	1	10018888,	10019779,	cis			N	N	N	Y	N
XLOC_030311	TCONS_00057131	Chr5	-	10613635	10614788	3	10613635,10614125,10614269,	10614031,10614167,10614788,	intergenic			N	N	N	Y	N
XLOC_030600	TCONS_00057453	Chr5	-	13424436	13425182	2	13424436,13425141,	13424809,13425182,	antisense			N	N	N	N	N
XLOC_030601	TCONS_00057454	Chr5	-	13434141	13435411	2	13434141,13434813,	13434636,13435411,	antisense			N	N	N	N	N
XLOC_030671	TCONS_00057570	Chr5	-	14065085	14066259	1	14065085,	14066259,	antisense			N	N	N	N	N
XLOC_030749	TCONS_00057682	Chr5	-	14550171	14550826	2	14550171,14550699,	14550564,14550826,	intergenic			Y	N	N	Y	Y
XLOC_030768	TCONS_00057709	Chr5	-	14739690	14741869	5	14739690,14739839,14740153,14741666,14741794,	14739714,14740057,14741529,14741711,14741869,	cis			N	N	N	N	N
XLOC_030853	TCONS_00057874	Chr5	-	15456574	15458355	1	15456574,	15458355,	antisense			Y	N	N	N	N
XLOC_030872	TCONS_00057903	Chr5	-	15641178	15643113	2	15641178,15641662,	15641239,15643113,	antisense			N	Y	N	N	N
XLOC_030924	TCONS_00057974	Chr5	-	15911419	15912560	1	15911419,	15912560,	antisense			N	N	Y	N	N
XLOC_030945	TCONS_00058003	Chr5	-	16043776	16048015	3	16043776,16047015,16047943,	16046901,16047647,16048015,	antisense			N	N	N	N	N
XLOC_030992	TCONS_00058097	Chr5	-	16413862	16414438	1	16413862,	16414438,	antisense			Y	N	N	N	N
XLOC_031033	TCONS_00058174	Chr5	-	16706911	16709811	2	16706911,16707549,	16707032,16709811,	antisense			N	N	N	N	N
XLOC_031042	TCONS_00058187	Chr5	-	16779844	16781147	1	16779844,	16781147,	antisense			Y	N	N	N	N
XLOC_031112	TCONS_00058323	Chr5	-	17328260	17329578	1	17328260,	17329578,	antisense			Y	N	N	N	N
XLOC_031202	TCONS_00058488	Chr5	-	17916886	17918053	1	17916886,	17918053,	antisense			Y	N	N	N	N
XLOC_031220	TCONS_00058515	Chr5	-	18069021	18070247	2	18069021,18069297,	18069186,18070247,	antisense			Y	Y	N	N	N
XLOC_031230	TCONS_00058530	Chr5	-	18135464	18136437	1	18135464,	18136437,	antisense			N	N	N	N	N
XLOC_031242	TCONS_00058551	Chr5	-	18238057	18238873	2	18238057,18238734,	18238613,18238873,	cis			N	Y	Y	Y	Y
XLOC_031242	TCONS_00058552	Chr5	-	18238057	18238890	2	18238057,18238734,	18238644,18238890,	cis			N	Y	Y	Y	Y
XLOC_031284	TCONS_00058631	Chr5	-	18563555	18564619	1	18563555,	18564619,	antisense			N	N	N	N	N
XLOC_031338	TCONS_00058726	Chr5	-	18930138	18931279	2	18930138,18931079,	18930902,18931279,	antisense			N	N	N	N	N
XLOC_031438	TCONS_00058907	Chr5	-	19644713	19645078	1	19644713,	19645078,	antisense			Y	N	N	N	N
XLOC_031450	TCONS_00058934	Chr5	-	19736668	19737196	1	19736668,	19737196,	antisense			Y	N	N	N	N
XLOC_031499	TCONS_00059012	Chr5	-	20048363	20049996	1	20048363,	20049996,	antisense			N	Y	Y	N	N
XLOC_031604	TCONS_00059214	Chr5	-	20875825	20877374	1	20875825,	20877374,	antisense			Y	N	N	N	N
XLOC_031618	TCONS_00059234	Chr5	-	20994183	20995034	1	20994183,	20995034,	antisense			Y	Y	N	N	N
XLOC_031622	TCONS_00059242	Chr5	-	21034687	21036877	2	21034687,21036386,	21035583,21036877,	antisense			Y	N	N	N	N
XLOC_031638	TCONS_00059267	Chr5	-	21128164	21129447	2	21128164,21128801,	21128672,21129447,	antisense			N	N	N	N	N
XLOC_031677	TCONS_00059338	Chr5	-	21413651	21414129	1	21413651,	21414129,	antisense			Y	N	Y	N	N
XLOC_031719	TCONS_00059428	Chr5	-	21811755	21811962	1	21811755,	21811962,	antisense	RF01847	Y	Y	N	Y	N	N
XLOC_031720	TCONS_00059429	Chr5	-	21813932	21814232	1	21813932,	21814232,	antisense	RF01847	Y	Y	Y	Y	N	N
XLOC_031829	TCONS_00059635	Chr5	-	22551788	22552780	1	22551788,	22552780,	antisense			Y	N	N	N	N
XLOC_031854	TCONS_00059677	Chr5	-	22753981	22757904	3	22753981,22754474,22754661,	22754294,22754527,22757904,	antisense			Y	N	N	N	N
XLOC_031854	TCONS_00059678	Chr5	-	22753981	22757979	4	22753981,22754467,22754661,22757567,	22754294,22754527,22757465,22757979,	antisense			Y	N	N	N	N
XLOC_031935	TCONS_00059838	Chr5	-	23344515	23345497	1	23344515,	23345497,	antisense			Y	Y	Y	N	N
XLOC_032011	TCONS_00059981	Chr5	-	23845205	23846830	2	23845205,23846166,	23845817,23846830,	antisense			N	Y	N	N	N
XLOC_032032	TCONS_00060012	Chr5	-	23971732	23972747	1	23971732,	23972747,	antisense			Y	N	Y	N	N
XLOC_032036	TCONS_00060018	Chr5	-	23985774	23986830	1	23985774,	23986830,	antisense			Y	N	N	N	N
XLOC_032062	TCONS_00060060	Chr5	-	24148410	24149969	2	24148410,24149709,	24149551,24149969,	antisense			N	N	N	N	N
XLOC_032077	TCONS_00060081	Chr5	-	24229506	24231648	1	24229506,	24231648,	antisense			N	N	N	N	N
XLOC_032128	TCONS_00060168	Chr5	-	24618684	24619939	2	24618684,24619109,	24618756,24619939,	antisense			N	Y	N	N	N
XLOC_032150	TCONS_00060209	Chr5	-	24758311	24760670	2	24758311,24759264,	24759188,24760670,	antisense			Y	N	N	N	N
XLOC_032155	TCONS_00060214	Chr5	-	24778197	24778633	1	24778197,	24778633,	antisense			N	N	N	N	N
XLOC_032180	TCONS_00060273	Chr5	-	24959943	24961173	1	24959943,	24961173,	antisense			Y	N	N	N	N
XLOC_032181	TCONS_00060274	Chr5	-	24961287	24961872	1	24961287,	24961872,	cis			Y	N	N	N	N
XLOC_032208	TCONS_00060320	Chr5	-	25182845	25186686	2	25182845,25185771,	25182846,25186686,	antisense			Y	Y	N	N	N
XLOC_032217	TCONS_00060337	Chr5	-	25233959	25234642	1	25233959,	25234642,	antisense			Y	N	N	N	N
XLOC_032218	TCONS_00060338	Chr5	-	25246462	25247383	2	25246462,25247040,	25246934,25247383,	antisense			Y	N	N	N	N
XLOC_032224	TCONS_00060350	Chr5	-	25289925	25291587	1	25289925,	25291587,	antisense	AtsnoR96		Y	N	N	N	N
XLOC_032271	TCONS_00060451	Chr5	-	25530198	25530628	1	25530198,	25530628,	antisense			Y	Y	N	N	N
XLOC_032316	TCONS_00060558	Chr5	-	25831682	25832631	1	25831682,	25832631,	antisense			N	Y	N	N	N
XLOC_032322	TCONS_00060565	Chr5	-	25871509	25872112	1	25871509,	25872112,	antisense			N	N	N	N	N
XLOC_032340	TCONS_00060589	Chr5	-	26004787	26005552	1	26004787,	26005552,	antisense			Y	N	N	N	N
XLOC_032363	TCONS_00060624	Chr5	-	26146660	26147709	2	26146660,26147578,	26147142,26147709,	cis			Y	N	N	Y	N
XLOC_032371	TCONS_00060641	Chr5	-	26195710	26196029	1	26195710,	26196029,	antisense			Y	N	N	N	N
XLOC_032377	TCONS_00060651	Chr5	-	26220516	26221024	1	26220516,	26221024,	antisense			Y	Y	Y	N	N
XLOC_032383	TCONS_00060663	Chr5	-	26292000	26294935	1	26292000,	26294935,	antisense			Y	Y	Y	N	N
XLOC_032426	TCONS_00060769	Chr5	-	26551868	26552731	2	26551868,26552388,	26552263,26552731,	antisense			N	N	N	N	N
XLOC_032502	TCONS_00060905	ChrMt	+	5779	7513	1	5779,	7513,	intergenic			N	N	N	N	N
XLOC_032552	TCONS_00060970	ChrMt	+	333399	334007	1	333399,	334007,	cis	tdbD00011651		N	N	N	N	N
XLOC_032560	TCONS_00060987	ChrMt	-	29949	31225	1	29949,	31225,	antisense			N	N	N	N	N
XLOC_032562	TCONS_00060990	ChrMt	-	34367	34822	1	34367,	34822,	antisense			N	N	N	N	N
XLOC_032563	TCONS_00060991	ChrMt	-	36320	38397	1	36320,	38397,	cis			N	N	N	N	N
XLOC_032569	TCONS_00060997	ChrMt	-	75018	76373	1	75018,	76373,	antisense			N	N	N	N	N
XLOC_032576	TCONS_00061004	ChrMt	-	91921	92444	1	91921,	92444,	intergenic			N	N	N	N	N
XLOC_032588	TCONS_00061024	ChrMt	-	195597	198537	1	195597,	198537,	intergenic			N	N	N	N	N
XLOC_032589	TCONS_00061025	ChrMt	-	199880	201339	1	199880,	201339,	cis			N	N	N	N	N
XLOC_032591	TCONS_00061031	ChrMt	-	208919	209551	1	208919,	209551,	antisense			N	N	N	N	N
XLOC_032631	TCONS_00061078	ChrMt	-	333399	334007	1	333399,	334007,	cis	tdbD00011651		N	N	N	N	N
