# Supplementary material for: Systematic characterization of novel lncRNAs responding to phosphate starvation in Arabidopsis thaliana
Source: BMC Genomics. 2016 Aug 18;17:655. doi: 10.1186/s12864-016-2929-2 (PMC4991007; doi:10.1186/s12864-016-2929-2)
Supplement: Additional file 4: — Differentially expressed protein-coding transcripts and lncRNAs under Pi starvation. This file contains all P– regulated protein-coding transcripts and lncRNAs. (XLSX 1710 kb) [file 12864_2016_2929_MOESM4_ESM.xlsx]

## Sheet: Summary
Summary of the number of differentially expressed protein-coding genes, annotated lncRNAs and novel lncRNAs.
The number listed below are gained according to different cutoff.
Cutoffs	Annotated lncRNAs		Novel lncRNAs		Protein-coding genes
	# Genes	# Transcripts	# Genes	# Transcripts	# Genes	# Transcripts
P-value<0.05	65	82	192	227	4912	6364
P-value<0.01	44	52	132	161	3701	4867
P-value<0.005	38	45	98	139	3350	4405
P-value<0.001	22	24	94	102	2687	3590

## Sheet: Sheet1
### Additional file 4. Protein-coding genes and lncRNAs regulated by Pi starvation.
This sheet contains log2[foldchange[P-/P+]] and fpkm of all annotated lncRNAs that could be regulated by Pi starvation.
SampleID:	W: WT
	L: P-; P:P+
	R: Root; S:Shoot
	NA: Poly(A)-; PA: Poly(A)+
	1: Replicate1; 2: Replicate2
Transcript ID	Fold_Change(Root)	Pvalue(Root)	Fold_Change(Shoot)	Pvalue(Shoot)	Cluster ID	WLRNA1	WLRNA2	WLRPA1	WLRPA2	WLSNA1	WLSNA2	WLSPA1	WLSPA2	WPRNA1	WPRNA2	WPRPA1	WPRPA2	WPSNA1	WPSNA2	WPSPA1	WPSPA2
AT1G21529.1	4.66634	2.24012e-08	1.91794	0.0170775	Cluster1	11.1157	0	40.7379	19.3266	0	0	2.45104	1.91043	0	0	0.360255	0	0	0	0	0
AT3G12502.1	2.56082	0.000587064	3.75223	4.12999e-15	Cluster1	79.2185	128.358	234.393	159.959	0.000247874	4.04488	16.7401	10.2843	0.00951142	44.195	6.0678	23.9249	0	0.000365676	2.37171	1.8079e-07
AT5G53048.1	5.54241	1.21669e-13	3.63001	1.16677e-11	Cluster1	18.2401	12.9862	74.9129	72.5205	23.0946	36.8165	22.0821	43.671	0	0	0.58607	0.243435	4.40311	0	0.822829	1.9215
AT1G55525.1	2.62228	0.00432034	0.189397	0.62708	Cluster2	4.7676	14.3705	46.1482	27.0042	0	0	0	2.04833	0	0	0	2.19882	0	0	0	0
AT3G25795.1	2.03997	0.00873556	1.39398	0.082712	Cluster2	2.4018	0	14.4355	20.9985	0	0	3.2134	2.50203	0	0	1.53662	2.6523	0	0	0	0.271776
AT3G57157.1	2.24017	0.00776523	1.16577	0.140124	Cluster2	276.094	7.77931	673.098	10.2306	0	0	0.799396	4.15619	46.4152	0	86.4138	0.843708	0	0	0	3.15812
AT5G01595.1	1.46404	0.0462957	-0.0851518	0.796361	Cluster2	12.0645	28.2758	55.069	95.3107	42.8172	0.00130029	137.433	48.7733	9.13105	27.7002	20.9228	29.394	40.7334	8.78297	164.118	51.3559
AT5G06865.1	1.75935	0.00801944	0.16845	0.595739	Cluster2	9.427	17.2926	30.746	26.1876	6.4448	7.44762	11.9045	6.95849	1.34564	0.126418	3.88018	9.30884	37.7242	29.4987	22.7941	14.3457
AT5G06865.2	1.75231	0.00821494	0.197578	0.533828	Cluster2	10.5493	20.0242	35.8863	33.977	6.63259	7.73454	18.6321	1.13084	1.27239	0.13234	18.7679	11.3036	10.3099	14.9324	6.46874	3.70055
AT1G05562.1	0.660107	0.375658	1.52649	4.06289e-06	Cluster3	0.246644	3.01901	6.30544	3.88522	33.0962	8.04725	28.7375	14.8307	0.000435289	7.7886	5.42333	4.05043	5.00314	0.89462	13.1281	3.1735
AT1G07728.1	0.203944	0.768067	1.03864	0.00479633	Cluster3	0.00115777	3.7036	12.0929	7.09112	13.5754	10.2308	17.0865	15.4302	12.9652	1.61329	21.3926	6.54897	1.79923	3.68064	7.17416	5.82858
AT1G07728.2	0.19477	0.778555	1.14745	0.00186971	Cluster3	8.70752	3.88676	5.96719	4.27411	11.7708	8.58622	3.16691	11.6998	8.86045	7.10341	12.4306	3.21047	1.72629	0.000619337	1.85186	2.92994
AT1G11175.1	-0.330926	0.652339	2.10141	6.75727e-08	Cluster3	7.84291	9.56583	9.45796	32.5668	18.7939	27.8099	102.102	81.2365	9.62035	26.2746	31.1443	29.2973	17.2112	10.4133	16.7136	15.4496
AT1G15405.1	0.592642	0.420738	1.1202	0.00889463	Cluster3	14807.6	13342.8	148.472	40.2764	24825.4	12651.2	144.099	125.664	11395.9	35591.8	330.206	52.2831	10661.5	14574.5	70.8881	58.2046
AT1G51645.1	0.315459	0.678681	1.22512	0.022448	Cluster3	1.88853	3.30361	4.76239	5.81442	0.316034	0.000754613	7.60814	6.48428	13.5597	5.35534	1.87081	4.15216	0	2.56685e-05	3.11227	3.06485
AT1G67328.1	0.849412	0.209744	1.32628	0.026877	Cluster3	27.6072	32.4797	37.4078	29.949	0	2.53185	3.55108	0.991244	92.824	12.548	26.2301	26.7849	0	0	3.2397	2.09028
AT1G70518.1	-0.568594	0.452113	1.05775	0.0455621	Cluster3	3.60659	9.41098	6.91756	13.2796	0	3.69906	20.3831	18.0754	11.1004	9.82507	28.5411	14.9888	0	0	9.19364	5.23653
AT1G78265.1	-0.278387	0.719927	1.00913	0.0013742	Cluster3	1.12296	1.72753	6.05878	6.17022	27.357	8.18241	9.33478	1.76476	11.3403	0.550053	0.439821	6.91242	1.07291	0.871268	9.69357	1.32642
AT1G78265.2	-0.358557	0.636275	1.05105	0.000619749	Cluster3	4.33978	1.77936e-05	8.78776	6.73776	26.2828	24.7076	28.2662	31.1521	11.2598	13.9906	10.5807	10.1677	7.85458	32.5053	9.68834	15.0419
AT2G09795.1	0.219954	0.760171	1.10966	0.0262112	Cluster3	6.0235	4.82422	1.32106	3.64612	3.15443	2.18601	1.3871	1.80764	4.92983	5.79669	5.81986	3.41754	0	0	0.794286	0.629442
AT2G09795.2	-0.10487	0.882503	1.12565	0.0123667	Cluster3	21.1115	9.327	29.1478	40.0648	15.6843	8.67734	41.6721	32.8645	22.8706	31.2184	40.3184	27.0309	0	14.8345	16.8267	16.1846
AT2G09795.3	0.125318	0.86242	1.55514	0.00294259	Cluster3	19.0926	3.49938	13.0537	34.3597	0	6.20859	44.4559	28.4974	0.000948888	2.86561	13.7054	12.395	0	0	1.1861	8.60522
AT2G13665.1	-0.288786	0.696627	1.21887	0.00289148	Cluster3	0.501872	3.01593	11.084	22.4839	15.1016	10.1794	75.7327	52.4789	11.4078	6.02544	19.3803	18.5408	4.87652	11.2409	18.2687	19.9205
AT2G13665.2	-0.0598266	0.940972	1.00558	0.0390471	Cluster3	5.43558	3.32217	12.4047	0.0010907	0	12.1306	3.12443	1.47703	13.3542	7.29386e-06	2.16964e-07	2.09898e-08	0	13.3547	0.664748	0.0126937
AT2G14878.1	-0.642587	0.311355	1.7151	1.13165e-05	Cluster3	96.4218	93.9901	196.345	223.194	73.4227	45.7777	220.294	146.372	91.427	180.584	477.786	379.827	3.81114	28.6199	51.2137	28.2499
AT2G18735.1	-0.122442	0.885507	1.30362	0.0225749	Cluster3	5.40249	3.8608	4.75042	2.58128	0	13.8017	12.2663	15.8887	2.83286	7.28463	4.46465	4.66258	5.05749	7.71248	4.23765	3.47505
AT2G19572.1	0.566457	0.439109	1.00142	0.00847109	Cluster3	57.3396	104.348	109.409	53.2943	22.9285	17.4653	19.7673	9.376	43.081	50.4272	64.3265	53.0474	10.1468	9.24693	16.1907	6.51457
AT2G26355.1	-1.02706	0.110511	1.01341	0.0043634	Cluster3	20.7372	18.3448	70.001	92.9159	57.6478	21.7502	92.8064	105.697	67.6593	48.3111	148.579	222.837	6.28068	18.3589	33.4926	38.369
AT2G45315.1	0.324602	0.64491	1.14151	0.00250442	Cluster3	2.08963	4.20829	2.66841	8.1912	0.0406805	5.9774	11.1346	1.55276	0.594098	10.0662	8.44189	3.98307	14.2123	4.90325	9.46171	2.78943
AT2G45315.2	0.293493	0.678755	1.16397	0.00197531	Cluster3	2.69915	9.94856	8.41003	3.2912	0.00249914	6.7273	15.528	5.93182	0.700904	12.5385	10.2864	12.4873	15.1672	5.17691	8.12169	2.49426
AT2G45685.1	0.880793	0.279228	1.2991	0.000160361	Cluster3	0.0564671	8.93456	3.78655	4.28336	13.7534	0.373867	11.9274	11.353	7.8228	6.27603e-05	0.433123	3.92103	0.000111835	1.06441	9.84435	2.20509
AT3G57965.1	-0.604343	0.445951	1.11869	0.0463752	Cluster3	9.7032	12.2319	7.27141	3.71048	8.19933	11.4006	5.88253	6.43596	12.157	6.21567	20.6071	3.46729	4.84558	9.36133	2.22179	2.01233
AT4G13505.1	-0.0401704	0.955865	1.23823	7.93177e-05	Cluster3	18.2431	41.8499	12.1775	37.4215	24.9074	0.322198	22.409	5.05217	48.309	41.5698	20.8129	38.487	13.951	1.69042	9.45634	2.27993
AT4G38552.1	-0.283735	0.697425	1.03776	0.00172547	Cluster3	3.56416	5.07702	6.33929	11.0496	10.8573	1.09794	17.6847	5.95627	11.3951	8.2373	6.06717	8.16636	12.7735	0.992655	10.4179	1.95033
AT4G38932.1	-0.766864	0.238377	1.02163	0.00242304	Cluster3	20.4115	14.5778	38.9016	70.4018	53.3638	30.8559	165.789	141.564	47.0017	53.8695	70.736	124.586	23.7185	28.2365	47.2659	59.5339
AT5G07322.1	-0.648237	0.327111	1.92379	0.00171355	Cluster3	90.7301	60.2015	174.523	323.503	0	19.6928	34.513	33.5581	66.1609	111.522	437.526	344.588	0	0	2.58329	7.5617
AT5G44562.1	0.729434	0.403315	2.0733	0.00403395	Cluster3	9.5888	7.30679	7.54721	8.76979	6.87818	5.1084	12.3351	7.43563	0	0	0.930196	0.94036	0	0	1.28361	0.613289
AT5G48412.1	-1.13483	0.0890153	1.37133	4.70479e-05	Cluster3	63.8147	40.3499	100.975	110.659	130.929	59.9554	232.056	189.121	141.863	166.875	390.799	236.677	79.2946	35.4113	60.2275	59.4925
AT1G09421.1	-2.30882	0.0124393	-0.294419	0.699451	Cluster5	1.4996	0	0	6.34285e-10	0	0	0	2.77712e-11	6.13714e-07	0	37.1618	0.739046	0	0	0	6.1854e-12
AT1G66173.1	-1.93659	0.0349904	-1.51831	0.0537082	Cluster5	0.502013	0	0.203152	0.282654	0	0	0	0	0	0.81849	3.23697	1.35494	0	0	0.607013	1.2579
AT3G06125.3	-1.68654	0.0360392	-0.706505	0.301074	Cluster5	3.62791	0	35.2944	21.852	0	0	19.9342	42.3855	0	10.5048	97.1746	60.1308	0	32.1684	31.1211	48.4864
AT3G07215.4	-1.71757	0.0489322	0.0434134	0.955039	Cluster5	2.22702e-05	0	4.0913	1.84786	12.7476	1.44068e-05	2.27857	4.9996	4.83938e-07	0	31.4933	3.2633	0	9.09255	2.13672	7.49496
AT3G48115.1	-2.17774	0.00504012	0.453416	0.349267	Cluster5	1.63753e-07	0	4.52496e-05	8.78486e-08	0.403138	0	0.208571	4.82842	0.000749125	4.88126e-05	124.616	3.52646e-07	0	16.7367	20.4342	12.3342
AT3G48115.2	-1.42639	0.0374887	0.553346	0.109026	Cluster5	12.4884	12.1494	39.0815	77.1901	13.3609	3.31633	72.904	91.6942	41.449	31.6854	264.301	124.234	0	5.25326	55.1292	42.1827
AT5G24735.1	-1.44409	0.0360987	0.519471	0.115301	Cluster5	12.8353	13.3137	63.0964	76.8208	33.3756	39.399	200.428	259.076	45.7161	45.549	359.163	157.479	23.3436	45.4041	105.439	142.095
AT1G06265.1	-0.0146197	0.986671	-1.75526	0.00390154	Cluster6	0.711627	0	1.54681	1.01108	0	0	1.51873	1.47533	2.40542	0	2.37351	0.709677	0	1.88289	2.45403	5.55487
AT1G06265.2	-0.175457	0.844857	-1.43126	0.0437855	Cluster6	2.5985	0	1.71571e-07	3.74945	0	0	1.24161e-08	0.0134028	0.00103973	0	0.00474579	2.57466	0	4.61269	0.0396181	0.0445865
AT1G15175.1	-0.223384	0.786051	-1.52714	0.00148202	Cluster6	1.71316	0	0.436674	0	6.16759	3.91933	7.13625	10.8453	0	0	1.95034	0	29.0296	27.3517	19.9112	30.7828
AT1G25098.1	-0.563287	0.391553	-1.51902	4.73784e-06	Cluster6	3.06789	72.4225	264.175	234.45	189.933	80.7141	192.246	366.123	191.818	91.4416	556.811	323.122	26.4411	16.0616	665.486	566.945
AT1G25098.2	-0.426274	0.529227	-1.03852	0.00134041	Cluster6	52.517	13.6213	124.962	127.165	35.2006	65.7752	118.373	197.103	84.1589	28.7715	123.935	125.862	38.1503	15.648	186.175	205.795
AT1G25175.1	-0.801399	0.217101	-1.74465	1.50093e-07	Cluster6	39.3522	1.52565	1.77379	176.187	3.83191	3.12686	49.4849	110.74	129.894	45.7251	138.563	234.666	5.65609	0	275.86	305.859
AT1G26208.1	1.21141	0.153262	-2.07008	1.14417e-06	Cluster6	1.1961	0.904332	2.89939	3.56117	2.91876	9.18204e-06	2.68695	7.42946	0.809378	0	0.585019	2.53338	0	6.29046	15.9096	17.788
AT1G26208.2	0.209655	0.814629	-1.86444	0.0177953	Cluster6	1.6747	0	0.862229	4.13504	0	0	1.36754	0.849206	0	0	0	3.57859	0	0	8.44791	7.95882
AT1G27921.2	0.905337	0.307027	-1.51967	0.0353951	Cluster6	9.90994	0	20.4475	0.000534414	17.3158	16.1507	0.0049638	8.99103e-08	4.43018	0.00262287	8.49029e-08	13.1477	0	5.40807	5.45868	25.0036
AT1G44125.1	0.489495	0.507043	-1.87666	0.00277	Cluster6	4.00499	4.06848	2.12492	1.18256	0.518945	2.38737	0.430867	0.424994	7.33112	0.856911	2.37561	1.59604	9.11922e-05	1.18891	0.611895	1.49545
AT1G48315.1	0.517071	0.514353	-1.76146	0.00398485	Cluster6	1.03623	0	4.36056	6.23206	3.40065	0.22374	0.686405	2.92668	8.47992	1.04606	6.80139	3.38684	2.87079	2.41248	7.29075	6.51529
AT1G56612.1	-1.11616	0.135756	-1.18976	0.0121705	Cluster6	1.67193e-07	0	4.86098	4.1293	6.10541	22.518	2.88853	17.0533	1.45336e-06	5.38738	29.3558	14.1142	7.50764e-05	3.4433e-05	14.5303	15.3009
AT1G56612.3	-1.3991	0.0731451	-1.16395	0.0167556	Cluster6	0.0302609	0	14.4958	16.6243	0	0.000412054	19.4889	12.3574	2.34589e-06	0	53.6612	13.3055	0.000144035	6.31712e-05	38.7036	16.8843
AT1G78865.1	-0.104204	0.896169	-1.92696	0.000522475	Cluster6	0.441055	2.30832	2.40876	3.60299	0	1.99583	0.865373	3.66508	0.761885	1.12257	2.43546	3.64838	6.02208	2.28828	8.67403	7.66636
AT2G07042.1	-0.0867035	0.925769	-1.27829	0.0392735	Cluster6	5.95844	0	4.17379	1.48138	5.29767	0	2.5116	3.39392	2.71813	0	2.28742	1.34439	13.7277	3.55544	7.09638	7.45996
AT2G21187.2	-0.68895	0.394119	-1.48533	0.0492494	Cluster6	9.7448e-08	0	5.33803	2.65934	0	0	3.59669e-09	1.87912e-08	3.44066	5.31644	23.8764	8.7565e-08	8.88033	0	2.92374e-09	2.16194e-05
AT2G30362.1	-0.15556	0.837166	-1.32596	0.000822357	Cluster6	8.50648	20.3061	17.6201	14.863	21.9133	13.82	7.64076	0.0390413	26.8789	5.00075	13.8335	25.2101	7.29178	3.49196	10.0527	1.1579
AT2G32179.1	-1.02196	0.264311	-1.10187	0.0149473	Cluster6	0	0	5.94946e-09	1.86993e-10	0	4.16239e-05	1.12106	1.88805	0.783787	0	2.24875	9.92311e-09	8.84763	2.73077	2.9301	1.1327
AT2G36792.1	0.214355	0.647425	-1.25669	0.00324859	Cluster6	0.454192	0	0	1.16547e-09	4.44737	0	1.91615	4.75476	0	1.04485	0	0	25.1286	18.0563	16.0059	8.5237
AT2G42247.1	-0.134323	0.855037	-1.60928	0.00381146	Cluster6	3.41951e-08	0	6.41623	7.37129	3.97699	0	3.49138	1.45571	6.02938	9.74374e-07	8.65643	5.28717	0	0	8.2683	6.93712
AT3G05905.1	0.127932	0.866379	-1.26126	0.000130059	Cluster6	6.19967	18.1514	4.91715	20.1597	64.3224	27.7593	36.2933	5.26275	11.9758	27.9029	4.17681	19.815	59.6892	18.5213	73.8078	15.5035
AT3G13061.1	0.245472	0.754489	-1.72035	0.000530319	Cluster6	6.13515	2.95128e-05	0.525669	5.99372	1.64834e-06	0	6.63971	1.37222	1.74259e-06	3.24683e-06	6.06324	2.23393	4.51777e-05	0.00296582	41.7796	12.5421
AT4G01593.1	-0.295103	0.668688	-1.57544	0.000462281	Cluster6	6.48005	1.22358	27.2358	21.9075	0	15.6063	4.79914	8.82914	19.9182	9.88192	47.5513	20.1817	5.92261	0	16.8748	23.789
AT4G01593.2	0.517795	0.474855	-1.17803	0.0323257	Cluster6	1.53506	0	28.9101	37.3153	0	37.2665	3.4927	20.3503	16.3463	9.54919e-07	20.1756	43.0819	14.0025	0	17.2722	19.5803
AT4G02005.1	0.230322	0.77693	-1.43357	0.0128589	Cluster6	14.5588	2.03307	3.44957	3.62909	5.39918	14.3152	3.07243	1.72274	5.14042	4.82415	4.07135	3.0876	5.02133	10.4012	7.04549	1.57203
AT4G02005.2	0.0585317	0.943137	-1.36805	0.0174529	Cluster6	0.00911392	0.776562	2.36578e-07	3.76106e-06	5.72841	16.3694	3.64348	4.03905	5.63088	5.30787	1.92338	4.01327	5.45573	11.2474	2.21916e-05	9.97808
AT4G08035.1	-0.365736	0.605155	-1.88488	5.61489e-05	Cluster6	8.9142	2.48296	25.4832	34.2669	3.70014	4.60385	8.80439	22.5669	11.3426	1.97709	69.2689	28.9671	0	0	34.7238	44.9575
AT4G08035.2	-0.0475086	0.946715	-1.43751	0.00348442	Cluster6	3.84546	1.50899	4.04809	9.85799	7.62087	2.84297	3.39274	2.82391	6.53859	1.16795	4.30179	1.51753	0	0	3.16359	2.59096
AT4G13495.1	0.2569	0.761281	-2.5363	6.63461e-14	Cluster6	0	0	6.59811	5.87405	39.084	51.5812	53.8164	85.3551	0	4.05968	6.29882	13.9672	17.6633	44.3918	325.014	300.832
AT4G13495.2	0.291163	0.738948	-2.51277	9.24426e-14	Cluster6	0	0	0.471992	1.99313	15.3464	4.87059	8.85559	8.89803	0	4.12878	5.06431	4.16043e-08	0.0251899	11.1731	10.3097	21.1915
AT5G01732.1	0.931856	0.201717	-1.92373	3.56446e-07	Cluster6	2.42022	0.850579	3.28743	4.02936	3.22008	0.0513346	2.29311	0.00018705	2.40458	1.24101	1.06211	2.08503	5.30494	0.000307614	7.06717	2.72359
AT5G05435.1	-0.28388	0.753472	-1.51801	0.0342237	Cluster6	3.69757	0	4.63505	3.55258	0	0	2.49483	4.38638	2.52748	0	7.16417	2.53628	0	0	6.6738	16.0674
AT5G18245.1	0.209854	0.776333	-1.20826	0.018018	Cluster6	0.961736	0.600212	4.80979	5.12364	8.82414	3.59545	0.750523	1.18559	4.45764	5.2895	4.03407	2.38316	1.63051	10.273	4.8757	5.57681
AT5G20225.1	-0.431407	0.635542	-1.55297	0.023929	Cluster6	0	0	0	1.36116e-08	5.793	0	2.13457	0.436484	0	0	2.85549	1.48877e-09	0	0	7.3811	4.41682
AT5G36002.1	1.3073	0.145651	-3.75499	1.16835e-12	Cluster6	5.08439	0.0568824	0.353157	2.71111	8.71137	12.1495	1.57168	6.22006	2.0298	5.97068	0.256208	1.98008	27.6705	40.0908	19.0553	30.9685
AT5G36002.2	0.0508791	0.932598	-2.60896	0.000917705	Cluster6	5.04825e-08	0	0	1.92014e-12	0	0.000117394	0	0	0	0	1.29423	0	0	7.7793e-06	4.66251	18.3622
AT5G49152.2	0.195235	0.833818	-1.62065	0.0335343	Cluster6	0.232714	0.525967	0.217425	0.733318	1.42929	0	0.293237	0.179785	0.435682	0.796652	0.079501	0.522885	0	0	0.585394	0.976274

## Sheet: Sheet2
### Additional file 2. Protein-coding genes and lncRNAs regulated by Pi starvation.
This sheet contains log2[foldchange[P-/P+]] and fpkm of all novel lncRNAs that could be regulated by Pi starvation.
SampleID:	W: WT
	L: P-; P:P+
	R: Root; S:Shoot
	NA: Poly(A)-; PA: Poly(A)+
	1: Replicate1; 2: Replicate2
Transcript ID	Fold_Change(Root)	Pvalue(Root)	Fold_Change(Shoot)	Pvalue(Shoot)	Cluster ID	WLRNA1	WLRNA2	WLRPA1	WLRPA2	WLSNA1	WLSNA2	WLSPA1	WLSPA2	WPRNA1	WPRNA2	WPRPA1	WPRPA2	WPSNA1	WPSNA2	WPSPA1	WPSPA2
TCONS_00003478	1.57505	0.0362748	1.39818	0.00490608	Cluster1	8.87908	7.35708	27.485	10.2284	1.59144	0.328357	0.0479866	0.570807	3.98343	11.0488	10.8691	5.69623	0.557509	4.35934	2.13712	2.81098
TCONS_00003479	1.74732	0.0192932	1.64785	0.00211123	Cluster1	27.7695	36.2327	43.8953	13.4416	0.0285557	14.0193	14.5525	3.69542	15.0096	1.18742	18.22	18.3705	0.000415589	0.0157942	1.11788e-05	0.538133
TCONS_00003481	1.8153	0.0152517	1.55469	0.00414573	Cluster1	0.146289	53.1837	48.9603	19.0403	0.00498789	16.0184	4.98295	0.000675023	31.9333	28.4493	4.68928	3.68485	0.000447389	0.016542	1.35624e-05	0.639437
TCONS_00009653	1.92126	0.00603716	1.02551	0.00013628	Cluster1	6.13753	35.3656	14.7875	15.4801	65.9757	0.666605	27.4528	9.9343	10.7416	9.46631	3.76553	3.18231	44.7584	51.1724	8.3138	6.14567
TCONS_00011436	1.85748	0.0122993	1.70388	0.000127331	Cluster1	21.7254	20.2469	80.7301	26.3088	13.4389	20.8632	7.47761	11.005	11.7759	8.06698	6.11565	10.1955	8.22656	2.6587	2.99063	2.20058
TCONS_00025980	2.84335	0.0035634	3.21873	1.96592e-05	Cluster1	0	1.58859	8.5035e-06	12.9254	13.5827	8.73101	0.0429373	6.40926	0	0	0	0	0	0	0	0.651164
TCONS_00025981	2.63491	0.00704875	3.39851	4.24881e-06	Cluster1	0.668324	1.62041	5.03124	4.44269	0.0546404	7.58059	9.38976	8.88388	0	0	0	0	0	0	0	0.705366
TCONS_00030708	1.29655	0.049818	6.5952	6.41675e-39	Cluster1	51.6529	59.1286	316.872	375.574	2.05395	2.02406	15.0475	26.0872	124.316	14.6952	147.095	100.22	0	5.37229	0.065282	0.00269425
TCONS_00031133	1.59473	0.0266361	1.86274	0.00332843	Cluster1	223.793	166.496	422.641	213.737	29.4693	0.258797	34.5626	16.0536	69.0417	65.3946	50.2952	141.643	27.6013	0.00272176	18.0966	1.25954
TCONS_00048037	2.84064	0.00233714	4.65759	3.65595e-09	Cluster1	5.64563	12.1365	0.000109091	16.8549	6.4558	0	14.7602	8.90174	0	3.70915	1.93014	0.46213	0	0	0	0
TCONS_00050452	5.35328	2.52796e-10	2.4135	0.00623003	Cluster1	35.4295	28.4998	25.0819	42.0081	0	0	1.26206	3.48895	0	0	0	0.213874	0	0	0	0
TCONS_00057043	4.42569	3.62214e-07	3.41852	2.76966e-05	Cluster1	69.5588	24.5096	146.317	30.2297	9.08052	27.1269	6.9605	19.9416	0	0	1.09859	0	0	0	0	0.322729
TCONS_00010955	1.90766	0.0424499	0.970531	0.214337	Cluster2	0.000293292	0	95.7429	47.0663	0	0	1.37032e-08	8.4769	0	0	1.45495	4.08355	0	0	0	0
TCONS_00012450	1.77113	0.0422805	0.285583	0.64232	Cluster2	4.40163	2.56628	5.84765	1.89288	3.97538	5.73666	3.90352	1.22507	3.12072	2.28996	0.178718	0.351574	3.63396	9.94442	0.143369	1.70273
TCONS_00019672	1.98896	0.0290565	1.09936	0.190931	Cluster2	8.94733	1.11801	1.46834	0.413691	0.623135	4.99734e-06	0.255906	0.855758	2.13552	0	0.212135	0.152008	0	0	7.14949e-12	0.724399
TCONS_00025648	2.01777	0.0209438	0.571804	0.49979	Cluster2	0.292925	0.0383086	14.3796	16.8849	9.68578	0	1.82911	2.64767e-08	0.00339082	3.58708	4.34191e-15	0.942413	0	0	0	1.17154
TCONS_00025820	2.25483	0.0151982	0.625796	0.360869	Cluster2	0.471739	4.06696	15.1861	4.31556	0	0	0.0212713	0	1.05588e-05	1.94375e-09	0	0.0012758	0	0	0	0
TCONS_00028055	1.93388	0.0183867	1.66771	0.0541301	Cluster2	52.0419	19.6731	81.2839	33.6666	0	0	7.64792	0.755809	2.73796	9.21373	10.5841	5.85452	0	8.82639	0	0
TCONS_00028869	1.89085	0.0195483	1.44146	0.0898057	Cluster2	38.0695	7.5326	43.3406	28.9769	14.5733	0	3.70494	2.42484	0	2.87649	2.96974	7.47745	0	0	0	0
TCONS_00036294	1.95397	0.00718351	-0.293216	0.557511	Cluster2	7.78552	5.41228	8.20126	13.3584	4.21392	2.1845e-05	6.29798	1.99765	2.65222	1.28321	4.43687	2.41438	3.3637	0.00169169	2.41278	0.681512
TCONS_00037900	2.00341	0.0186428	0.319471	0.564129	Cluster2	69.9385	50.6256	22.0748	9.63454	12.5815	0.0169745	1.28826	3.63388	41.5055	13.983	0.253519	6.91849	9.28629	0.332311	3.09637	1.5173e-07
TCONS_00039366	2.66307	0.00566832	0.214181	0.78302	Cluster2	5.3202	2.13031	10.7893	3.95924	0	0	0.725241	0.453965	0	0	0.261263	0	0	0	0.572671	0
TCONS_00039430	1.66239	0.0335192	0.470989	0.170802	Cluster2	189.257	71.557	216.494	135.49	0.0288318	0.00392173	57.3799	15.8004	96.9585	73.2094	17.6332	78.8986	0.0140503	0.194249	10.8996	29.9696
TCONS_00044556	1.79393	0.0283912	0.97431	0.0198484	Cluster2	19.7046	11.8649	9.13979	10.653	31.7033	0.143858	3.8067	1.95206	18.8098	17.0059	0.173376	1.10333	17.9435	16.0085	3.83912	0.757014
TCONS_00060274	3.43702	0.000341685	0.703848	0.389425	Cluster2	9.868	8.96882	21.2455	17.6793	0	10.6949	1.76296	3.11952	0	0	0	0	0	0	0	0.579962
TCONS_00000777	0.722614	0.340215	2.87925	1.18294e-25	Cluster3	278.604	193.217	476.986	338.422	165.705	90.2481	233.028	215.418	20.5246	35.5493	219.785	84.4536	15.5801	4.07571	22.6074	20.8326
TCONS_00001629	-0.208131	0.760755	1.83057	4.14424e-05	Cluster3	36.7505	65.4421	34.4855	32.0345	39.713	22.7045	26.9203	9.95082	39.9535	48.9624	118.017	39.9672	5.58275	21.5417	5.02491	8.41813
TCONS_00002163	0.300219	0.696211	1.19928	0.00226317	Cluster3	6.00537	3.55604	8.66196	12.8313	0.000501646	3.70984	10.5651	8.59801	14.2029	2.50801	5.47656	8.43461	4.24216	2.07874	7.43729	1.2467
TCONS_00003155	0.674685	0.490436	1.30231	0.0443396	Cluster3	0.210385	0.000219243	2.89853	3.27421	0.0185159	35.8473	5.19421	1.21046e-07	7.64516e-05	1.63406	0	3.42935e-08	0	0.00285347	3.8293	7.81339e-09
TCONS_00003718	0.686251	0.339604	1.00224	0.0027131	Cluster3	0.200073	5.64631	7.25712	6.81566	7.52136	11.171	9.96143	8.12526	13.2248	8.79236	2.4953	7.95209	3.25662	7.11063	5.98923	3.81889
TCONS_00004417	0.17878	0.810715	1.44104	0.00104754	Cluster3	7.73931	11.4665	20.7864	33.7721	20.7487	15.0536	75.615	43.0833	12.6089	21.8351	9.88968	41.6341	13.7643	5.37499	22.2572	9.69244
TCONS_00005436	-0.369029	0.582511	1.88501	0.00632353	Cluster3	28.2741	23.0409	147.337	118.251	0	5.79411	6.59292	20.5944	165.304	32.2035	203.877	152.463	0	0	2.08708	1.38024
TCONS_00006117	0.669253	0.434614	1.34401	0.00305702	Cluster3	10.1933	7.21169	6.14185	11.0739	6.74116	8.04801	12.0633	4.73133	4.86695	12.6292	0.246057	4.01807	0	0.749405	3.5415	0.0107308
TCONS_00006166	0.742509	0.376481	1.36618	0.00183902	Cluster3	0.89027	1.35728e-05	6.05653	7.13106	11.2935	3.64131	3.48877	4.08179	0.0943264	0.000781122	1.26201e-06	5.9853	0	0	2.7942	3.28029
TCONS_00007037	-0.102979	0.898883	1.24804	0.03827	Cluster3	17.6602	2.86794	5.21715	2.44022	5.05942	9.89831	1.82836	2.05782	17.1871	2.54198	19.3888	1.91421	0.000953971	5.74122	0.226627	1.01863
TCONS_00007352	0.482793	0.474111	1.23626	6.99004e-07	Cluster3	9.82041	11.859	11.368	9.87135	28.7179	15.7944	22.0412	13.1857	5.57784	10.2951	11.36	6.09863	0.399302	0.435619	6.68499	1.78884
TCONS_00007651	0.00449067	0.995122	1.07574	0.0362446	Cluster3	0.0013718	4.77495	13.1965	10.5254	7.33004	0	6.1616	2.73434	2.07517	2.02676	12.4727	8.27915	0	0	7.62029	0.151804
TCONS_00007729	0.397175	0.601301	1.38003	0.000761417	Cluster3	7.93271	14.686	9.62624	6.20066	13.4395	0.000397551	10.6792	8.10924	6.1801	4.86792	9.47407	7.13449	0.000371543	5.13	4.90426	0.652456
TCONS_00009974	0.124875	0.863794	3.34053	6.67121e-14	Cluster3	65.3275	50.0657	76.8903	53.3579	16.6779	26.6137	19.0747	7.13843	28.9186	22.7746	151.968	26.4311	0.00471205	0.124666	1.23604	1.51595
TCONS_00010307	-0.0893132	0.905643	1.08974	0.0324399	Cluster3	5.75696	1.56779	3.01212	5.73363	0.201013	1.98419e-06	1.71014	0.619369	5.9864	8.01707	3.92776	9.10809	1.47175	0	0.605489	0.084619
TCONS_00010327	-0.320987	0.641244	1.28671	4.73809e-05	Cluster3	20.678	6.91262	11.8713	30.2757	4.24935	10.0278	18.8851	3.86189	2.60483	33.1439	54.459	18.2015	26.7061	8.1108	3.41417	5.27937
TCONS_00010347	0.192551	0.683759	1.89578	2.77417e-06	Cluster3	1.10746	0	1.20374e-09	0	55.8978	55.4595	8.94659	2.43395	0	0	0	0	12.6407	0.0816133	5.73363	0.623537
TCONS_00010348	0.367578	0.553379	2.50275	1.59376e-12	Cluster3	0	0	0.137094	0	11.716	13.0573	23.8582	9.22235	0	0	0	0	0.000261071	0.0036091	6.17613	2.05792
TCONS_00012479	0.134256	0.887538	1.55289	0.0054153	Cluster3	0.000394775	5.392	9.53416e-10	11.7571	1.75427	0.000103243	16.6501	5.82284	0.0638298	9.27273e-07	1.58334	8.15819	12.1422	0.000138279	1.62921	0.0210606
TCONS_00012815	-1.27291	0.190718	1.57118	0.0181033	Cluster3	0	13.4702	0	2.36384	0	0	114.195	52.3302	32.2799	34.4247	29.8848	48.6871	71.6773	0	2.90059	1.85683
TCONS_00015347	0.487921	0.512586	1.46275	0.0467042	Cluster3	7.24348	6.30213	11.936	18.1626	0	0	3.00652	2.48742	12.463	22.1171	15.7155	14.3861	0	0	0.633004	0.411724
TCONS_00015472	0.074328	0.929294	1.31622	0.0282599	Cluster3	1.98896e-07	7.00994e-06	5.76246	13.1336	6.96142	0	6.61145	2.27341	6.17374	9.8764	5.34274	9.8536	5.64036	0	1.4635	1.63319
TCONS_00017139	0.312459	0.663005	1.13751	0.000282558	Cluster3	8.762	2.06008	13.6307	21.7839	13.9912	8.267	18.7584	12.5045	18.2478	22.5528	13.2265	15.5615	8.15907	10.7199	11.4717	3.44092
TCONS_00019149	0.204121	0.775459	1.30651	0.0019268	Cluster3	4.3995	3.73706	0.327812	5.85695	11.3285	0.0025565	1.56232	0.93607	9.11052	4.85303	5.34238	3.05127	3.24844	2.77952	0.685182	0.480017
TCONS_00019150	0.222208	0.755916	1.31073	0.00173073	Cluster3	2.75229	3.10803	2.96276	5.17148	10.2094	1.12506	8.36437	3.44157	3.68926	4.00842	3.22948	4.61778	3.08177	2.63551	0.573945	1.55416
TCONS_00019240	0.358273	0.634816	1.67808	0.0475658	Cluster3	3.71073	6.66648	3.07655	8.42073	6.17957	0	3.3428	1.59939	7.35829	5.53548	8.55997	8.88051	0	0	0	0.528245
TCONS_00019459	0.0835312	0.902627	1.45151	3.58304e-06	Cluster3	11.9181	56.6978	29.3147	45.4354	93.0813	57.3265	57.2105	19.4234	20.1774	44.6265	25.9563	19.2286	0.271346	0.000683399	16.1143	2.64163
TCONS_00019480	-0.242484	0.750931	2.53639	0.00229894	Cluster3	63.455	520.619	174.495	361.405	0	0.156822	18.0574	31.5967	305.51	304.34	104.296	354.649	0	0	0	1.18579e-09
TCONS_00019541	-0.605451	0.463377	1.92023	3.19336e-06	Cluster3	1.42233	4.98103	3.97091	4.81607	12.3383	0.252075	13.0283	4.16909	2.67017	3.37254	2.8781	4.93369	5.89658	0	3.44399	0.799727
TCONS_00020720	-0.103184	0.883451	1.75192	5.6432e-05	Cluster3	21.2383	20.1214	13.884	6.46627	13.711	10.2807	4.09272	2.57934	19.3379	24.0968	14.4243	6.18751	4.20377	0.42391	2.7784	0.256906
TCONS_00020767	0.354438	0.596098	1.5776	0.00158966	Cluster3	30.9051	54.4845	20.3971	21.4787	5.22289e-05	4.27532	3.57747	6.31831	21.4746	23.6363	40.6663	12.5225	1.48838	9.74001e-06	1.29972	0.896349
TCONS_00021569	0.480802	0.590758	1.97612	0.00147438	Cluster3	92.8616	216.192	4.39258	1.92488	113.573	66.2225	4.93084	4.85308	48.546	146.347	0.444593	3.13449	112.451	65.3686	1.01444	0.48251
TCONS_00024985	0.177617	0.797689	1.94187	0.00045912	Cluster3	2.03577	37.4837	18.8677	36.8176	0	6.31268	2.26391	1.44224	10.6888	29.4369	7.60652	26.3663	0	0	0.120107	0.0260834
TCONS_00024986	0.160695	0.81644	2.03497	0.000299567	Cluster3	0.632459	4.69119	0.881569	9.98912	0	5.40913	0.839945	0.528897	15.1984	6.30659	30.2947	4.42342	0	0	0.0761305	0.00243434
TCONS_00025367	-0.484097	0.492028	1.44399	0.000114502	Cluster3	0.477287	3.56617	17.168	39.8364	0.000858237	0.165929	13.1164	0.907238	6.11462e-06	0.240976	75.4837	17.6123	0.000233098	42.0358	10.2292	4.18357e-09
TCONS_00025826	0.496409	0.476563	1.76866	7.87794e-05	Cluster3	16.0158	25.3724	20.9993	25.0214	12.2257	5.4882	15.5845	9.78218	0.795325	8.40515	20.1066	10.2196	5.56307	4.41993	3.3409	0.348995
TCONS_00026335	0.476157	0.531434	1.1708	0.000443888	Cluster3	5.62252	2.8286	5.58643	3.09566	0.448437	3.16269	3.27413	1.92576	3.21684	2.41227	1.55091	1.14529	0	0.957864	1.46259	1.92223
TCONS_00027993	0.166396	0.819257	1.32749	0.000998339	Cluster3	19.4552	23.7937	16.5235	16.8895	1.66256	1.60074	8.99784	9.66093	18.1867	31.254	13.6848	17.5097	3.61245	1.67912	2.34629	4.14496
TCONS_00028576	0.0242715	0.974789	2.23773	2.24817e-06	Cluster3	13.9945	13.4411	3.80953	11.7007	11.598	0	9.28131	17.7107	8.67033	6.42223	6.44944	5.76802	11.5131	4.53248	1.41511	4.87258
TCONS_00028925	-0.540013	0.477819	2.00136	5.97738e-13	Cluster3	5.27642	7.93337	7.75136	4.85786	42.4626	53.9146	48.6059	25.906	8.47516	13.0942	21.3563	16.9584	13.2797	6.30959	11.1059	7.41056
TCONS_00030537	-1.24346	0.172136	1.44919	0.0397089	Cluster3	21.3482	3.16011e-06	22.1308	3.4058	3.06368e-05	5.16898e-05	9.80904	8.76945e-10	3.82861	12.4771	472.521	7.12049e-10	0	8.2237e-06	3.02965e-10	4.38299e-11
TCONS_00030706	1.24809	0.0578203	6.58779	1.56115e-35	Cluster3	9.50058	2.66623	15.4203	17.0484	2.87311	1.42332	5.96388	1.87691	0.270331	0.00310557	27.5383	1.47872	0	4.11222e-05	0.0900483	0.000486874
TCONS_00030707	1.23622	0.0596988	6.50906	2.09666e-34	Cluster3	8.15771	1.35116	24.9351	1.74452	0.000206098	1.76057	4.11598	0.714921	0.0665343	0.00333125	46.647	0.54741	0	4.35461e-05	0.0959418	0.000585215
TCONS_00030717	-0.911216	0.31308	1.57453	0.0344041	Cluster3	2.03192	12.7764	9.00338	4.14669	8.37142e-05	18.7115	20.3621	1.17711	9.68697e-07	1.064e-05	107.026	6.92824e-11	0	0.00123572	1.37204	1.13849e-10
TCONS_00031636	-0.217426	0.756465	1.70875	1.42142e-08	Cluster3	15.5511	25.6754	22.9351	61.8043	4.7355	0.48484	22.5777	9.26806	27.1273	34.6226	33.5275	51.6672	0.000240642	2.41825	9.88993	2.89581
TCONS_00032341	0.338132	0.696929	1.38468	0.00457312	Cluster3	2.92311e-07	2.41946e-07	0.000333097	0.00494771	0	1.45971e-05	0.154023	7.96769	0.103999	2.20245e-09	0.000153513	1.66674	0	0	5.75554e-07	4.33171e-07
TCONS_00032343	0.492249	0.553138	1.44475	0.0013494	Cluster3	1.1631e-05	0.000796585	0.410446	6.7354	0	2.61158	12.1461	1.49963	0.000635368	5.65626	0.335385	2.47097	0	0.142599	2.1326e-05	4.69907
TCONS_00032344	0.364837	0.656158	1.43086	0.000764725	Cluster3	1.28222	17.0489	3.24604	0.783462	1.69041	6.66282e-05	12.3184	18.6508	0.000418961	9.16604	12.1142	3.35905	0	4.51739	5.11064	0.84053
TCONS_00032611	0.361246	0.633992	1.03448	0.000525047	Cluster3	9.16109	9.92593	10.2962	8.68987	18.3975	20.2387	15.2682	13.942	11.9696	15.3432	5.76325	7.71941	10.9536	9.69341	8.18987	6.44602
TCONS_00034116	1.07357	0.175561	2.03771	4.04464e-08	Cluster3	4.49016	19.6221	8.8021	7.53666	25.7732	8.86496	25.0212	7.59681	2.94191	6.65416	3.33591	3.77178	8.44221	10.8818	4.26658	0.38135
TCONS_00034460	1.21903	0.132216	1.16525	0.0252195	Cluster3	1.76422e-06	7.28413e-06	6.83756	9.38572	2.12669	0	7.01601	0.256163	0.0438625	0.000441041	7.87765e-09	3.80563	0	0	1.8104	0.123352
TCONS_00034586	-0.453756	0.554564	1.00578	0.0179972	Cluster3	10.3552	2.34367	27.0787	9.7643	0.000226571	0.00351382	9.40135	15.8682	3.66837e-05	18.2084	71.4549	6.4379	0	5.73578e-05	8.2271	1.02615
TCONS_00035833	0.359715	0.607148	1.87101	4.33734e-06	Cluster3	19.3742	10.5151	40.1326	85.2598	13.7329	12.816	83.4876	46.93	19.2154	24.112	34.2396	45.6107	0	0	15.0884	10.3535
TCONS_00035952	0.205869	0.77911	2.34675	0.00246574	Cluster3	26.8073	22.1203	15.7631	20.8891	7.25669	0	10.3232	2.22719	58.1167	33.324	19.328	28.9647	0	7.67758	0	1.74738
TCONS_00036462	0.467555	0.532175	1.92452	0.00872007	Cluster3	13.9887	29.0508	14.4409	24.214	0	3.89795	5.8862	3.45762	12.8507	21.7287	7.81607	19.5021	0	0	1.18672	0.676547
TCONS_00037552	-0.337153	0.658013	1.68874	1.62915e-05	Cluster3	4.33858	5.86235	8.21866	3.77433	0.969248	5.98566	14.4106	3.44847	21.4089	7.19545	4.75895	9.44282	3.11558	8.70922	1.81004	4.87439
TCONS_00038203	-0.475002	0.564295	1.22426	0.00517129	Cluster3	3013.42	753.784	39.8561	16.0767	2713.3	663.764	40.4869	24.1296	1837.87	5728.54	67.2246	13.1821	695.867	881.803	17.7379	13.4604
TCONS_00038204	-0.485028	0.556245	1.27643	0.00381136	Cluster3	1289.51	572.524	34.2559	7.72726	1650.17	1143.7	13.9659	13.2124	1530.01	2099.66	0.0448226	11.916	888.663	1533.81	11.2083	4.20883
TCONS_00038641	0.253085	0.70292	1.90026	0.000538767	Cluster3	93.8516	53.9925	64.6977	32.3369	3.06032	0	8.93199	5.03169	74.3034	69.9328	52.6819	30.6719	2.83643	6.79281	1.42496	1.88079
TCONS_00038823	1.00566	0.149562	2.24665	0.0101073	Cluster3	21.7931	0.480383	65.3095	25.7084	0	1.31703	0.000349611	0.194364	18.7225	2.20137	29.2285	12.761	0	0	0	0.0580897
TCONS_00038825	1.15724	0.0906676	3.42545	2.55411e-05	Cluster3	5.81267	6.23349	28.5257	11.2184	0	0.85878	0.643087	1.30134	12.0713	1.41201	15.2563	6.13452	0	0	0	0.0395792
TCONS_00039549	1.12719	0.174034	1.17417	0.000166615	Cluster3	17.6448	10.9058	2.88771	12.7768	1.75738	16.9754	14.096	4.38237	19.6647	16.978	1.34606	5.05057	0.787371	6.39049	9.07537	1.86224
TCONS_00041335	0.539963	0.513271	1.80009	0.0102867	Cluster3	7.90393e-05	0.000164886	2.95147	15.158	13.2975	5.89689e-05	5.99945	1.43691	9.7448	0.000971727	12.385	1.93207e-05	7.70869	0	0.704485	0.757844
TCONS_00043989	-0.189044	0.779087	1.96154	0.00372976	Cluster3	9.12731	5.81583	11.223	12.6886	0	0	3.34297	2.02068	1.60623	11.6105	15.1052	7.29633	0	0	0.719292	0.000198427
TCONS_00045563	1.32774	0.0736611	1.91586	0.00844248	Cluster3	10.6793	13.6038	7.30216	15.7976	3.06595	7.17987	2.88762	4.49028	4.21458	0.821831	2.19205	6.06403	0	2.52659	0.225246	0.807349
TCONS_00046325	-0.160352	0.817099	1.23318	0.000594619	Cluster3	44.3014	25.459	31.092	18.8805	25.4681	67.1586	16.7802	12.9101	56.0144	34.9901	22.3558	33.2307	13.7925	25.0413	3.48137	3.99607
TCONS_00046667	0.458739	0.570965	1.81399	2.19262e-05	Cluster3	6.01631	6.69679e-05	0.773469	5.30194	5.54623	5.1196	7.22508	4.07674	5.92285	3.36697	4.13516	0.733595	7.44613	2.09818	3.71087	1.33264e-06
TCONS_00046979	0.76028	0.361108	1.76815	2.75159e-06	Cluster3	19.4089	14.1128	9.38718	14.4823	29.0621	8.70522	9.16373	6.59639	0.246439	11.6526	0.928739	10.1493	0.000238442	15.8549	4.54703	1.12492
TCONS_00048394	-0.967681	0.19949	1.61891	0.00114858	Cluster3	0.894309	1.28604e-05	5.22201	7.35497	0.000274496	1.01884e-06	29.4411	9.12549e-05	1.83603e-05	6.76006	34.7026	13.2524	9.98639e-05	4.07709e-05	7.64642	0.679632
TCONS_00050054	0.504233	0.545166	1.79073	0.000403011	Cluster3	3.28871	4.33557	3.40422	8.84904	2.54635	4.32067	10.1078	7.91558	3.04594	4.54141	6.30921	3.75776	5.26495	0	2.02942	2.20974
TCONS_00051135	-0.725629	0.287698	1.88979	0.0294934	Cluster3	5.62159	19.5063	18.1332	29.3319	6.07534	4.40329	5.81336	0.472731	4.04653	28.0895	41.0478	38.7027	0	4.73254	0	0.364053
TCONS_00051138	0.813327	0.250151	2.05998	0.0188756	Cluster3	16.5041	6.58162	29.8571	25.5659	0	0	0.343809	2.37887	3.59429	19.24	37.4982	6.77835	0	0	0	0.245885
TCONS_00051899	1.27215	0.0773873	3.07516	0.00040361	Cluster3	21.1098	15.0897	89.4104	52.6349	0	0	0.756505	7.1375	19.0252	0.907045	30.3089	15.6574	0	0	0	0
TCONS_00053428	0.489161	0.505295	1.63674	0.000355505	Cluster3	13.5055	13.0135	20.6711	11.9783	3.79765	3.98328	8.0928	14.7523	19.7781	9.11401	10.5305	14.6271	0	2.99971	2.16683	5.6041
TCONS_00053652	0.288147	0.710431	1.1836	0.000247141	Cluster3	0.242364	19.7083	24.6329	27.92	5.17494	0.0814282	18.8011	16.1109	0.00932164	23.0463	15.082	26.7061	0.000475395	0.000656239	9.77285	2.15656
TCONS_00054124	-0.0118252	0.987901	1.38607	0.000372231	Cluster3	7.82297	16.9589	9.00688	8.94196	10.9034	6.12472	4.19408	4.83823	17.7546	20.2918	4.30582	8.78159	3.04045	1.83749	2.33386	1.29144
TCONS_00055400	0.513183	0.492529	1.69821	0.00706523	Cluster3	9.32391	8.65523	9.42969	3.86846	1.59128	0	1.6878	2.97289	2.06155	4.42809	5.71272	3.79756	0	1.79314	0.280866	0.336151
TCONS_00057454	0.770413	0.246046	2.94068	0.000216516	Cluster3	25.9251	22.5828	122.534	85.1105	0	2.44969	2.51994	16.2831	20.6231	9.07505	77.4241	47.6874	0	4.28518	0.422681	0.218327
TCONS_00057974	0.804726	0.324224	1.69373	2.10646e-06	Cluster3	1.57846	17.5235	5.67032	18.2048	6.43679	2.36345	23.2399	17.6284	4.77718	8.93251	3.54022	11.6575	0	5.33782	6.70096	5.39392
TCONS_00058187	0.14543	0.852628	1.37782	5.2646e-05	Cluster3	4.20315	1.198	7.2589	4.84243	7.6253	5.47851	13.1495	9.22094	5.46282	1.90207	7.83723	2.23661	6.45805	2.02691	3.93442	0.317846
TCONS_00058488	-0.62584	0.369937	2.30623	0.00517349	Cluster3	12.4845	16.2693	23.8531	14.3978	0	0	7.57244	5.09181	26.4488	19.5207	14.2055	17.1263	0	0	0.0707091	0
TCONS_00015827	-2.57865	0.000150829	-1.11239	0.00140107	Cluster4	4.32831	11.2114	2.21746	2.28496	5.13579	2.13062e-05	2.12122	1.21471	12.9749	27.3461	15.083	20.1786	1.45099	5.22475	6.79859	4.5798
TCONS_00030593	-2.21973	0.0111741	-1.28576	0.00293572	Cluster4	9.7512	21.8122	32.7425	3.15467	1.29778e-05	0.000147988	20.3477	15.0333	60.5315	31.4961	783.327	55.6019	0.000190489	16.5324	12.3054	24.5003
TCONS_00036161	-3.41978	1.43356e-05	-1.91427	0.00239891	Cluster4	4.79699	3.04285	5.28642	3.92633	0	2.73317	0.464971	0.661795	8.04947	18.9768	109.798	37.1846	0	0	6.35785	5.34042
TCONS_00049340	-2.18902	0.0244863	-2.05541	1.04645e-06	Cluster4	0.38763	0	1.34156e-10	0	0	0.759589	2.44134	12.8966	1.03576	0	0.662302	2.19786	8.54692	8.15472e-06	11.1434	2.38047
TCONS_00049341	-2.27881	0.0189367	-2.05826	1.02396e-06	Cluster4	0.41045	0	1.36724e-10	0	0	0.787552	2.25494	14.2683	1.04863	0	7.25091	2.44561	8.72211	8.28069e-06	14.0007	4.62685
TCONS_00001695	-2.67073	0.00212918	0.0569727	0.94468	Cluster5	0.859332	0	1.71191	1.53761	0	0	0.706797	0.436019	3.48572	3.63369	26.166	9.42659	0	0	0.662631	0.263125
TCONS_00002353	-2.89612	0.00025267	-0.0727341	0.920811	Cluster5	7.66272e-09	7.73313	3.30994	7.75509	0	0	5.05465	8.3231e-10	7.11817	31.3582	127.512	17.7435	0	0.00011568	0.793527	4.6609
TCONS_00003688	-4.27241	1.31148e-06	0.141335	0.826504	Cluster5	0	0	0.24707	0	0	0	0.202585	0	0.402496	3.12834	12.2507	2.3273	0	0	0	0.0508523
TCONS_00003689	-4.21803	8.39811e-07	0.341698	0.531864	Cluster5	0.340739	0	0.21125	0.0887981	0	0	0.182447	0	3.72389	1.77019	5.78113	3.64588	0	0	0	0
TCONS_00005407	-1.82897	0.0425291	0.990399	0.257903	Cluster5	2.49142e-07	0	6.89601	4.01902	0	0	7.63914e-12	6.68773e-07	4.87859	2.58747	40.2574	0.799797	0	0	0	2.89078e-09
TCONS_00006403	-2.40302	0.00149655	0.0519585	0.929725	Cluster5	4.18758	9.09603	14.1282	7.24958	0	0	0	0.618846	11.2849	17.1288	75.4492	67.7605	0	0	0	0.369206
TCONS_00006852	-1.78209	0.0131012	-0.101093	0.89331	Cluster5	1.17573e-06	2.98381e-07	10.8923	7.51799	0	0	0.95292	0.288054	9.63107	9.11396	30.4008	23.0072	0	0	0.777248	6.55784e-10
TCONS_00007789	-1.6196	0.0398947	0.0601772	0.912507	Cluster5	1.21841	0.000369878	0.770578	1.18286	2.33006	0	1.18309	1.63466	0.730908	1.24598	12.0813	2.41604	1.47858e-05	1.67616	0.728445	2.15759
TCONS_00009550	-1.81945	0.00931679	-0.906995	0.234147	Cluster5	10.6234	7.50235	2.36305	7.26827	1.97729	0	0.749304	0.63445	16.2712	17.2205	15.0216	12.5719	0	0	1.28147	0.0605264
TCONS_00011864	-2.57359	0.00789837	-0.165129	0.683136	Cluster5	3.41666	0	1.33773	0	0	0	0	0	0	0	49.4474	4.14837	0	0	0	0.958713
TCONS_00014060	-1.95491	0.011934	-0.831511	0.346166	Cluster5	5.38845	11.9716	18.1167	8.50742	0	0	2.89545	0	20.7163	15.8867	46.1573	76.4222	0	0	5.64245	1.55787
TCONS_00014061	-1.90646	0.0251066	-0.152685	0.842364	Cluster5	1.77284e-07	0	10.2024	1.08333	0	0	2.59007e-08	0	2.54138e-05	9.88493	11.0978	24.9683	0	0	1.14605	3.01823e-10
TCONS_00016306	-2.35393	0.00381841	-0.152329	0.859685	Cluster5	20.0508	8.11638	59.4557	21.9264	0	0	2.08306	2.29045	22.5644	52.7273	293.942	39.5764	0	0	0	2.59533
TCONS_00029046	-2.01537	0.0388032	-0.165129	0.683136	Cluster5	5.45564e-08	0	3.50433e-09	0	0	0	0	0	3.33156e-06	0	10.1612	2.61738e-10	0	0	0	0.926125
TCONS_00033096	-1.99856	0.0069496	-0.324927	0.706737	Cluster5	1.49236	1.50948	3.68788	1.87562	0	0	0.212559	0.136141	6.16864	8.20574	4.4898	14.6372	0	0	0.177817	6.17513e-10
TCONS_00033733	-1.69573	0.0119676	-0.199742	0.598843	Cluster5	6.34799	22.271	13.9604	24.9569	23.3011	16.0884	6.00136	0.53599	0.129922	29.3663	86.0694	68.1275	0.00815728	1.45555	16.3239	5.14226
TCONS_00034635	-2.24354	0.0130745	-0.840925	0.324368	Cluster5	0	1.70421	0.420644	1.62211	0	3.3124	0	0.348943	0	6.71624	8.70002	3.07761	0	0	0.663527	0.639119
TCONS_00034636	-2.36072	0.00976006	-0.507309	0.528476	Cluster5	0	1.73136	0.0414251	1.64659	0	3.37636	0	0.353297	0.880668	6.9616	11.7826	1.56223	0	0	0.00034433	0.0762629
TCONS_00036022	-2.04569	0.0178408	-0.481502	0.370401	Cluster5	9.23881	1.38455e-08	4.58947e-09	0.461357	0	3.93585	5.78639	4.0361	1.63252e-07	1.55822	50.843	1.43147	3.22465e-05	8.71919	8.78054	7.37213
TCONS_00039097	-1.8604	0.041953	-0.572717	0.387515	Cluster5	8.90776	2.39997e-06	6.36096	3.85995	0	0.000195285	21.1629	57.3456	5.55616e-07	2.53884e-08	201.119	8.6899e-11	0.00160814	0	20.1847	4.54538
TCONS_00043057	-3.38182	1.38998e-05	-0.080887	0.899389	Cluster5	1.45908	5.48557	1.008	1.71301	3.5846	0	3.90182	4.11696	5.54505	19.1725	16.5913	34.3238	0	2.87739	5.15337	2.34938
TCONS_00048171	-2.10563	0.0215978	0.141335	0.826504	Cluster5	1.16465	0	1.47726	2.12609	0	0	0.832618	0	0	0	25.1003	2.22687	0	0	0	0.314864
TCONS_00049160	-2.16808	0.0115875	0.428683	0.477274	Cluster5	1.58157e-07	9.94556	13.2976	5.41234	10.2887	0.000221779	1.63015	2.55304	6.14655e-07	1.99317	85.5187	4.60224	17.2064	1.89128e-05	4.23794	0.426527
TCONS_00051669	-2.58	0.00449141	-0.212083	0.799783	Cluster5	5.47541e-08	2.06803e-05	8.06618e-08	5.78915e-12	0	0	2.42691e-11	2.12718e-10	8.70015e-07	9.50688e-09	124.187	12.8847	0	0	0	6.43338
TCONS_00052787	-2.19008	0.00260183	-0.557123	0.119756	Cluster5	5.8016	4.13761	1.01042	2.28097	28.7753	13.3879	8.23464	4.36984	2.6962	26.8608	18.1881	6.09051	0.781442	32.9184	10.1945	3.56793
TCONS_00053764	-2.16903	0.00454398	-0.171542	0.616887	Cluster5	25.876	1.97753	46.1	28.6913	12.2222	30.8816	34.2934	16.2687	24.9029	46.6844	213.479	67.5255	13.9701	7.98976	24.866	35.3866
TCONS_00053856	-1.8386	0.0437495	-0.232791	0.791785	Cluster5	6.74668	2.53651	4.82416	3.95524	0	4.80357	3.12529e-10	5.56322e-10	30.5331	11.15	53.1901	1.36254e-11	0	0	7.99536e-13	1.6075e-10
TCONS_00057570	-1.85648	0.0235816	-0.563821	0.312569	Cluster5	4.20764	1.16155	2.03527	0.863443	0	0	7.37943	3.81022	12.315	7.13024	10.8632	13.312	3.76714	13.3076	10.4586	6.51206
TCONS_00000709	0.788724	0.336956	-1.31041	0.00368882	Cluster6	8.95944	0.294325	10.9132	12.0555	2.95866	0	6.18402	3.22222	0.00330792	5.3909	2.73997	4.18778	1.06525	2.62408	6.2237	4.03263
TCONS_00001684	0.164007	0.851383	-1.54567	0.0303677	Cluster6	0.266076	0.379429	1.3472	1.98066	0	0.810567	0.226606	0.321132	1.46703	0.466716	1.11677	0.923643	1.4323	0.570156	0.894349	1.27026
TCONS_00001685	0.329954	0.716912	-1.66475	0.0321852	Cluster6	1.67913	0.429484	0.552133	0.318275	0	0.921605	2.45577e-09	0.136211	0.187603	0	0.262204	2.0097e-08	0	0	0.159692	0.854809
TCONS_00002010	1.42263	0.143612	-2.05665	0.00542226	Cluster6	2.82578e-07	0	1.02979e-05	6.16233	0	9.59845	0.655709	8.46092e-08	2.69673	9.07383e-06	0	5.98948e-07	4.4004	4.68265	8.89098	0.0142382
TCONS_00002061	-0.139927	0.885465	-1.165	0.00576806	Cluster6	0.0186553	0	0.766056	0.713642	0	5.13895e-07	2.49086	1.94941	0	2.93296e-07	1.18322	0.127951	14.9747	8.78339	6.88495	7.91652
TCONS_00002763	-0.156632	0.836497	-1.85335	3.47726e-11	Cluster6	8.27163	52.8421	12.1628	9.34485	49.7349	60.6301	14.3576	6.94454	7.42543	10.2194	10.958	13.4036	120.883	83.1771	22.9	13.0337
TCONS_00003236	-0.466943	0.614058	-1.63383	5.4806e-09	Cluster6	10.3547	9.00619	5.92456	0.444346	2010.81	1738.55	443.467	217.867	2.61582	1.223	7.29697	0.314512	4050.4	3367.45	1429.94	1119.84
TCONS_00003381	0.560312	0.496719	-1.16179	0.00163528	Cluster6	3.48371	7.226	2.11011	7.1157	2.28408	1.79087	3.81737	0.88985	0.602283	1.45098e-05	0.503086	2.71969	4.27847	5.0695e-05	7.82952	1.49609
TCONS_00003567	0.689828	0.480728	-1.9408	0.0267969	Cluster6	7.3818	7.75988	1.96854	1.81343	15.8319	20.1253	0	0.305527	1.30058	7.26233	0.289224	1.27747	14.0029	7.3707	2.54223	2.20026
TCONS_00005972	-0.58946	0.5447	-1.62057	0.0482653	Cluster6	4.00332	0	0.778097	1.40932	0	0	3.61356e-06	1.0088	0.126449	2.74817	1.67442	8.24614	0	0	3.21433	4.58791
TCONS_00006798	0.0832945	0.925303	-1.14286	0.0106625	Cluster6	18.8264	31.6372	16.3676	10.1279	11.6007	22.9605	7.09657	6.1317	10.8738	50.0496	7.84548e-11	29.7563	13.9503	2.43717	14.8166	11.4613
TCONS_00007195	0.133964	0.876985	-1.74585	1.79991e-08	Cluster6	1.13366	1.52892	2.23019	5.35946	7.13748e-05	0.000616992	11.0879	1.65074	0.160267	0.000215106	1.40967	1.8363	0.00180955	0.00134415	25.9066	8.49427
TCONS_00008120	-0.235476	0.652111	-2.09152	6.39034e-06	Cluster6	0	0	0	0	0	1.25384	1.7831	3.09146	0	0.852467	0	0.212711	1.65778	3.05432	10.2547	12.6713
TCONS_00008384	0.480165	0.59419	-1.05052	0.0227049	Cluster6	6.77409	9.86907	2.93519	6.43331	0	31.6108	3.84938	0.297316	1.12167	3.15922	6.24689e-15	3.996	0.000841221	38.4155	3.05339	2.46637e-06
TCONS_00008601	-0.43695	0.622285	-1.62971	0.00155795	Cluster6	1.0113e-08	2.61034e-06	0.00330557	0.00122195	8.81545e-05	0	1.0229	0.68403	0	1.29966e-06	2.32312e-07	4.27457	0	3.99398	6.78298	3.1727
TCONS_00009494	-0.530852	0.461417	-3.58502	1.99682e-05	Cluster6	0	0	0	0	0	0	0	0	0	0	1.35265	1.003	37.0476	0	21.0144	22.6927
TCONS_00010458	-0.561834	0.500881	-2.52653	2.46017e-14	Cluster6	3.35805	3.85283	3.06269	1.45698	9.9329	20.0283	4.42734	9.58331	1.55012	1.59002	1.17568	2.68613	15.7772	35.1486	36.4858	26.023
TCONS_00011592	-0.524493	0.548873	-1.89378	0.0311291	Cluster6	0	2.80434	0.286007	0	0	0	0	0	1.36849	1.12043	0.696747	0.385944	5.15612	0	1.36664	0.724005
TCONS_00012027	0.436215	0.591601	-1.06992	2.57333e-05	Cluster6	0	2.52676	3.41396	1.96153	17.5586	18.6179	8.82486	2.84467	7.28059	4.12477	0.705214	0.69747	38.1928	6.21255	27.028	7.29484
TCONS_00014838	-0.298232	0.745691	-1.28268	0.000326266	Cluster6	1.48982	1.00242	1.56691	4.45479	0.003753	73.5347	8.97344	5.16027	4.33401e-05	4.36794	3.21326	3.58772	0.440855	47.0238	19.0186	14.8601
TCONS_00015538	-0.513376	0.481058	-1.02288	0.0182339	Cluster6	0.00634437	0.786152	0.362525	0.0685121	1.3368	0.0726685	7.91574e-06	5.05177e-06	5.05378	0.0453769	0.720534	1.4396	0.00908442	0.000332301	2.13956	1.0467
TCONS_00015539	-0.487887	0.499589	-1.0183	0.0184646	Cluster6	0.678806	0.883819	0.626765	0.0883212	1.30778	0.130854	6.96375e-06	4.14971e-06	0.0207121	0.0473844	0.261451	1.44382	0.00889741	0.000325657	0.403075	1.17547
TCONS_00015540	-0.540181	0.450676	-1.07439	0.00807843	Cluster6	19.0452	10.5143	9.95522	6.69429	11.4595	16.3604	0.668362	2.22748	13.2529	30.2309	14.2371	13.3717	4.57071	6.74845	3.5155	3.56223
TCONS_00015677	-0.379442	0.60379	-2.31498	5.93009e-21	Cluster6	1.14272	9.09463	17.539	13.9589	0.0186935	15.0111	9.97578	5.79746	17.1246	3.05342	28.5572	9.19135	0.00307465	1.98508	11.3171	14.3627
TCONS_00015678	-0.464009	0.526392	-2.3591	1.46219e-21	Cluster6	10.1577	8.52075	14.9497	12.1497	0.0190887	2.42229	8.80612	4.50624	12.7112	7.97835	74.0241	15.9062	6.81579	11.4243	31.7249	26.8128
TCONS_00015679	0.172676	0.804838	-2.40572	1.68059e-19	Cluster6	42.0591	29.542	106.516	74.3816	9.56398	10.6149	28.8833	53.438	82.0871	27.3403	46.728	70.2662	12.6674	21.865	185.751	163.85
TCONS_00016325	-0.920266	0.326896	-1.72129	3.60905e-14	Cluster6	0.999184	0	4.8516	0.0441703	69.9078	120.815	161.725	90.4822	6.73585	3.81871e-07	36.3436	0.384605	230.667	218.76	453.469	419.115
TCONS_00016763	-0.288818	0.669499	-1.35586	2.26216e-08	Cluster6	18.5113	6.58963	6.54855	3.41168	10.2291	28.5792	8.63778	3.19107	17.256	11.7058	18.8938	11.6267	8.53191	5.21091	7.65286	5.05643
TCONS_00016764	-0.290541	0.668503	-1.33036	1.17619e-07	Cluster6	8.39924	20.4322	2.97687	5.57321	27.8167	11.8973	2.76405	1.91858	17.169	16.8282	6.05164	3.37139	6.21716	3.18928	3.9366	1.26424
TCONS_00016765	-0.255016	0.705095	-1.40694	1.48947e-08	Cluster6	3.48243	2.2863	11.8941	25.3086	1.47505	1.52226	0.0639183	1.11287	13.0776	3.9385	14.1946	9.87395	7.23669	6.94944	9.47456	19.4154
TCONS_00016766	-0.283633	0.674643	-1.36964	3.13791e-08	Cluster6	4.58303	4.89144	3.26476	3.15254	11.051	1.05239	0.0615657	1.77032	12.1382	8.61922	3.4859	5.05484	4.48878	5.59579	3.40117	1.64371
TCONS_00016767	-0.252725	0.708358	-1.35782	8.16097e-08	Cluster6	14.0936	16.0122	21.2309	10.1405	23.4851	20.076	4.15458	7.2931	16.381	11.3071	6.13462	13.4391	13.419	14.4394	7.84081	6.86944
TCONS_00016773	-0.305445	0.651949	-1.4023	2.23311e-08	Cluster6	0.194618	2.29288	5.76737	5.63991	1.38143	1.84948	5.80505	4.25272	9.18952	0.348366	74.6134	2.94922	2.94528	1.76427	3.98227	13.1815
TCONS_00016774	-0.384956	0.574222	-1.3013	2.38678e-07	Cluster6	0.589915	1.13784	1.94064	1.19781	3.2535	16.8261	0.103659	0.704062	1.58425	0.387545	2.48795	1.30425	0.0987011	0.152875	0.224302	0.860571
TCONS_00016775	-0.348796	0.610306	-1.30693	2.49431e-07	Cluster6	11.249	9.33646	5.46589	5.98257	10.5494	2.71008	0.419544	1.82146	8.49345	6.26786	8.30662	3.0353	0.751012	0.198002	2.08351	7.31874
TCONS_00016776	-0.249669	0.710183	-1.41576	3.27237e-08	Cluster6	7.67277	10.6833	17.2838	26.1701	2.53092	6.76235	1.57125	10.6103	32.1905	3.5826	13.1706	29.4351	9.43985	17.4665	20.9881	14.5109
TCONS_00016778	-0.264071	0.695814	-1.39415	2.94113e-08	Cluster6	4.58895	14.1577	6.85488	7.54368	16.1101	4.89091	0.608564	0.31525	7.63041	7.44246	2.25278	1.32068	20.714	13.817	4.8145	5.09051
TCONS_00016779	-0.271692	0.687079	-1.36043	3.84258e-08	Cluster6	23.7207	13.9781	8.1734	5.88187	13.6823	7.54668	7.91693	11.9063	23.4657	6.59625	4.13161	12.7755	9.50858	19.617	9.29949	13.0318
TCONS_00016780	-0.269691	0.689626	-1.36598	2.5528e-08	Cluster6	10.8869	11.6023	11.1167	15.3934	10.2362	22.0038	4.52843	2.88152	22.5861	8.70903	3.01336	7.08564	9.33173	4.71692	11.705	2.74707
TCONS_00016781	-0.290532	0.667921	-1.38829	5.18718e-08	Cluster6	3.23365	8.64447	3.24274	2.15183	2.67999	15.1883	0.366479	1.52719	6.77799	3.3657	3.885	0.480311	3.18654	4.16337	4.68343	1.4532
TCONS_00017346	-0.334595	0.664068	-1.20858	0.00353877	Cluster6	0.00027098	5.84512	5.54896	3.59267	3.52194e-05	0.00728308	2.94293	1.20435e-05	0.000112611	2.01551e-06	18.3545	3.21348	0.137344	1.38022e-05	5.62713	4.60306
TCONS_00017410	0.494192	0.55917	-1.88606	0.00493869	Cluster6	5.28791	1.10901	7.35022	4.80246	0	0	0.280203	2.07419	2.79551	2.58513	1.76031	5.46597	0	0	3.51204	7.19541
TCONS_00018609	0.429827	0.655373	-1.82864	0.00579733	Cluster6	37.9352	6.36952	20.2899	2.94838	20.2941	12.2695	5.88136	6.59935	25.4316	13.9397	0.800903	19.8879	227.931	114.904	19.2344	36.0299
TCONS_00019337	1.0761	0.147729	-1.69397	2.5702e-05	Cluster6	5.73236	3.54936	4.05487	2.24521	4.26433	5.64065	2.40134	0.640555	4.60658	1.22773	3.29447	2.48462	6.4925	7.81141	3.47541	3.39832
TCONS_00023503	0.852484	0.361733	-1.91871	0.00880656	Cluster6	0.00193726	0.219507	1.39237	7.21906	0	2.69647e-05	1.06359e-11	6.75673e-09	5.32577e-06	12.6419	0	3.42097	3.58945	0.000148676	7.26617	6.76926e-07
TCONS_00026214	-1.38525	0.0863663	-1.26915	0.00939594	Cluster6	0.740112	0.678067	2.29889	3.16495	0	1.30532	3.91304	2.75712	0.536384	1.39617	7.53109	4.13	2.4849e-06	2.33262	6.22344	6.96603
TCONS_00027505	-0.75502	0.34996	-1.75561	0.0322083	Cluster6	3.27664	0	0	0	5.20551	0	0.472903	0.202052	0	0	0.489039	9.06962e-11	0	0	1.12387	6.73169
TCONS_00027769	-0.557888	0.525618	-1.98489	0.0154703	Cluster6	0.000158526	0	0	2.65375e-09	0	0	0.650868	0.742417	0	0.0460639	0.751735	2.37856e-14	0	4.63743	0.708908	6.03897
TCONS_00027947	-1.07298	0.148918	-1.19773	0.0182309	Cluster6	48.2456	0.00995031	30.9267	22.7696	33.6504	7.85087	2.50218	8.88782	22.1797	14.0846	58.2632	80.3708	0.747625	0.279744	49.4483	47.3855
TCONS_00028517	-0.489248	0.528945	-2.27356	0.000190018	Cluster6	3.68082e-07	3.19034e-06	0.0135382	6.81804e-07	0	0	5.26512e-09	0.118491	0.0224973	5.05144e-06	6.7898	0.0287656	0	0.000131976	0.19451	5.78184e-05
TCONS_00028521	-0.40767	0.598455	-2.35123	0.000128607	Cluster6	3.5486e-06	3.22423e-06	0.204081	8.49419e-07	0	0	5.31556e-09	7.29902e-08	0.0229056	5.14818e-06	7.46396	0.098099	0	0.000133233	0.355	7.68354e-07
TCONS_00028526	-0.608452	0.436715	-2.21825	0.000492268	Cluster6	4.02705e-06	2.12228e-05	0.00065335	9.10197e-08	0.000286109	0.00371573	4.34195e-09	2.62529e-08	0.0181335	1.07384e-06	0.222467	0.00282827	0	0.0093214	0.0187548	1.37815e-08
TCONS_00028532	-0.744049	0.346605	-2.1772	0.000708876	Cluster6	0.936716	0.684874	2.29439	8.52211e-08	0	0	4.54544e-09	2.74531e-08	0.0025909	1.06522	0.526373	0.000660361	0	0	4.32164	0.110307
TCONS_00028951	-0.543793	0.540318	-2.54646	0.00378012	Cluster6	0	0	2.03094	2.90231	0	0	0	0	2.00108	0	3.94006	2.89905	0	0	2.7063	3.74975
TCONS_00029879	-1.61996	0.057668	-1.50521	0.047253	Cluster6	3.56044	1.50701	3.65536	1.92915	0	3.04435	0.856219	1.33158	1.30334	1.19358	20.9983	5.40381	0	6.6076	4.31113	2.89357
TCONS_00030349	-1.49996	0.0565785	-1.63711	6.00541e-06	Cluster6	1.63314e-09	2.63103e-07	3.04564	6.78194	12.5926	9.20873	58.1303	40.8297	22.9279	3.57281	68.8784	35.1176	37.8154	41.5226	130.767	99.5688
TCONS_00030653	-0.285047	0.757779	-1.27287	0.00467199	Cluster6	1.03316	0	0.197357	0.841097	0.000546139	0.352101	4.5098	1.1526	4.71413e-07	2.44798	0.163235	2.27858	16.2407	0.000349034	7.21592	3.96284
TCONS_00033659	-0.132148	0.891577	-1.43876	0.0189961	Cluster6	1.02659	0	0.377935	1.93903	0	0	1.90876	0.422439	1.87458	1.33136e-06	9.01652e-11	4.4877	1.82486	0	10.8298	1.98622
TCONS_00033765	-1.68594	0.0681732	-1.60547	0.0287952	Cluster6	1.47901	7.3907e-07	1.09184	0.40915	3.97314e-05	4.56311e-05	1.03226	0.692972	15.4647	1.61379	6.26116	5.83142	0	5.28965e-05	2.28103	3.56905
TCONS_00034836	-0.982008	0.311135	-2.15658	0.00824204	Cluster6	0.371465	0	6.7742e-09	0	0	0	0	0.0455695	0	0	0.130573	0.643916	0	0	0.655185	8.90372e-05
TCONS_00037254	0.575523	0.469175	-1.65131	5.37513e-08	Cluster6	8.77639	5.9847	3.12582	2.68282	14.9616	10.933	6.68074	4.11871	3.93223	5.52721	1.00149	1.53348	22.733	18.5304	18.7329	5.20213
TCONS_00037844	0.670316	0.389491	-1.51893	3.85992e-07	Cluster6	91.7729	315.186	144.884	111.151	596.579	0.35981	116.694	54.0383	270.037	86.1548	19.6282	129.629	1030.67	426.798	329.517	190.761
TCONS_00039717	-1.03329	0.185483	-1.12373	0.0303359	Cluster6	7.37689	2.39295	17.5488	7.66926	0	12.9108	7.19252	16.6388	8.90792	10.6635	21.0509	53.5482	12.3655	9.13149	18.012	22.8899
TCONS_00039890	-0.348299	0.699555	-2.59847	0.000891395	Cluster6	0	0	0.25872	0	0	0	0	0.476704	2.05713	0	0.664494	1.95138e-12	0	0	5.12967	4.2487
TCONS_00042126	0.252786	0.793015	-1.75165	0.0262582	Cluster6	0	0	1.37534	1.48229	6.97288	0	0.668469	1.64104	0	0	0	2.34501	0	0	6.84459	3.90381
TCONS_00044874	-1.14242	0.169442	-1.72959	0.0156904	Cluster6	5.45652	4.17715	4.67662	4.05506	0	0	0.441986	0.829772	2.01741	0.622767	19.134	2.79873	0	1.37887	1.55385	4.50744
TCONS_00044949	0.195682	0.783564	-1.39065	0.000430895	Cluster6	16.2366	12.2421	42.4123	26.2525	6.74008	0	7.93185	18.2673	23.9045	16.1938	16.3319	24.6376	11.5285	0	36.5524	32.1238
TCONS_00045534	-0.618258	0.510679	-3.50875	6.4349e-11	Cluster6	1.02008	0	3.11504e-08	0.24809	0	6.69808	0.644377	0.81943	0	1.01399	1.43881	7.51379e-11	0	2.56979	24.1175	19.9964
TCONS_00045718	-1.1342	0.167881	-1.48745	0.000906327	Cluster6	1.1636	9.23013	2.09249	1.6437	11.8878	11.003	27.1436	5.66764	7.24415	3.82381	10.6744	15.9861	13.6331	8.19247	48.296	29.2309
TCONS_00045841	0.745122	0.318441	-1.25439	0.000232109	Cluster6	5.55084	11.4716	7.59367	3.98607	2.88281	0.899665	3.37246	1.30391	0.00822312	13.4702	6.53677	5.15442	0.418149	0.0686413	4.40387	3.4461
TCONS_00048998	0.666023	0.394657	-2.11616	0.0114019	Cluster6	4.43398	19.7049	9.31227	11.9347	0	0	0.362289	0.209409	4.50018	10.0415	3.84429	7.33782	0	0	2.20047	1.47467
TCONS_00049316	0.229713	0.789126	-1.31953	0.0220237	Cluster6	1.32819	0	2.69369	7.39755	4.02123	7.68145	4.02284	3.00422	1.85046	2.46528	1.02108	6.90235	0	0	10.0132	6.10937
TCONS_00049725	-0.0276708	0.974495	-1.07705	0.000287393	Cluster6	4.89604e-06	3.95058e-05	36.8706	4.61753	58.247	3.42645	56.6286	21.4394	0.00175991	148.116	1.05639	23.4973	182.29	99.98	175.913	90.3657
TCONS_00050723	0.354161	0.695997	-1.50706	0.0182477	Cluster6	2.52906	1.28472	2.54711	0.514761	0	0	1.01671	0.0275577	1.00227	1.54851	8.45074e-09	3.30556	2.61051	0	2.81389	1.4337
TCONS_00051302	1.01384	0.248716	-1.56551	0.00138591	Cluster6	3.9486	2.99434	2.95752	1.60471	4.21997	0	3.41698	2.40957	2.7818	8.08382	1.77142	2.32629	12.1904	10.4802	3.08255	2.49619
TCONS_00052878	1.21062	0.106632	-2.39456	9.28079e-27	Cluster6	0.742771	1.55479	7.0511	18.7744	104.115	45.2134	131.288	67.4079	7.69905	1.83808e-05	12.3312	2.38423	359.579	332.138	902.212	537.757
TCONS_00052906	0.430286	0.660061	-1.4538	0.0252596	Cluster6	0.00567859	1.48427	1.51705	5.83412e-09	0	0.000401401	0.668193	4.46013	7.87499e-05	0.709357	0.264217	1.6346	0	4.6229	6.22682	2.34484
TCONS_00053358	-0.565267	0.426625	-1.52842	5.70137e-09	Cluster6	29.1728	81.9597	32.9199	36.7666	65.6966	51.4392	22.6654	28.7355	72.8488	92.2876	40.3878	81.258	106.015	178.686	74.9346	28.9386
TCONS_00053415	-0.452479	0.621628	-1.2909	0.0025463	Cluster6	0	1.81474	5.49348	3.96042	10.9472	4.28471e-05	9.42969	6.43451	4.51866	4.60144	3.4601	1.67242	19.2142	6.2447e-05	11.7485	4.46631
TCONS_00053545	-0.152161	0.855718	-2.84285	1.59651e-08	Cluster6	2.11883	22.505	0.303835	14.1734	0.555335	0	3.11342	0.000830672	6.62994	24.8426	1.60152	17.9871	21.2659	0.00110552	9.00753	2.3926
TCONS_00054758	-0.342462	0.574361	-2.29028	0.00946428	Cluster6	0	2.88245e-05	0	0	0	0	0	0	0	0	0	0.149429	1.71564	0	0.873983	0.45236
TCONS_00055627	0.492893	0.473448	-1.00633	0.00620608	Cluster6	4.08471	2.34216	1.28807	6.19153	9.69369	0.000678467	1.27162	0.851684	5.38584	3.40528	5.50667	1.30301	0.0167386	5.15742	3.27679	0.744428
TCONS_00056528	-0.875682	0.347918	-2.65102	2.87699e-14	Cluster6	2.96583	0	0.525343	0	36.0733	7.71693	28.7036	45.8753	2.97701	2.82238	2.16907	1.20222	86.9468	177.982	155.681	224.355
TCONS_00056842	-0.254253	0.768862	-1.32068	0.0402842	Cluster6	0.027863	0.824816	3.06692e-06	0.843324	0	0	0.555844	1.59259	0.0110212	1.28752e-05	0.347724	8.40599	0	0	6.49949	5.60441
TCONS_00056844	0.0758136	0.928173	-1.27251	0.0393672	Cluster6	2.04498	5.58545	1.39757	4.52885	4.82365	0	1.09039	0.794538	5.55728	2.40278	0.761398	3.10055	2.33906	3.5765	3.8274	1.11936
TCONS_00057453	0.695821	0.426003	-1.09916	0.0162966	Cluster6	77.8257	184.658	134.526	27.3372	0.00740215	0.482584	11.788	1.46845e-07	1.7558	100.697	1.55375	90.8064	0.111884	0.00113933	39.1208	12.2216
TCONS_00058323	0.775561	0.406423	-1.7168	0.0014086	Cluster6	4.33837	6.18585	5.0057	5.11429	4.65836	3.08865	1.82363	2.73215	5.11382	4.20435	0	4.25478	6.02855	1.69981	10.0914	4.91478
TCONS_00059981	1.02335	0.291854	-1.59567	0.0100075	Cluster6	0.568498	5.0156e-07	0.202467	0.17367	0	2.18334	1.03759	1.79226	2.45454	0.000155118	0	1.22021e-10	3.64185	0	3.0476	7.37805

## Sheet: Sheet3
### Additional file 2. Protein-coding genes and lncRNAs regulated by Pi starvation.
This sheet contains log2[foldchange[P-/P+]] and fpkm of all protein-coding transcripts that could be regulated by Pi starvation.
SampleID:	W: WT
	L: P-; P:P+
	R: Root; S:Shoot
	NA: Poly(A)-; PA: Poly(A)+
	1: Replicate1; 2: Replicate2
Transcript ID	Fold_Change(Root)	Pvalue(Root)	Fold_Change(Shoot)	Pvalue(Shoot)	Cluster ID	WLRNA1	WLRNA2	WLRPA1	WLRPA2	WLSNA1	WLSNA2	WLSPA1	WLSPA2	WPRNA1	WPRNA2	WPRPA1	WPRPA2	WPSNA1	WPSNA2	WPSPA1	WPSPA2
AT1G02520.1	1.13593	0.0324225	1.85418	0.00190536	Cluster1	49.7835	75.8789	31.5328	20.4544	1.22664	3.91833	1.45442	1.32318	42.0481	30.839	4.20408	15.1819	0.55561	0.499112	0.394698	0.229544
AT1G02850.4	1.10821	0.0303253	1.38088	0.000238398	Cluster1	6.44219	0.00182193	5.01698	3.00388	0.149643	0.58603	0.420414	3.85664	0.41615	15.8009	2.5734	0.161506	8.52885	6.31496	0.0393619	1.58479
AT1G02930.2	1.17789	0.00989556	1.87507	8.30819e-12	Cluster1	26.9126	42.2241	6.39389	0.0640708	22.9875	7.15635	5.89014	3.74569	57.2965	0.159169	0.0103369	1.60116	0	0.00206135	2.68585	4.24545
AT1G05000.1	1.88021	7.23051e-06	1.58665	0.000294558	Cluster1	98.2745	91.1295	162.336	181.811	4.08217	9.52297	17.8	18.0953	15.9674	43.1638	40.7812	49.6555	5.43894	2.74304	3.63262	8.29505
AT1G05000.2	1.7041	8.14849e-05	1.74023	0.00179091	Cluster1	19.8596	0.0854335	15.5193	16.792	0	9.15308e-05	5.51477	1.03245	1.5647	3.62504	4.31747	6.25185	4.80279	0	1.80822e-08	2.17288e-09
AT1G05680.1	1.31683	0.00793037	1.6518	0.00090744	Cluster1	21.6288	10.2307	29.6529	16.8097	6.54019	3.93942	5.2017	8.39514	8.81437	5.63957	6.06255	8.77939	1.88923	0	1.48512	2.14677
AT1G07670.1	1.25245	0.00240123	1.0445	7.38754e-05	Cluster1	127.313	101.937	90.3553	63.4583	30.9161	37.5176	14.7638	19.3536	67.8953	55.778	29.2895	29.9326	18.097	20.0006	7.71469	8.87909
AT1G08165.1	3.75376	1.10071e-11	2.4963	3.15048e-05	Cluster1	48.5703	52.3835	160.766	175.99	0	0	45.2231	35.7412	4.73357	0	5.16613	3.91976	0	0	6.10245	3.72357
AT1G08230.2	1.00439	0.0352484	1.65863	6.46211e-09	Cluster1	13.1136	10.3411	21.5746	27.5377	36.0559	16.5096	46.4185	37.3626	5.7541	3.75291	8.4528	12.3916	6.85725	7.41299	11.1515	12.8795
AT1G08250.1	1.0035	0.0480979	1.683	0.00018158	Cluster1	24.302	16.8663	19.9254	11.4465	9.27066	5.16899	7.94129	8.03936	13.1297	15.4534	10.872	5.79718	1.51514	2.59011	2.08959	2.22673
AT1G08310.1	2.53764	5.28865e-08	1.82305	0.0233377	Cluster1	89.0561	82.7979	116.307	73.3947	15.2186	19.7512	19.083	20.2095	4.69619	7.77171	16.338	13.3962	3.55674	8.40068	0.351592	4.18681
AT1G08310.2	2.41132	3.72796e-07	1.91334	0.0157354	Cluster1	17.8452	2.80298	28.3296	25.0275	7.02567	23.0762	3.55497	7.00847	0.33964	7.67573	7.74653	1.70281	3.57744	8.61743	0.352606	0.694276
AT1G08650.1	1.68563	3.91703e-05	3.83422	2.29111e-37	Cluster1	525.156	395.335	448.475	284.47	168.092	81.9181	112.5	81.4787	86.4886	105.142	95.8161	86.3953	7.72073	11.2926	5.99035	4.46505
AT1G08650.2	2.06505	8.89812e-05	3.75006	5.15515e-35	Cluster1	36.181	102.834	21.5572	0.391703	34.4317	33.7809	3.42654	20.0193	8.20145	4.27089	2.80491e-08	30.1857	11.1023	1.18307	0.000367433	0.000287974
AT1G11460.1	1.91762	0.000487686	2.50533	0.00233784	Cluster1	9.07876	21.209	16.9802	34.8417	0	0	3.2611	2.26104	5.03204	1.15115	3.9433	4.80764	0	0	0	0
AT1G12040.1	1.39016	0.00115706	4.32106	1.39232e-09	Cluster1	28.7913	38.7301	75.215	44.1933	2.43621	5.37267	1.88918	4.53701	44.9104	2.40713	18.8816	22.5021	0	0	0	0.0495581
AT1G12200.1	1.88917	4.57551e-05	2.52527	1.81979e-17	Cluster1	65.818	122.064	95.7286	101.343	23.4366	24.0949	34.7588	31.1362	23.0191	17.3507	16.2901	28.8344	1.55969	1.3464	5.66306	5.03234
AT1G12950.1	1.76946	0.000104592	3.12626	2.13453e-06	Cluster1	62.036	81.9084	61.8667	48.2414	3.21934	3.2883	4.93038	3.16467	13.945	13.8725	9.61052	17.1531	0	0	0.157457	0.280903
AT1G13750.1	2.55239	1.67865e-08	2.65507	1.37086e-14	Cluster1	59.0553	44.1435	61.3405	40.9879	20.4626	15.6673	18.3881	22.0448	12.3516	9.89983	6.07313	7.36011	2.89587	1.15283	3.15903	2.60179
AT1G14920.1	1.45137	0.00182781	1.12977	3.35061e-06	Cluster1	47.1705	31.9169	18.3727	12.5722	83.9388	75.2997	39.1875	45.7038	7.78338	20.098	8.94731	7.4791	40.3206	60.9693	20.0218	21.2138
AT1G17180.1	1.33402	0.00128002	3.84934	1.73845e-07	Cluster1	250.076	319.87	332.473	407.054	5.36857	9.21333	13.2834	7.23623	60.8718	53.0847	122.574	112.36	0	3.7784	0	0.190369
AT1G17710.1	7.61547	7.90133e-51	4.99665	4.49989e-49	Cluster1	852.026	402.762	920.593	513.466	58.7437	51.3113	145.231	151.48	4.79233	5.19067	0.818608	0	0	3.80856	8.00947	5.01077
AT1G17710.2	7.3655	4.17305e-44	5.68559	3.90788e-36	Cluster1	176.005	47.1167	36.9309	26.4226	1.1334	0.883304	7.57198	4.36596	4.09266	0.109357	0.677657	0	2.97901	3.53408	2.2578e-07	3.72188e-09
AT1G17744.1	1.37251	0.0233318	3.04015	1.70799e-09	Cluster1	34.1549	69.5456	24.0325	25.4113	43.6315	5.51692	8.33722	0.435651	7.48608	47.4212	2.42594	9.22322	0.0353335	1.88512e-05	0.262015	2.73193e-10
AT1G17830.1	1.18847	0.0346188	2.13032	0.000497044	Cluster1	23.905	20.3517	22.2695	13.8268	2.59242	1.67264	6.31088	5.90424	3.54933	4.21775	5.84609	3.72389	2.34359	1.83318	0.513009	1.23264
AT1G19200.1	3.57382	5.01655e-11	3.26712	3.62931e-11	Cluster1	41.0348	63.0823	48.1685	69.2536	16.5408	30.896	29.1361	26.576	1.71717	1.63722	2.84745	2.35941	9.78722	8.32639	1.92138	2.34456
AT1G19250.1	1.81684	0.00163175	2.8616	0.000449419	Cluster1	21.2641	11.0605	22.0945	5.99418	1.87405	0	1.49788	1.4408	9.04917	5.74428	2.82209	2.70262	0	0	0	0
AT1G19490.1	1.37227	0.0173648	1.41436	0.017029	Cluster1	5.47025	5.43136	7.05979	6.78712	1.72111	1.16633	2.94325	3.33877	2.93778	2.62233	1.47158	2.37423	1.64683	2.68829	1.23424	0.712344
AT1G20860.1	3.19026	4.20194e-09	2.60595	0.0015142	Cluster1	17.2487	28.867	17.3534	21.4616	3.1325	1.27209	1.42756	0.882247	1.94592	0.618967	1.06863	1.48992	0	0	0	0
AT1G22150.1	5.24774	5.87705e-19	2.89974	3.14844e-05	Cluster1	20.1398	5.04535	21.8126	19.5879	1.41153	1.01993	2.08255	3.09097	0.489693	0.49208	0	0.165091	0	0	0.132616	0.179468
AT1G22220.1	1.34074	0.00210671	3.64525	3.62659e-09	Cluster1	92.2186	111.922	59.1253	70.1995	10.5561	6.16889	12.4735	6.73652	13.229	24.9444	19.0663	23.8994	0	0	0.704764	0.212076
AT1G23110.1	4.62657	2.62974e-18	4.39092	2.15078e-16	Cluster1	29.0835	23.4781	53.2916	50.6075	10.1455	4.42107	24.6639	19.7882	0	0.887869	0.556794	0.0847552	0	0	0.49333	0.466153
AT1G23110.2	4.24048	4.11567e-15	4.10569	7.22861e-14	Cluster1	0.00211135	0.351215	16.2001	0.0174525	0.000585236	0.786884	2.74165	0.00238409	0	1.40183	1.46887	0.226845	0	0	0.83749	1.12195
AT1G23110.3	4.20162	8.22898e-15	4.11111	6.30755e-14	Cluster1	0.00103466	0.235945	6.61172	9.44217	0.0005339	0.727498	10.729	0.000966857	0	1.26645	1.31858	0.182563	0	0	0.744046	0.957749
AT1G23110.4	4.41726	1.42058e-16	4.25158	4.48298e-15	Cluster1	16.3251	0.0793597	11.3633	15.1284	0.000362272	0.529013	3.54888	18.0382	0	0.917089	0.704548	0.0850099	0	0	0.500358	0.447554
AT1G23110.5	4.2508	1.97248e-15	4.21041	9.41312e-15	Cluster1	11.3799	0.0812477	8.81811	6.79235	0.000364453	0.532392	5.35536	7.44709	0	0.922412	0.708015	1.65657	0	0	0.506695	0.454258
AT1G23140.1	1.6138	0.00158653	3.08497	1.23354e-12	Cluster1	129.456	68.7751	201.263	137.787	0	33.1824	43.8606	56.5965	21.2281	12.6128	56.6074	22.3706	0	0	4.70188	5.12696
AT1G24575.1	1.88967	0.000537773	2.64664	2.36969e-11	Cluster1	135.772	143.695	307.681	182.95	31.57	106.694	95.6569	111.946	12.3721	8.24783	49.344	20.6114	14.7655	22.2018	12.607	14.5388
AT1G25510.1	1.21114	0.0173911	1.07917	0.0140707	Cluster1	7.59884	5.33876	14.9715	12.3177	2.46562	4.47647	7.01579	4.91649	5.67022	7.9069	4.67605	5.91678	2.54977	0	2.62865	2.30051
AT1G27760.1	1.19793	0.00513971	1.25316	7.69827e-06	Cluster1	4.52012	13.8292	7.55058	8.38261	23.9451	2.73635	0.00704151	5.45629	2.56013	1.84913	25.6364	1.22749	9.91768	0.338755	4.25291	0.553684
AT1G27760.2	1.16661	0.00711523	1.24052	1.44559e-05	Cluster1	3.37138	12.62	7.96371	0.991991	7.86608	1.49184	0.00145406	0.343215	0.974589	1.0114	2.33446	0.277506	8.73409	0.303132	0.756152	1.6751
AT1G27760.3	1.37088	0.000954809	1.29146	1.44166e-06	Cluster1	110.607	103.149	139.909	144.303	46.1817	47.9775	38.3958	56.9419	65.3701	29.0116	29.663	47.2029	9.70077	6.11211	20.8668	18.8071
AT1G30870.1	1.08949	0.0113145	4.18276	3.64796e-08	Cluster1	119.946	167.497	216.956	101.055	3.34974	5.92387	4.05773	4.50471	63.0436	36.7293	78.1256	60.724	0	0	0	0
AT1G32240.1	1.49001	0.00737022	1.57518	0.00197048	Cluster1	5.98573	2.17165	9.12918	8.5646	1.95551	1.41411	5.24034	6.06727	3.71815	0	1.77718	2.74869	1.82117	0	1.70133	1.18083
AT1G34510.1	1.8468	0.000109218	2.56299	0.00182959	Cluster1	148.075	189.722	110.082	51.4013	0	2.32929	1.55272	2.34257	20.8778	27.4322	13.1189	19.4141	0	0	0	0
AT1G35720.1	1.52768	0.000184015	1.99829	4.74947e-20	Cluster1	1730.13	1764.71	1618.96	1844.93	297.638	382.115	513.478	514.501	719.632	850.962	406.803	673.37	80.9398	127.325	98.5617	136.639
AT1G35910.1	2.67702	5.27063e-07	2.05565	0.0125041	Cluster1	22.7602	15.5572	23.0116	14.7817	0	0	1.44754	0.38008	1.51863	1.47886	1.94408	1.63318	0	0	0	0
AT1G43910.1	2.26412	6.36968e-06	2.21661	0.000199253	Cluster1	36.8377	17.9312	29.0398	20.0028	7.74292	2.19195	5.8423	4.27975	10.737	1.78027	3.41157	3.80773	1.66417	0	0.970725	0.582123
AT1G48370.1	1.56107	0.00142898	1.13124	0.000663365	Cluster1	36.1883	27.1451	25.262	27.9596	11.7704	9.84132	14.0191	12.5324	4.19642	13.1109	3.75783	11.0007	3.78715	3.91946	4.8653	6.10565
AT1G49470.1	1.08704	0.017368	1.6998	0.000657677	Cluster1	24.1935	14.0526	82.0648	62.9664	0	4.22044	11.7221	26.7344	32.4085	9.64361	24.0653	37.8398	2.83934	0	6.78508	2.39817
AT1G49570.1	2.47633	7.35038e-06	2.532	0.00208916	Cluster1	42.1422	35.6532	60.5849	18.7591	0	0	2.39587	1.29645	4.2925	5.33682	4.83921	3.9696	0	0	0	0
AT1G49900.1	2.63736	3.88597e-05	2.10849	0.00783139	Cluster1	11.8399	15.7617	5.20769	3.02264	0	1.23039	0.67272	0.572138	0.618156	0.851243	0	0.480468	0.775427	0	0.075676	0.0362755
AT1G51420.1	1.19935	0.00585452	2.46333	0.000398489	Cluster1	81.3608	100.65	110.541	81.9525	2.56541	1.50163	3.4936	3.98259	42.463	27.7961	29.036	42.8012	0	0	0.46713	0.314114
AT1G53310.1	1.52376	0.000291435	1.6068	7.03359e-12	Cluster1	76.8754	42.2559	34.3988	26.355	21.9418	21.5544	11.4427	12.2351	39.8283	11.3424	61.8441	12.9408	17.1318	1.83163	5.89611	4.80975
AT1G53310.2	1.55146	0.000213278	1.59207	1.44042e-11	Cluster1	509.421	468.502	293.899	206.71	75.0716	75.4517	42.459	47.9911	233.039	192.494	48.7703	71.6464	21.7468	39.2664	9.16373	18.1897
AT1G53310.3	1.52712	0.000285305	1.60497	4.83705e-12	Cluster1	49.0241	18.4469	27.7619	11.0626	7.77801	25.3079	13.8417	10.5188	2.49078	8.32208	11.1468	4.46253	11.6091	18.539	8.68646	2.88054
AT1G54575.1	1.52938	0.00121641	1.82176	6.56942e-07	Cluster1	58.2819	61.8625	155.117	114.395	67.2353	55.0368	70.0093	70.0281	2.80711	12.2865	25.1095	35.4789	25.6857	7.08828	18.6482	16.6532
AT1G54970.1	2.59441	1.95251e-07	1.67375	0.0424016	Cluster1	13.5594	18.0995	87.2454	34.7237	0	1.82	0.709186	1.20659	7.77547	1.85128	9.74279	5.41963	0	1.77386	0	0
AT1G55120.1	1.79792	0.00131915	1.27596	0.000131071	Cluster1	23.8174	21.9958	13.7889	19.2076	17.2389	40.8343	18.5417	15.0484	8.94719	3.96371	1.59105	5.15361	9.49291	1.50532	6.17288	5.75535
AT1G55120.2	1.7495	0.00187427	1.25619	0.000322439	Cluster1	2.22879	0.579453	1.05715e-05	0.277798	4.2643	4.71058	2.3496	0.0268543	3.28593	0.445897	1.15173	0.0511838	4.45622	1.47079	0.202915	0.0229907
AT1G55120.3	1.73466	0.00209324	1.22902	0.000454992	Cluster1	3.58753	0.912827	1.52229e-05	0.488253	5.24199	7.19801	1.25185	0.0352098	2.55487	0.53461	1.67649	0.0850771	4.98241	1.57617	0.351136	0.0377538
AT1G56600.1	2.60024	4.59347e-07	3.3488	5.01497e-20	Cluster1	56.9794	13.517	43.8422	22.5042	42.69	25.3348	39.0947	32.464	3.57003	4.26913	3.65338	3.25404	2.48362	6.18261	2.35975	3.4125
AT1G64590.1	1.18721	0.0151593	1.88581	0.0164017	Cluster1	218.103	231.719	238.089	403.712	0	3.50277	1.67033	1.78627	87.4972	131.994	74.0319	171.069	0	0	0.206738	0.195283
AT1G64710.1	1.96693	0.00357824	1.06852	1.67342e-06	Cluster1	2.62436	0	4.82567	6.23046	66.7306	54.8601	95.2295	102.55	0	0	0.631004	0.59766	34.4366	52.546	50.9216	45.2301
AT1G64710.2	1.7286	0.0117071	1.11608	7.99916e-07	Cluster1	5.6586e-07	0	1.26106	2.81746	8.61074	0.813018	16.247	0.577135	0	0	0.800309	0.754515	3.79852	21.3521	4.78406	8.24211
AT1G65840.1	1.32196	0.00119614	1.46686	2.19403e-08	Cluster1	139.495	134.297	163.107	183.803	20.9015	29.5701	41.8838	42.5968	74.4243	64.0427	44.547	71.1166	6.99151	5.83225	14.5396	12.7238
AT1G66270.1	1.53905	0.000126159	5.05869	2.68736e-26	Cluster1	729.389	694.921	633.695	548.246	43.1969	42.0971	28.607	27.0591	284.978	371.636	122.565	166.707	0	4.18207	1.4818	0.57426
AT1G66270.2	1.46598	0.000346267	5.13683	2.09879e-24	Cluster1	49.868	1.7811	52.4227	7.56881	44.4847	4.5866	0.0396862	1.23059	21.6815	10.3527	101.156	2.15056	0	4.1975	1.21295e-09	0.578324
AT1G66470.1	1.00481	0.031531	2.60595	0.0015142	Cluster1	22.682	18.962	34.1579	26.4859	0	0	1.7944	1.13619	4.90786	9.46434	9.53568	14.2881	0	0	0	0
AT1G67600.1	2.86439	1.47659e-07	1.76835	5.84132e-05	Cluster1	48.2199	23.0432	36.0737	36.83	5.14733	3.24607	24.3923	20.5254	0	1.35653	3.27559	2.41763	9.89633	0	6.13551	5.05238
AT1G68740.1	2.53928	3.30752e-08	1.34819	0.000149759	Cluster1	117.378	57.4801	86.0576	56.1317	19.9174	19.8283	8.32567	10.8621	18.1622	12.5922	10.6265	7.23744	0	3.69959	2.96548	3.62045
AT1G69880.1	2.90674	1.19503e-05	1.67313	0.0210324	Cluster1	8.91475	7.921	36.3334	10.0122	0	4.92284	5.67868	8.63624	3.96987	0	0.882006	0.793325	0	0	1.27283	1.43421
AT1G70460.1	1.107	0.0105023	2.21259	0.00241561	Cluster1	27.7794	22.3924	25.0798	18.1374	0.921014	0.676036	1.0097	0.905459	19.8923	4.78009	10.7875	7.61583	0	0	0.18893	0.0346915
AT1G71130.1	1.66169	0.000174013	1.63335	2.77987e-08	Cluster1	60.8791	88.4931	111.814	109.329	61.7791	42.5971	101.205	72.0063	5.34848	15.5118	39.5249	26.7226	25.0271	11.9665	23.289	29.3311
AT1G73010.1	6.08205	4.53281e-33	6.07956	1.84319e-51	Cluster1	850.058	362.418	865.434	495.553	99.4709	114.892	109.884	134.738	6.81684	6.58339	6.59017	1.8445	0	4.98738	0.566693	1.63223
AT1G73220.1	4.15131	1.5227e-14	3.99226	3.8947e-08	Cluster1	451.716	324.008	332.632	220.267	3.21636	3.48399	3.81818	3.54948	11.3681	8.70789	15.7565	2.15211	0	1.2999	0	0.137127
AT1G73810.1	2.3438	5.65699e-06	1.62877	0.00876061	Cluster1	18.076	19.4645	18.952	16.7536	2.71846	1.17772	3.55778	2.64274	1.4642	2.38291	2.70247	2.48842	0	0	0.810478	0.693083
AT1G74200.1	1.59449	0.0109912	1.65677	0.0208655	Cluster1	4.29336	0.549027	4.1377	3.6514	1.70365	3.20257	1.1837	2.39154	1.34707	2.14942	0.677506	0.80323	0	0	0.296878	0.386181
AT1G74210.1	1.20701	0.00493478	1.36877	1.08036e-05	Cluster1	118.823	90.3004	218.115	130.468	24.0367	19.6281	25.1803	31.5937	39.9348	51.741	59.4321	66.1132	2.60391	10.3407	9.5277	10.5949
AT1G75388.1	1.18385	0.00702046	2.11431	7.25339e-08	Cluster1	64.3617	40.4054	67.1634	62.5084	8.49055	6.50389	25.8906	18.7046	19.2058	28.0275	18.2157	27.403	4.04956	0	5.60716	5.76998
AT1G75390.1	1.18385	0.00702046	2.11431	7.25339e-08	Cluster1	64.3617	40.4054	67.1634	62.5084	8.49055	6.50389	25.8906	18.7046	19.2058	28.0275	18.2157	27.403	4.04956	0	5.60716	5.76998
AT1G75390.2	1.24982	0.0105921	2.04108	7.61145e-06	Cluster1	6.58226	0.437296	23.12	4.97956	2.02032	2.29506	6.13795	6.29914	1.03324	9.9263	4.1199	0.855841	0	0	2.19105	1.76279e-08
AT1G76430.1	2.5442	6.08562e-07	3.20905	1.42164e-05	Cluster1	31.0982	53.9725	29.6279	18.3974	1.54371	0	2.33531	2.8491	3.79306	1.4767	4.29211	1.90793	0	0	0	0.131628
AT2G01880.1	1.31542	0.00269318	2.97713	0.00014797	Cluster1	126.349	70.147	168.852	126.725	0	5.25939	3.14959	5.37522	32.5565	39.6676	36.5363	51.8188	0	3.07095	0	0.15059
AT2G02010.1	3.87025	5.32012e-11	2.51413	4.35043e-07	Cluster1	19.9618	22.65	18.5987	10.2041	9.16676	4.7036	7.08126	6.80382	0	0.543064	0.443798	0.293289	0	0	0.903633	0.990696
AT2G02990.1	3.30155	2.1654e-08	4.84431	5.64729e-14	Cluster1	28.1311	19.3243	40.667	23.6728	12.0534	5.23245	17.8449	26.9216	1.12672	0	2.02077	0.690319	0	0	0	0.336606
AT2G03480.2	1.047	0.0433002	1.01343	0.00104152	Cluster1	8.63357	15.1212	10.3062	14.1369	28.6847	22.5717	11.9655	15.2912	14.7979	0.000288666	2.36936	5.42678	18.4199	0.456979	7.82722	6.44875
AT2G04170.1	1.25326	0.00236926	1.01825	0.0284659	Cluster1	16.2831	4.21754	31.0112	4.91973	4.22809	2.9609	0.0121566	0.69162	9.90679	8.90108	3.612	1.2299	1.72775	6.76218	1.933	3.53838
AT2G04170.2	1.23382	0.00294333	1.15235	0.0113411	Cluster1	24.3705	52.5663	49.1281	102.336	4.21897	2.94906	11.9429	9.69978	17.7724	27.1351	4.10262	30.8784	1.72701	6.73289	1.93859	3.04282
AT2G04170.5	1.54451	0.00285485	1.08238	0.0214147	Cluster1	0.00857308	98.2814	51.87	28.3409	0	0.000566657	7.46515	0.736067	67.954	25.4843	2.8528e-07	27.4972	2.01799	0.476712	4.32698	2.16745
AT2G05520.1	1.3867	0.0115806	1.69993	2.04343e-16	Cluster1	22.7594	4.85393	102.208	35.3449	1180.97	1287.99	1252.64	1012.38	4.95888	3.66316	15.3765	21.8364	174.988	315.372	357.132	367.888
AT2G11810.1	5.46611	1.07124e-32	4.03362	1.02452e-31	Cluster1	201.524	186.268	171.974	145.398	93.2325	104.23	43.8066	52.5281	2.84106	4.75579	1.48286	2.94331	0	0	2.44342	2.74478
AT2G11810.2	5.4075	3.1033e-30	4.04779	2.15439e-27	Cluster1	7.02847	9.05645	16.823	17.9521	26.7675	18.3874	0.907111	7.64015	2.44547e-06	4.73726	0.00618123	1.33845	0	0	0.611475	0.111862
AT2G15220.1	1.30878	0.00593148	1.60889	0.008701	Cluster1	96.0411	115.952	220.228	121.555	11.4527	0	10.0425	6.19776	38.4478	82.6953	31.2892	76.2447	0	0	2.55713	1.76842
AT2G15490.1	1.19147	0.00399977	3.68206	9.25978e-12	Cluster1	130.778	196.843	120.901	101.063	2.57803	9.17435	16.3096	11.0908	36.5169	49.2782	40.6956	47.3355	1.42597	0	0.968894	0.782053
AT2G15490.2	1.31899	0.00557142	2.91958	0.000169891	Cluster1	0.000113602	0.000204026	0.000504446	4.17015e-06	0	4.64608e-05	4.48539e-08	2.00223e-08	0.00137391	0.0249963	5.205e-08	3.19674e-07	2.89671	0	2.19878e-09	0
AT2G15490.3	1.24416	0.00320558	3.5595	2.10162e-09	Cluster1	1.57853	0.009451	2.95362	2.59525	0.00137617	2.12993	0.113875	0.000113658	0.995615	7.6498	0.000204082	0.0154722	1.42633	0	0.971785	6.26567e-11
AT2G16890.1	1.80823	0.00179923	2.41291	0.000256215	Cluster1	3.78136	12.0829	3.52009	1.93893	0	2.64132	3.34896	2.39367	6.16414	9.0357e-05	1.00378e-09	1.9943e-06	0	0	1.63926e-07	0.800863
AT2G17280.1	2.43733	3.80919e-08	1.68468	9.3936e-05	Cluster1	78.813	61.9399	141.71	115.322	29.4148	5.95865	23.5989	31.0519	16.1471	4.18346	14.9438	16.5858	0	11.0891	4.68172	6.39825
AT2G17280.2	2.39835	6.89632e-08	1.69823	9.07872e-05	Cluster1	4.80717	27.8486	9.65756	7.10841	28.2867	5.7967	8.05988	5.89273	10.6852	5.6978e-06	9.89247	0.0147771	0	6.4595	6.20256	0.0378382
AT2G18150.1	1.24029	0.00351716	2.25191	1.29522e-05	Cluster1	129.681	143.603	133.234	92.0108	15.6506	4.86417	8.23827	7.62536	66.2652	38.3339	45.7441	38.4498	0	3.5797	1.3096	1.33907
AT2G18360.1	1.09297	0.0115422	1.50236	0.0115353	Cluster1	43.0619	54.124	70.105	73.4746	0	0	6.87972	4.01781	12.553	29.462	23.1907	33.8782	0	0	1.70235	1.21517
AT2G18660.1	2.55571	0.000261307	3.17633	1.62557e-14	Cluster1	6.16851	0	14.9695	8.14737	23.1978	0	62.4396	65.5839	0	0	0	0.417053	0	0	4.56159	6.1538
AT2G22560.1	1.40375	0.00402028	1.98329	0.00436432	Cluster1	36.5827	46.0684	16.9427	9.29412	4.9938	6.49388	0.878447	1.71819	15.8958	23.7558	2.68526	6.37824	2.54049	2.7466	0.661165	0.488996
AT2G22930.1	1.29095	0.0127312	1.54228	0.0481705	Cluster1	35.9888	19.1847	39.6949	16.3213	4.44075	1.42267	1.49398	1.92785	8.61712	9.87245	7.74879	10.0515	0	0	0.474931	0.209313
AT2G23950.1	1.12978	0.0114929	1.68306	1.25842e-08	Cluster1	23.3192	16.9872	23.7915	32.3559	7.15454	12.1683	18.6528	20.0108	13.6141	12.739	7.79566	13.5879	1.19308	2.84233	4.27221	6.14839
AT2G24980.1	2.35079	3.57828e-08	5.68949	2.08299e-16	Cluster1	62.4616	57.5202	177.884	76.9096	0	5.22565	3.32425	7.8753	52.7096	9.65426	49.9135	20.8696	0	0	0	0
AT2G25980.1	1.12879	0.00656624	4.34406	8.39288e-10	Cluster1	94.9928	76.6141	96.1674	117.578	3.95218	5.37112	6.29057	4.62678	43.986	53.7527	39.0677	47.6837	0	1.55018	0.171613	0
AT2G26660.1	1.96903	9.32375e-06	1.43798	1.26828e-05	Cluster1	119.027	122.154	168.45	142.127	48.3369	39.8124	63.8761	50.6032	21.3819	25.2015	17.9877	41.5506	24.6034	18.4996	24.1652	14.1051
AT2G29460.1	2.91344	3.44622e-07	2.17794	0.000115296	Cluster1	49.8521	19.5749	83.8931	39.0222	5.78285	9.9651	14.0171	13.9161	2.85745	0	5.03851	2.31979	0	0	2.4948	2.13399
AT2G30540.1	1.50527	0.0325617	1.61946	9.13712e-06	Cluster1	1.01005	2.62608	4.05565	14.2158	13.3801	14.7249	47.8067	64.8433	0	0	1.56979	0	0	0	13.3874	16.8157
AT2G32830.1	4.20684	8.88157e-12	1.60403	0.0452593	Cluster1	24.0941	3.37836	22.3725	8.80633	0	0	0.928292	0.870545	0	1.04884	0.607087	0	0	0	0.13759	0.128077
AT2G32960.1	2.90902	5.58212e-11	4.15098	1.26733e-17	Cluster1	112.865	84.9585	153.027	154.404	20.3605	6.45317	31.5346	21.9178	7.98413	11.2553	8.75822	19.8371	6.1999	0	0.797041	1.05832
AT2G34020.1	1.39293	0.00210591	2.29158	0.00489576	Cluster1	16.9812	12.8844	24.0567	26.1877	0	2.15217	1.62233	0.795533	5.50209	4.7375	7.34911	9.12573	0	0	0	0.0673879
AT2G34210.1	5.48379	6.89956e-19	3.36542	3.20723e-06	Cluster1	11.3305	11.455	12.3094	12.165	1.64873	1.75742	1.12144	2.38726	0	0.274545	0	0	0	0	0.0893975	0.0417173
AT2G34650.1	1.35158	0.0219371	1.75141	0.000316588	Cluster1	4.61181	6.88094	6.97102	4.68702	2.80014	3.50298	6.10549	5.50342	2.93212	0	1.63854	1.91993	1.33012	0	1.21738	1.43553
AT2G36970.1	3.50957	3.23625e-07	4.14494	1.71306e-25	Cluster1	5.87535	4.35983	9.60438	3.26707	5.40937	11.4267	28.0473	28.1082	0	0	0	0	0	0	1.21729	1.26547
AT2G37640.1	1.7757	0.00134337	1.2752	3.81637e-08	Cluster1	6.75092	18.13	12.5668	16.7386	55.4685	46.8878	129.31	106.171	1.01278	1.80587	3.61782	2.74656	32.4578	44.3261	46.227	47.8837
AT2G37870.1	1.47659	0.00159071	1.86892	7.23954e-05	Cluster1	28.7952	67.3835	129.346	167.759	0	24.8868	49.7835	34.5945	9.00205	44.317	22.9339	56.6737	18.648	7.55802	11.8369	7.87605
AT2G37890.1	1.57525	0.00183371	2.05308	3.54826e-05	Cluster1	13.7678	12.8401	22.0082	22.5421	6.08363	9.5204	8.14045	16.4729	6.13938	1.53952	5.38039	4.85805	2.71218	0	1.13386	3.06004
AT2G38940.1	3.62021	2.70135e-16	4.28462	1.98594e-38	Cluster1	483.187	391.522	451.492	223.346	24.0356	17.2045	38.2692	40.4094	53.0257	32.9143	25.8859	15.6086	1.25068	0	1.21949	2.05527
AT2G39510.1	2.19731	3.49777e-07	3.79945	2.40461e-13	Cluster1	59.5558	75.8224	81.2372	95.7835	8.98498	12.5126	15.0303	19.623	13.413	6.88992	12.6109	15.1834	0	0	0.781371	0.821952
AT2G41820.1	1.16931	0.00858628	1.08673	0.000388072	Cluster1	22.3967	7.67696	17.5229	18.6188	12.5363	15.0061	13.316	12.6135	14.7179	14.863	5.39833	8.38042	4.83941	8.65682	6.44701	4.83517
AT2G43510.1	1.54606	0.00449119	1.52368	7.12017e-08	Cluster1	124.587	166.795	508.837	207.669	11.3078	46.1862	202.794	179.358	17.263	10.1914	110.391	44.1417	0	17.9036	63.9121	62.5783
AT2G43535.1	1.22767	0.00192483	1.56244	7.00251e-13	Cluster1	1063.68	1807.19	3545.49	3603.41	185.721	190.796	616.953	606.235	355.567	582.596	917.052	1432.22	40.7983	86.5757	190.993	203.484
AT2G45130.1	7.55308	3.8222e-46	6.55896	1.01046e-23	Cluster1	486.964	328.949	553.503	334.978	18.7948	28.168	46.2224	44.1872	1.34507	2.21455	0.673875	0.207453	0	0	0.329072	0.318745
AT2G45135.1	5.73361	5.81577e-21	2.92321	2.21128e-05	Cluster1	39.3312	1.36962e-05	38.3428	19.4309	8.24972	0.746207	8.76355	18.6552	0	0	0	0	0	0	2.13023	0.316454
AT2G45135.2	6.25407	8.32246e-26	2.92321	2.21128e-05	Cluster1	42.5712	21.0332	88.9817	83.9934	5.36907	5.57618	2.99803	5.67207	0	0	0	0	0	0	1.24793	0.224424
AT2G46860.1	2.1418	5.1289e-06	2.50533	0.00233784	Cluster1	77.2026	74.0108	94.8324	74.7549	10.3384	0	3.17752	2.29423	14.0768	5.52069	8.86097	17.0561	0	0	0	0
AT2G46880.1	3.49583	3.52419e-07	4.07457	2.81006e-17	Cluster1	5.96099	2.62975	11.5899	4.92663	26.2569	18.2098	22.7359	28.0905	0	0	0	0	3.2368	0	0.565471	1.26525
AT2G46880.2	3.25795	2.59072e-06	3.63447	1.22296e-13	Cluster1	0.0639184	2.77491	1.73161	0.27697	17.3249	1.16431	3.10272	2.80899	0	0	0	0	3.37992	0	1.06701	1.36423
AT2G47000.1	1.17552	0.0205734	2.43132	3.11659e-15	Cluster1	301.48	333.908	168.828	115.582	19.9428	34.1958	11.3659	12.5125	155.813	178.894	21.133	83.2871	4.04345	1.93506	1.67196	2.24667
AT2G47550.1	1.7465	0.000363777	2.27601	0.00286472	Cluster1	30.9404	20.3486	31.4473	19.8348	2.20112	1.15766	1.43648	1.04658	5.85948	8.90526	3.88323	6.33206	0	1.24157	0.139158	0.154026
AT2G48090.1	1.6888	0.000925311	2.58135	0.000184072	Cluster1	22.7017	69.9945	54.3107	44.1882	0	3.96757	5.71055	14.5112	7.80863	13.7256	15.3263	11.2678	5.33683	4.44669	0.525714	1.23162
AT3G02030.1	1.38769	0.00592404	2.06709	6.11825e-13	Cluster1	11.2359	7.72376	8.68124	15.1163	12.667	7.47832e-06	4.98697	2.84379	0.807801	2.13297	18.0675	3.81542	3.48401	3.20107e-06	3.39566	3.22196
AT3G02040.1	3.01597	2.68477e-14	3.31464	1.68388e-48	Cluster1	566.728	667.012	460.213	427.816	240.438	159.99	232.192	215.859	34.4218	48.8273	62.9429	41.3346	16.9725	9.61718	24.0786	21.719
AT3G03260.1	2.19769	0.00183073	3.37502	1.48896e-06	Cluster1	0.40153	0.753395	1.2033	1.97375	2.27668	1.28866	2.95746	1.77599	0	0	0	0.0673772	0	0	0	0.143824
AT3G03530.1	4.51516	6.64548e-24	3.99287	1.28081e-13	Cluster1	242.176	190.576	180.228	103.994	14.8402	10.4428	11.4117	7.529	3.98875	5.60179	3.35329	4.22586	0	2.59049	0.137373	0.520947
AT3G03790.1	2.90635	5.33007e-10	1.55989	7.91306e-10	Cluster1	14.8519	3.67978	12.1856	2.47462	15.0364	3.34078	2.23132	3.57806	7.13343	2.37401	3.7696	1.66648	6.11759	6.68851	0.690212	1.1704
AT3G03790.2	2.92745	4.9452e-10	1.54298	9.31892e-10	Cluster1	117.208	92.0083	74.2074	54.7566	26.7443	52.1465	25.5982	22.3571	13.7046	11.1346	3.64543	9.4421	24.5071	18.2153	10.1323	8.42815
AT3G03790.3	2.9721	9.77591e-09	1.54443	3.29403e-09	Cluster1	10.9068	29.2838	3.73798	1.34166	15.8556	7.2433	5.5302	1.79064	12.6931	11.9079	2.21709e-06	1.2494	1.41065	7.60088	0.414444	0.191155
AT3G04360.1	1.30182	0.0374759	1.69218	0.0241139	Cluster1	1.06071	2.32241	6.11466	5.46236	0	0	2.29098	1.48195	1.41571	2.48266	1.47064	1.83203	0	0	0.197672	0.462295
AT3G05630.1	4.21584	5.54581e-16	3.98667	7.19963e-32	Cluster1	62.9905	111.15	45.2281	36.714	27.6201	28.7924	14.3493	15.906	2.80058	4.37709	0.432556	1.8437	1.28544	1.13056	0.885702	0.797765
AT3G05690.1	2.09211	1.43134e-06	1.96468	3.71618e-10	Cluster1	41.0134	38.4995	87.6882	71.7608	17.2102	10.5856	34.4036	33.6603	13.9088	18.0792	13.4677	15.8247	4.04659	1.64993	9.04941	6.72816
AT3G08720.2	1.0145	0.0304045	1.16756	1.17885e-05	Cluster1	43.2216	27.4133	53.3381	50.0225	24.2354	38.5601	35.4206	16.0717	12.8491	27.044	2.17801	12.8559	14.6662	9.77425	13.6524	15.5774
AT3G09400.1	3.51574	1.81707e-10	1.73755	0.0326928	Cluster1	14.9881	25.0978	11.2197	5.41146	0	2.63263	0.00588833	0.458171	3.94853	0.289834	0.791614	0.581892	0	0	0	0
AT3G09400.2	3.53534	1.16828e-10	1.89499	0.0207597	Cluster1	71.351	100.454	28.6161	16.8339	0	2.53221	0.595634	0.432018	4.5674e-06	6.32712	0.424527	2.13597	0	0	0	0
AT3G09922.1	6.43826	4.84549e-34	2.97539	0.000304019	Cluster1	867.317	475.491	1357.08	957.051	184.46	369.474	491.658	466.247	0	3.23613	3.90521	1.38655	37.7189	0	1.01935	1.87196
AT3G09925.1	1.23937	0.0104773	2.95701	0.000163811	Cluster1	240.189	319.596	367.316	185.358	8.29773	12.8365	9.39528	10.4779	101.423	89.5104	68.2662	129.801	0	7.01976	0	0
AT3G10710.1	1.59389	0.00301263	3.34774	2.73824e-05	Cluster1	98.7322	148.948	75.4349	30.5271	2.68936	1.97402	1.80126	1.52616	23.3975	25.5877	7.88876	19.0755	0	0	0	0
AT3G12500.1	2.06486	2.05185e-07	4.5902	1.99621e-46	Cluster1	542.147	1090.69	976.652	601.397	30.181	43.6425	108.406	86.116	142.144	155.551	204.479	150.412	1.94039	7.06314	6.079	4.75741
AT3G13080.1	1.56467	0.00204671	1.08999	6.23934e-05	Cluster1	89.2912	48.7138	44.8132	17.7369	34.8809	47.1631	14.4646	16.9104	28.4107	18.2014	9.86887	6.81819	13.9623	12.6988	7.46234	7.09096
AT3G14940.1	1.69721	0.000275533	2.77936	3.79387e-21	Cluster1	507.533	662.571	326.746	248.439	14.6279	30.3492	16.5303	19.0032	236.369	211.762	46.1637	107.675	1.46599	8.93213	2.2647	2.41415
AT3G15650.1	1.35915	0.02312	2.99222	0.00010653	Cluster1	7.28736	8.04641	12.1944	17.8303	3.9166	2.36127	5.98902	4.75529	5.99777	9.79398	3.24465	5.89395	5.54633	0	1.75276	0.72739
AT3G16330.1	1.93243	0.000295922	2.5039	0.00027609	Cluster1	19.1658	30.5578	40.7569	39.0715	2.77776	0	4.77657	7.21375	2.71415	4.78666	3.69429	10.7418	0	0	0.902919	0.30361
AT3G16390.1	2.53858	3.01839e-09	4.08304	2.1466e-11	Cluster1	113.646	144.636	111.584	85.261	3.94924	6.34694	10.1305	7.56016	23.0701	20.7228	10.9807	14.5094	5.46561	1.43109	0.400898	0.517641
AT3G17790.1	4.16064	2.12552e-19	4.59068	4.59962e-51	Cluster1	444.565	226.67	437.301	250.389	76.8151	88.1208	110.073	125.02	32.6021	14.9551	11.0847	14.7451	7.45643	17.0563	3.57626	3.91581
AT3G21560.1	2.35784	6.65133e-06	1.29941	5.31113e-05	Cluster1	30.2108	55.7586	20.8255	75.1987	24.0115	12.806	21.1679	16.9047	16.0421	11.2749	6.80817	6.47552	11.2328	5.3244	7.69681	6.23203
AT3G21720.1	1.4508	0.010947	1.36143	0.00160996	Cluster1	9.5816	8.27743	7.64724	4.28339	0.79876	1.9746	5.54873	4.48471	2.82466	1.21656	1.45367	1.92714	1.50755	2.78228	2.3146	1.42989
AT3G22120.1	1.63924	0.00973968	1.42219	0.0276416	Cluster1	1.29928	0	5.80082	3.59165	121.699	114.65	158.553	231.365	0	0	1.39971	0.667809	36.5209	32.6155	67.082	31.4761
AT3G24240.1	1.0269	0.0147864	2.80018	3.88216e-05	Cluster1	36.3561	31.4767	24.1688	25.8969	2.33101	1.43603	1.60633	1.32787	26.2516	20.7329	10.6029	12.7343	0	0	0.0712962	0.125082
AT3G25240.1	6.41521	1.80829e-27	5.87732	1.91088e-20	Cluster1	103.969	103.227	102.389	108.17	10.19	10.0281	29.8253	34.5083	0	0	0	0.219807	0	0	0	0.152877
AT3G25790.1	1.23908	0.00720973	3.3665	3.85251e-06	Cluster1	77.6455	44.0707	59.9476	44.7938	4.44125	7.17756	4.45311	4.51221	15.2283	21.9345	13.6708	21.5973	0	0	0	0.221389
AT3G43110.1	2.751	1.07621e-09	5.20786	3.5545e-27	Cluster1	141.963	185.998	153.952	159.636	34.9755	45.3328	47.3068	55.9177	19.1121	11.1469	13.156	23.0865	0	0	1.04262	0.818287
AT3G43190.1	2.39028	1.23907e-07	1.58553	0.0125083	Cluster1	26.2372	34.2985	24.1506	23.7322	3.87927	1.86114	1.97491	1.83532	3.88119	4.40308	3.0999	4.14451	0	0.654081	0.095704	0.769193
AT3G44510.1	1.47567	0.000936931	4.60609	1.6059e-13	Cluster1	24.4478	15.1452	39.3379	42.1783	10.1328	8.13415e-05	17.7155	16.8054	10.8819	0.233866	8.3881	6.30282	0	0	0	0.232771
AT3G44510.2	1.45121	0.00103142	4.332	7.88855e-13	Cluster1	43.3031	44.7183	47.5698	45.3471	10.2069	3.48012	12.2469	12.4778	20.8321	7.83713	23.5145	24.0034	0	0	0.292642	0.479293
AT3G44550.1	1.07544	0.0110949	1.82989	0.00636035	Cluster1	55.167	38.3911	84.944	68.2238	4.54325	4.79232	2.38559	4.40142	40.6596	19.8716	26.1237	32.919	0	0	0.193149	1.01364
AT3G47420.1	2.97441	1.71896e-09	4.71907	7.38263e-62	Cluster1	577.337	483.236	370.058	214.438	98.4891	107.758	109.655	97.2261	64.3595	30.8614	36.5017	13.4138	8.69218	6.22066	3.06413	3.59753
AT3G47480.1	2.60914	2.87167e-05	2.12945	0.00137647	Cluster1	71.3936	34.7412	81.063	28.7137	0	5.42073	11.7799	23.9765	2.27189	0	5.87709	2.08188	16.7256	0	1.76099	2.78201
AT3G48850.1	2.01574	0.000880055	2.73205	0.000849833	Cluster1	24.4524	11.9765	21.7969	6.43276	4.4473	0	1.30718	1.77778	3.15567	3.66667	3.59825	1.01691	0	0	0	0
AT3G49960.1	2.29902	1.52285e-07	4.16843	4.20313e-08	Cluster1	103.366	141.661	153.74	106.009	0	3.50527	5.82292	4.59335	28.1477	10.8137	18.9115	23.6438	0	0	0	0
AT3G50350.1	1.34579	0.0103113	2.86036	1.53988e-11	Cluster1	44.1947	157.196	98.1628	144.184	3.90665e-05	0	36.4519	32.9488	23.255	14.6945	57.064	57.3482	0	0	1.92983	3.08402
AT3G50350.2	1.07077	0.0123576	2.71149	4.48366e-11	Cluster1	78.0447	71.9117	133.16	86.1453	10.9284	5.57189	28.4305	28.5196	34.8247	14.1652	42.7443	46.8541	3.79262	0	2.88291	4.16768
AT3G50770.1	1.62264	0.00756752	1.91018	0.00503142	Cluster1	13.6758	11.9238	17.8469	13.3526	0	3.02223	9.07254	5.70558	4.75794	1.50853	3.07589	2.82158	0	0	0.453055	1.82065
AT3G51860.1	1.59292	0.000332703	1.00625	0.0251475	Cluster1	130.023	84.9891	141.58	82.8898	7.15555	5.06921	7.4151	5.67959	29.0052	30.6317	34.4052	25.3129	0	4.15657	2.81725	2.91439
AT3G54580.1	1.20241	0.00441748	6.51988	9.5748e-23	Cluster1	124.249	204.181	339.754	239.931	1.84412	27.1726	12.4857	28.4374	412.352	47.7385	261.156	128.151	0	5.64752	0.0892889	0.209309
AT3G54590.1	1.62322	0.000828422	4.13767	1.33617e-07	Cluster1	143.23	141.179	348.17	238.475	1.09449	12.3965	7.14555	21.1944	187.43	20.8547	148.831	95.8782	0	9.03385	0.185784	0.149413
AT3G54700.1	3.31214	1.65347e-06	1.75932	0.0329202	Cluster1	8.33812	4.65904	6.39398	3.27651	0	0	0.522043	0.95858	0	0	0	0	0	0	0	0.0722776
AT3G56370.1	1.41977	0.00130824	1.02698	0.000136467	Cluster1	27.8333	14.6793	16.8001	18.6861	18.7786	13.0794	15.9225	16.7532	18.4583	15.4308	5.5478	5.74508	15.494	20.8877	7.55602	7.26469
AT3G57660.1	1.5544	0.000908274	1.98725	8.12287e-06	Cluster1	16.6988	13.4515	7.6582	9.16981	6.91352	16.555	3.13828	4.00654	18.2068	8.58009	1.986	2.66852	11.4568	8.13386	1.87383	2.05292
AT3G58550.1	1.02033	0.0164021	2.82703	2.67253e-09	Cluster1	365.212	375.347	724.028	605.203	11.9893	19.1296	40.7968	51.3906	156.872	210.701	251.064	351.373	11.6163	11.3344	8.03204	4.46762
AT3G59140.1	1.78778	0.000201512	1.59907	0.00056727	Cluster1	23.8326	10.6994	15.1892	9.37119	5.98617	11.3372	3.25689	2.87399	7.75939	5.82478	2.37147	3.29612	0.688829	3.30463	0.657498	1.02703
AT3G60280.1	1.57666	0.00126579	2.34602	0.00444263	Cluster1	12.507	13.7466	35.2059	40.394	0	2.63875	2.00186	1.03747	6.61823	2.55501	18.8068	8.26284	0	0	0	0
AT3G61410.1	1.32871	0.00338435	2.77991	3.56238e-05	Cluster1	49.1293	51.9104	68.264	49.6162	8.38945	5.40859	4.44945	5.34612	17.9414	13.049	22.7349	16.9215	0	0	0.472874	0.335794
AT3G61820.1	1.17759	0.0162825	1.52423	1.01565e-09	Cluster1	53.1328	49.5615	84.0112	79.0073	26.7731	19.5945	56.2635	45.994	26.4338	33.229	19.6999	44.2052	9.67076	6.38678	16.4328	15.5776
AT3G62680.1	1.47234	0.000803546	4.1457	7.77636e-09	Cluster1	85.4257	132.131	294.244	115.45	0	3.51039	5.45175	4.32856	121.819	22.2841	90.6961	47.2801	0	1.72934	0	0.0855898
AT4G00500.1	1.78755	0.000103162	1.48445	7.83504e-06	Cluster1	29.0494	26.4989	18.9109	22.9006	21.92	27.735	13.4711	17.1811	25.113	10.0392	9.82076	7.02775	5.85528	10.7511	8.99442	8.72203
AT4G00500.2	1.79873	9.72489e-05	1.5251	4.82833e-06	Cluster1	40.3395	32.4784	42.7332	31.9904	23.1465	30.8294	19.8615	16.7134	19.3847	10.7035	9.46732	6.94507	6.04838	0.00752759	7.25517	5.04171
AT4G01390.1	1.85394	9.03373e-05	2.19008	1.36574e-09	Cluster1	88.1562	68.9175	133.223	185.497	34.3321	39.751	37.0571	47.0629	25.6105	28.8321	19.1705	51.8421	7.80347	3.09348	9.71504	7.42581
AT4G01440.1	1.01427	0.0212785	1.27424	0.010849	Cluster1	102.029	63.9291	86.371	68.0091	14.3336	20.1582	8.53553	11.3141	39.0078	49.8372	20.5041	33.3428	2.90449	9.25804	1.87562	4.63208
AT4G02940.1	1.10155	0.00651917	1.84026	2.21682e-14	Cluster1	101.908	99.8692	98.5351	90.2756	29.1398	36.2154	44.1188	47.6969	68.5688	37.0139	45.5883	39.195	12.8964	10.2548	12.0823	11.9842
AT4G03960.1	2.01606	7.40534e-05	2.31785	7.89074e-09	Cluster1	74.9461	44.1494	108.145	71.1303	38.0334	17.194	32.2876	34.5227	2.75663	5.38403	19.82	10.485	15.9786	4.07041	6.4137	4.66799
AT4G05020.1	1.0993	0.0151426	1.42447	0.00189617	Cluster1	129.49	86.7845	90.8874	63.3085	1.44557	5.7452	6.12409	5.99223	67.6381	40.4433	36.6363	21.3423	2.06922	3.29674	1.92804	2.38286
AT4G05020.2	1.11794	0.016663	1.13954	0.0249626	Cluster1	2.39918	0.0468586	1.58727	0.129628	0	5.2755	0.154103	1.02699e-06	3.7061	0.981584	0.336143	8.53157e-05	2.00762	3.12851	0.504859	0.0472607
AT4G08400.1	1.22851	0.00771925	1.60113	0.0467362	Cluster1	1.99213	0.764405	18.6645	8.61507	0	1.95029	1.10612e-06	0.000363786	19.9618	1.3189	38.8171	4.03416	0	0	0	0
AT4G08410.1	1.31565	0.00440758	3.38555	9.47523e-06	Cluster1	3.6346	7.07769	27.3228	7.89363	0	1.24041	0.736664	1.77764	11.1421	3.60366	16.5884	6.9745	0	0	0	0.0469873
AT4G08770.1	1.7396	0.000131915	3.65975	1.23396e-10	Cluster1	189.578	140.982	203.268	124.214	3.07116	16.1458	11.8652	16.824	36.6486	31.3777	26.5223	50.5042	0	0	0.284872	0.893286
AT4G08780.1	2.89372	3.98133e-08	3.59982	1.59074e-06	Cluster1	53.363	62.7113	56.3858	31.1176	0	4.78167	8.09649	4.88961	3.29623	1.06648	3.33125	4.35978	0	0	0	0.149572
AT4G12290.1	2.22447	0.000269406	2.34964	2.31188e-20	Cluster1	1.94689	9.96927	3.58941	7.22983	53.0124	38.1665	43.3405	44.383	1.25572	0.717238	0.508411	0.822439	7.44955	9.43024	8.69415	7.29472
AT4G13390.1	1.74222	0.000147662	3.88898	1.11236e-07	Cluster1	45.9502	44.1073	164.242	62.3815	2.52008	0	2.38999	3.41727	26.3062	5.15597	30.3738	30.1218	0	2.70117	0	0
AT4G13420.1	3.48345	4.56564e-07	2.31461	0.00500945	Cluster1	10.283	12.839	7.55272	1.10672	0.985258	2.26317	0.728368	0.5366	0	0	0	0	0	0.805971	0	0
AT4G14020.1	1.6237	0.000413585	1.62887	1.74971e-11	Cluster1	51.995	72.9104	239.074	226.591	64.4013	201.168	375.932	413.744	20.3277	8.88379	36.674	75.7737	56.642	86.7148	98.4707	142.97
AT4G14060.1	1.3296	0.00735331	2.68388	4.47189e-09	Cluster1	202.331	350.604	423.07	433.42	29.3633	11.5052	23.011	26.5163	48.9611	143.382	59.3436	195.034	9.53096	8.65369	3.20277	3.22895
AT4G14630.1	1.15819	0.00818787	2.72277	1.70956e-05	Cluster1	116.888	213.399	190.53	139.048	0	7.20465	16.4545	9.32778	49.4847	48.5014	41.9273	74.9359	5.05639	0	0	2.03016
AT4G15210.1	4.05494	1.2249e-09	2.4444	2.63314e-07	Cluster1	7.87471	30.4103	5.70776	7.97041	22.4186	22.0216	9.16797	5.68061	0	0	0	0	1.79126	0	1.13963	0.971675
AT4G15210.2	3.70613	4.83391e-08	2.31363	6.08024e-06	Cluster1	1.89914	10.1575	7.98897e-07	0.582307	1.28688	0.581648	0.32033	0.0486251	0	0	0	0	1.85236	0	0.00340764	0.0347171
AT4G17030.1	2.36101	5.4227e-07	1.99128	4.3959e-08	Cluster1	72.132	51.9574	126.613	125.284	43.0854	34.3269	36.4878	45.2122	18.3638	11.2865	19.8576	11.2718	0	16.7463	5.13957	12.8003
AT4G17770.1	1.02205	0.0249194	1.05932	0.00128522	Cluster1	21.9249	18.5096	12.7242	15.9756	11.2301	14.2182	13.5214	11.2596	20.361	23.6753	4.72774	8.98819	5.52639	12.3617	4.67001	6.02193
AT4G19120.1	1.33357	0.00628184	2.01469	3.801e-16	Cluster1	63.0198	56.4304	51.3964	44.7747	40.9406	62.7535	62.1195	51.9207	33.7333	36.4903	3.0864	13.8449	36.4606	28.9718	14.654	8.79341
AT4G19120.2	1.21307	0.0123892	2.00472	1.6249e-15	Cluster1	15.1884	24.1816	3.1056	8.3059	89.3274	1.57072	3.14544	19.582	7.53747	0.034179	8.14796	17.2073	15.6776	11.4105	3.18939	12.0001
AT4G19810.1	2.08575	3.70516e-05	1.92481	7.04091e-10	Cluster1	204.567	303.278	403.152	256.421	19.4366	12.1777	37.4058	29.9319	34.8468	68.5478	27.6579	87.265	4.158	3.50284	7.83495	8.01614
AT4G21680.1	1.58047	0.00612002	1.6241	0.000418475	Cluster1	16.8455	9.15886	12.7207	5.39779	3.10244	4.90015	6.59434	6.84966	1.82093	0.482161	2.47654	1.79001	1.45397	1.10521	1.5925	1.98081
AT4G22080.1	1.57445	0.000837333	2.532	0.00208916	Cluster1	52.1999	54.5138	46.0744	26.4488	2.11037	0	1.70362	0.917445	7.31891	8.08346	10.3059	9.26649	0	0	0	0
AT4G22214.1	1.91121	0.000319653	3.20289	6.81348e-05	Cluster1	130.748	93.0953	168.314	90.2799	0	3.5103	3.83183	5.68628	17.4464	16.6365	34.0786	11.3022	0	0	0	0
AT4G24890.1	4.2754	1.21221e-12	3.24701	4.80102e-09	Cluster1	19.9998	34.1028	12.1358	17.1717	4.5174	10.1686	6.95013	6.26795	1.01774	1.59255	0	0.394852	1.44241	0	0.154233	0.669536
AT4G25160.1	2.95456	6.31563e-10	1.3322	0.0478483	Cluster1	23.111	38.1711	31.3991	22.7861	0	0.654876	0.957039	1.25782	1.97333	2.08842	1.82461	3.08871	0	0.715923	0.335906	0.322219
AT4G25220.1	1.47572	0.00240958	1.98478	0.0157227	Cluster1	22.8275	41.9664	21.9345	21.8809	0	0	0.539437	0.877874	5.19401	14.2497	4.91214	8.50159	0	1.26775	0	0
AT4G25760.1	2.1899	1.48633e-05	2.45256	7.85464e-06	Cluster1	64.4412	70.8683	48.8941	51.5491	9.05495	16.5607	17.3342	15.314	1.75044	10.4181	7.44924	7.26755	0	3.41892	1.36667	2.69182
AT4G25790.1	1.49962	0.00279137	2.88849	0.000391816	Cluster1	28.0422	60.1078	73.1903	33.4111	0	0	3.06021	2.21513	10.7611	3.0864	12.5349	16.5507	0	0	0	0
AT4G25820.1	1.2623	0.00244337	4.07778	7.13674e-11	Cluster1	349.945	656.256	350.388	202.186	20.332	8.89024	10.2912	9.44819	95.5755	97.966	122.663	88.4127	0	7.30676	0	0.327684
AT4G26890.1	1.03232	0.0453861	1.97459	0.00391482	Cluster1	7.70015	4.49706	16.742	5.15208	2.73392	5.8423	3.07183	5.13924	6.20892	4.71849	8.01271	4.30394	0	2.3358	0.32481	0.922261
AT4G28850.1	2.42429	4.33633e-06	2.27562	0.00579877	Cluster1	55.2304	117.152	67.7247	34.7576	0	1.88135	2.34883	0.722275	1.0281	5.69163	8.25851	3.16985	0	0	0	0
AT4G29180.2	1.00681	0.0300907	2.4616	0.00230499	Cluster1	35.6275	28.4007	26.0096	16.5859	0	1.12943	1.31195	1.1364	12.6855	13.4857	6.37977	10.336	0	0	0	0.0675177
AT4G29690.1	1.77517	0.000145992	2.25764	0.00284495	Cluster1	71.0357	70.2194	79.8359	49.2097	7.44038	3.79073	1.99379	1.82632	20.5632	28.993	20.9272	9.88262	0	0	0	0.318675
AT4G31160.1	1.05631	0.017101	2.39768	1.72319e-10	Cluster1	23.0386	20.2972	8.56385	8.96358	16.5668	16.7911	7.35846	7.37573	25.9067	12.7363	4.2725	3.44986	16.7132	11.8076	3.24328	3.06357
AT4G31240.1	2.48968	1.83287e-08	1.20158	0.000640873	Cluster1	73.9499	31.2013	89.7318	59.7214	12.3438	10.6608	21.9627	20.4781	6.34303	7.15669	0.788821	17.8959	3.19443	4.76922	8.3134	12.2137
AT4G31240.2	2.37199	7.48129e-08	1.24572	0.000656028	Cluster1	46.3642	68.8954	20.4618	43.0012	2.24426	15.7489	10.1655	9.24611	11.7639	18.6103	11.4584	4.47429	3.65562	5.70459	1.61153	2.14829
AT4G33030.1	2.82461	2.09725e-11	1.54451	1.15867e-13	Cluster1	172.284	124.84	151.451	124.366	147.548	160.192	163.993	165.296	13.6591	18.2721	13.5124	16.5659	45.3439	43.6677	49.2418	54.9044
AT4G33550.1	1.3309	0.00528924	1.78208	1.88034e-05	Cluster1	2.32751	15.7179	0.0386278	0.0832857	7.14704	18.0093	4.14998e-05	0.134831	14.5958	10.9488	0.0632954	0.0917276	0	0.0029083	0.0615741	2.51561e-06
AT4G33550.2	1.27684	0.00657875	1.81102	1.50522e-06	Cluster1	63.3075	142.497	223.408	360.945	38.3379	21.7228	102.851	66.8183	49.4968	84.444	80.4061	120.595	8.97672	22.27	18.8456	24.5963
AT4G34710.1	2.11667	2.10849e-06	1.36169	3.21176e-12	Cluster1	183.192	209.431	163.221	212.853	158.236	105.243	268.035	270.545	134.811	62.6749	25.159	57.1445	111.479	111.45	87.8794	101.063
AT4G34710.2	2.10579	2.2792e-06	1.34173	1.0386e-11	Cluster1	89.8564	39.5671	102.737	3.6622	30.5879	40.5434	1.24182	2.06323	4.95778	0.172158	10.2246	0.0508516	21.726	4.4942	0.0306353	6.17361
AT4G34950.1	1.46749	0.00392923	1.36349	2.6453e-10	Cluster1	18.3157	22.3089	18.4698	20.7271	18.3607	28.0512	103.103	105.995	5.09612	6.15245	3.51717	8.38441	9.74776	3.24705	34.2786	38.242
AT4G36180.1	1.23634	0.00684037	1.45114	1.63402e-06	Cluster1	12.4078	13.2837	13.7095	17.7118	7.66958	3.35854	10.7188	10.6733	10.6685	7.92072	5.29099	7.11399	0	1.01597	3.99321	3.00207
AT4G36350.1	2.14598	0.00231306	3.6061	4.1674e-08	Cluster1	1.18468	2.94378	2.47328	2.75277	5.0243	7.2874	7.77919	6.19703	0	0	0	0	0	0	0	0.419154
AT4G36430.1	1.57281	0.00120365	2.99089	3.29818e-12	Cluster1	259.334	245.166	268.337	156.791	23.4874	14.5229	17.9409	19.9548	87.0656	37.8927	82.0622	31.7191	0	0	1.9125	1.89431
AT4G38200.1	1.00092	0.017766	1.23712	1.7174e-06	Cluster1	29.8735	20.8663	17.6958	15.4283	16.8408	17.8819	10.876	13.5322	28.6483	14.609	7.64931	7.58111	8.958	11.4602	4.66057	5.16882
AT4G38410.1	1.52467	0.012007	1.64918	0.0445988	Cluster1	6.44637	16.5959	13.0496	24.5274	5.2136	2.74177	1.94088	2.76727	0	1.56779	5.81849	2.15872	0	0	0	0.400884
AT4G39950.1	1.0128	0.0118961	1.00403	1.06861e-05	Cluster1	224.783	113.241	214.019	154.154	37.0682	47.4374	52.0547	50.0098	150.225	83.7112	112.1	69.3018	20.6569	13.7613	23.4547	24.2987
AT5G01790.1	1.36308	0.02157	1.07212	0.0420986	Cluster1	2.39633	2.81805	17.0858	16.8795	7.53442	9.30736	11.2682	14.7595	2.33611	2.42672	1.90904	8.91836	0	0	1.68188	3.89006
AT5G01870.1	1.56567	0.000361374	2.07281	4.28541e-11	Cluster1	151.531	148.78	422.337	663.01	43.2431	53.652	158.412	117.046	72.6332	50.9464	157.774	119.394	8.00342	6.73187	26.5194	33.5598
AT5G01890.1	1.15216	0.0349727	1.12028	0.00010599	Cluster1	11.5723	11.7178	10.2909	25.3273	3.41485	4.4405	10.7958	10.6721	13.1419	6.81424	3.94266	10.3483	1.87131	2.50898	5.13388	3.95849
AT5G02490.1	1.1612	0.00979803	1.56446	0.00936693	Cluster1	36.804	21.7954	22.9196	18.9165	3.04773	2.74046	2.66997	2.18649	14.7111	19.9743	9.24206	8.1094	7.76115	5.19523	1.25644	1.91376
AT5G03545.1	3.41137	1.64314e-14	7.18189	1.78312e-146	Cluster1	1508.69	998.226	2235.03	1993.87	948.711	1004.58	1834.06	1853.76	82.7012	83.8692	113.367	102.965	13.5464	9.87525	7.81477	11.4743
AT5G03640.1	1.48851	0.00924443	1.70528	0.0347929	Cluster1	14.7255	22.6633	9.18264	4.905	0	0.58985	0.659908	0.469006	4.50986	5.91286	0.92484	2.67852	0	0	0	0.117487
AT5G04120.1	1.01118	0.0343915	3.14568	9.53087e-05	Cluster1	58.4465	35.9985	83.3764	51.3884	0	4.6229	3.88284	2.91656	35.5104	45.8648	20.7644	38.4882	0	0	0	0
AT5G04960.1	1.00668	0.0165463	4.46807	2.43659e-10	Cluster1	157.93	401.723	118.748	78.6638	11.2373	5.17556	5.82338	2.7659	51.9888	71.0651	45.7171	47.0307	0	0	0	0.0564087
AT5G05340.1	4.88008	4.00526e-19	3.16038	6.71743e-06	Cluster1	38.814	63.3922	64.0178	57.9309	0	3.46696	3.60527	4.0223	0.848464	0	1.90063	0.126866	0	0	0.181831	0.174028
AT5G06510.1	2.15707	9.3288e-05	2.31463	6.31979e-05	Cluster1	10.0664	4.9602	21.0168	29.125	0	2.31697	9.00807	7.42809	1.24892	0	4.35221	2.71745	0	0	1.37035	1.01
AT5G06510.2	2.06025	0.000261054	2.26561	0.000135886	Cluster1	6.8942e-06	3.71292	0.135184	4.97286	0	2.07659	5.55965	0.172138	0	0	0.784888	0.499717	0	0	1.10791	0.447907
AT5G06510.3	2.16328	0.000171472	1.86894	0.00201135	Cluster1	0.599022	0.119307	2.62337	0.615679	0	2.18728	0.105074	0.189921	1.1717	0	2.31398e-07	0.77363	0	0	1.28643	1.29537
AT5G06630.1	1.64405	5.74063e-05	4.3629	4.78444e-10	Cluster1	46.2304	62.4001	158.246	71.9996	0	0	2.23063	4.12375	39.0716	8.22277	56.4222	27.0491	0	0	0.0762963	0
AT5G06640.1	2.17277	1.76773e-07	5.1374	1.46457e-14	Cluster1	45.4845	33.85	134.707	47.1151	1.75992	2.41624	2.35132	3.57341	54.5111	2.72837	41.7263	14.2156	0	1.26449	0	0.0326404
AT5G06730.1	2.88517	2.38097e-08	2.00631	0.00682864	Cluster1	29.6731	21.6936	51.3075	24.5305	2.0642	1.59329	2.15361	2.62844	3.07807	3.64207	3.54093	2.73186	0	0	0.211915	0.393985
AT5G09470.1	2.6451	0.000114431	5.09857	9.84569e-13	Cluster1	1.19434	12.1279	4.60412	4.13285	2.05417	1.33354	8.33585	10.187	0	1.06687	0.697477	0.0965195	0	0	0	0
AT5G09570.1	4.41997	1.51935e-11	4.46543	1.55087e-11	Cluster1	19.7837	17.9882	44.7777	31.6196	0	9.19865	25.152	28.6789	0	0	0	0	0	0	0	0.570017
AT5G12100.1	1.36175	0.00867956	1.079	0.0124479	Cluster1	18.7476	19.591	12.2348	7.89472	17.1968	12.6936	6.34824	4.0391	9.4356	7.66467	2.24437	4.09832	5.357	9.28192	1.87267	2.63324
AT5G12330.1	1.62367	0.000843878	1.31513	0.0401972	Cluster1	1.23317	16.0626	3.1969	15.2787	1.50684	1.18304	2.56371	0.588309	3.12417e-05	0.0281345	2.19461	5.02556	0	1.26204	0.327578	1.02121
AT5G12330.2	1.62945	0.000831643	1.31513	0.0401972	Cluster1	1.14902	16.0125	5.65878	10.0068	1.47338	1.15437	2.05524	0.458605	3.0542e-05	0.0266148	7.12277	1.44177	0	1.23587	0.278103	0.842495
AT5G12330.3	2.41131	1.75773e-05	1.85857	0.00697986	Cluster1	17.3124	27.7367	14.3442	5.35836	1.52361	1.46487	3.73657	1.96378	7.16252e-05	11.3729	1.22593	0.0142969	0	1.52469	0.0362402	0.000388543
AT5G12330.4	1.71217	0.000305128	1.26308	0.0406455	Cluster1	16.0578	12.1197	19.0799	5.22062	1.20569	0.909657	1.40999	2.03779	4.68192	9.00843	6.79449	3.06036	0	0.976904	1.01173	0.336064
AT5G13820.1	1.54837	0.000500635	1.21973	0.00288872	Cluster1	86.6864	53.8759	49.9836	35.4023	1.24604	11.6995	6.23725	6.41108	18.2792	16.6189	10.3197	11.0811	2.27943	3.84751	2.57523	2.38539
AT5G13930.1	1.25907	0.0137091	2.60562	1.60237e-15	Cluster1	258.599	163.066	187.592	530.53	39.2208	29.8615	26.3187	23.7233	278.422	131.469	200.655	74.6237	4.03822	7.92277	3.52942	3.91591
AT5G17340.1	5.14688	4.56776e-21	4.24587	2.4988e-09	Cluster1	65.2776	76.6897	120.652	134.566	0	0	16.6602	17.2373	0	0	0.388023	1.87215	0	0	0	0.260462
AT5G17760.1	1.83807	8.02764e-05	1.6141	0.000381767	Cluster1	49.689	46.506	44.298	32.4201	11.5832	14.3061	10.5046	8.15703	13.4505	16.5308	11.2926	7.02197	0	8.00261	1.45304	3.25434
AT5G17760.2	1.82307	0.000143525	1.69811	0.000412047	Cluster1	6.93181	9.43807	4.97766	4.03563	10.4825	1.82048	1.28647	2.44179	14.3269	7.47973	2.31542	0.162178	1.26016	6.88968	4.8035e-07	0.543883
AT5G17860.1	2.30619	0.00065888	2.68226	7.47286e-12	Cluster1	5.44825	2.64067	6.18149	1.61332	8.13994	7.20029	13.0779	20.1703	0.5203	0	0.282047	0.275801	1.3234	1.0971	2.65714	1.68906
AT5G19890.1	2.64156	7.98282e-06	1.70155	0.0358713	Cluster1	22.8134	22.606	37.0622	9.90187	0	1.91111	0.273669	1.53114	2.71211	2.41775	1.20063	2.54785	0	0	0	0
AT5G20150.1	4.1305	5.49601e-17	3.70314	5.88518e-48	Cluster1	1263.65	818.06	1049.97	721.299	211.937	214.682	210.498	236.054	19.6429	37.0992	36.5785	16.6793	10.2569	28.8505	12.063	15.9317
AT5G20410.1	3.9949	4.06974e-17	3.02666	1.32363e-27	Cluster1	48.8637	27.3828	59.7087	43.0492	27.3883	41.364	48.2222	60.6406	0.561542	3.34515	1.98759	2.05338	3.02423	3.66362	5.51009	6.36135
AT5G20790.1	5.3991	2.33181e-31	6.52972	3.68715e-60	Cluster1	663.629	1035.88	785.893	704.787	232.406	269.649	281.514	249.475	4.95941	31.4246	11.8079	5.64422	3.78411	4.59569	2.13532	2.76627
AT5G20790.2	5.98234	6.1583e-32	5.81795	7.39377e-38	Cluster1	38.3854	0.00170813	8.65024	0.00484457	0.972722	0.038458	0.000104238	0.0123088	0.000313364	5.82811e-06	0.000825688	1.9616e-06	0	8.33209	2.12398e-06	1.54603
AT5G22410.1	1.15861	0.0178341	3.44728	1.41432e-05	Cluster1	160.731	162.234	138.386	61.5581	3.28988	2.16289	4.52705	3.58507	36.4917	27.7734	30.9074	32.8326	0	0	0	0
AT5G24600.1	2.85351	5.18019e-06	2.52545	0.000868953	Cluster1	28.9766	15.6976	21.8779	16.5759	0	0	5.70612	4.81718	1.14827	0	0.952493	1.06699	0	0	0	0.718448
AT5G24600.2	2.79396	1.50348e-05	2.26521	0.00350748	Cluster1	10.6314	3.37039	1.069	8.912	0	0	0.936695	0.000345532	0	0	0.00408745	1.23009	0	0	0	0.839332
AT5G24655.1	2.29943	3.67167e-06	2.36079	0.000360186	Cluster1	38.3114	50.9402	85.389	187.417	17.7248	0	21.449	12.324	9.8288	18.3468	15.8872	20.3533	0	0	2.94728	1.11233
AT5G35190.1	1.21202	0.0147854	3.63531	2.39679e-07	Cluster1	43.21	64.7211	135.131	164.511	3.51538	7.42278	4.61992	9.65765	61.7235	18.4207	58.7839	84.0097	0	6.20276	0.15888	0.188319
AT5G35940.1	1.60077	0.000366256	2.13991	0.00900395	Cluster1	126.274	105.947	121.049	86.0388	0	1.54474	2.20564	0.780393	38.5639	45.3699	19.148	36.202	0	1.79847	0	0
AT5G38940.1	1.39016	0.00634063	1.59049	1.59295e-06	Cluster1	18.6066	39.595	49.5086	33.5939	19.4579	12.1226	64.3615	45.5863	4.08617	7.34646	8.25227	17.3111	4.04386	3.2573	19.7248	14.215
AT5G39160.1	1.77533	0.00216408	1.0076	0.00234098	Cluster1	0.00010652	8.6423	19.2622	35.3598	8.96413e-05	4.67313	26.1755	26.9758	27.8723	1.49712	0.0432348	2.5	0	11.7756	9.60181	12.6823
AT5G39720.1	2.65727	4.23957e-06	1.94689	0.0179839	Cluster1	13.2922	12.4708	39.3986	41.9121	0	4.62589	3.04503	3.17057	6.54169	2.05492	4.9582	1.70945	0	0	0	0.255778
AT5G43370.1	2.61548	4.15664e-08	3.71884	2.80954e-26	Cluster1	187.631	434.102	317.563	182.774	1.31091	4.80333	15.0513	17.9017	37.7345	9.66035	6.38755	6.96746	8.66333e-07	0.0522844	1.08345	1.22329e-09
AT5G43370.2	2.60504	4.55163e-08	3.71232	3.60707e-26	Cluster1	99.1391	100.907	153.718	139.532	1.30731	4.75821	11.2931	6.60199	37.3207	9.51156	6.0652	0.975863	8.65269e-07	0.052208	1.07289	1.20751e-09
AT5G45720.1	1.2734	0.0273977	1.35106	0.0383513	Cluster1	5.07957	4.79814	4.35914	5.99002	2.91145	2.69104	1.68378	1.45986	3.39933	3.35058	1.10618	1.03981	1.27117	1.0025	0.559743	0.611632
AT5G45720.2	1.32447	0.0233099	1.36057	0.0419199	Cluster1	4.15293	3.81676	1.1178	0.939183	2.5387	2.36828	1.28678	5.23676e-07	1.10915	2.70296	4.72304e-05	0.134391	1.16265	0.924238	0.273356	0.469475
AT5G48070.1	1.62016	0.000396613	2.16167	0.00701477	Cluster1	29.945	41.949	54.3521	73.9312	0	0	3.61149	2.20662	6.5816	8.65087	9.71638	20.7221	0	0	0	0.310884
AT5G48940.1	1.43486	0.00216962	1.49847	0.0352335	Cluster1	15.4479	9.9258	13.6811	12.4767	0	0.526009	0.77741	0.965353	8.90716	6.20695	5.24938	3.21849	0	0	0.156167	0.233296
AT5G49270.1	1.02351	0.0297392	3.64903	3.3847e-06	Cluster1	32.581	50.2171	38.0448	30.2545	0.998896	0	1.86127	1.17019	19.119	9.02304	11.6283	18.7097	0	0	0	0
AT5G49850.1	1.0853	0.042798	2.31568	0.000593755	Cluster1	8.93601	17.2215	8.62552	12.0061	0	3.25611	3.18345	2.0463	4.23595	4.31113	2.74689	5.13872	0	0	0.292687	0.345432
AT5G50800.1	1.98858	0.00377912	2.27802	0.00246162	Cluster1	6.34189	0	7.06002	5.53476	0	0	3.59783	3.23974	1.91431	0	0.952854	0	0	0	0.566022	0.121518
AT5G51050.1	2.19353	2.30476e-05	1.74832	8.25246e-06	Cluster1	36.2005	25.8416	48.9896	31.0682	2.36816	7.45061	15.9777	16.5693	8.69311	8.13071	3.11665	9.41051	0	6.95169	4.30364	4.4687
AT5G51060.1	1.25077	0.00658181	2.17254	0.00470081	Cluster1	72.4204	88.5448	46.9577	30.0819	1.82115	1.28394	0.781462	0.990798	34.0605	36.6903	8.22576	17.7549	0	0	0.0881935	0.0824907
AT5G53420.1	1.05837	0.0242832	1.43224	4.18677e-06	Cluster1	21.5261	20.8152	49.4583	38.9621	46.6628	46.5579	42.9931	55.6112	10.974	11.995	6.94481	25.6365	3.89596	6.32136	18.8636	15.9571
AT5G53420.3	1.56487	0.00425912	1.29005	0.00301187	Cluster1	0.00517733	4.18869e-05	0.000835031	8.01062e-05	17.1496	13.3741	0.0462083	0.266297	0.000530871	16.2439	6.5249e-08	1.35462e-06	7.54097	0	2.54096e-07	7.07735e-05
AT5G53820.1	2.12514	0.000397195	3.11004	6.24057e-05	Cluster1	19.6082	35.1495	48.5658	44.8063	17.364	9.50671	12.8136	16.6919	0	0	3.55693	4.97634	0	0	0	0.472222
AT5G56030.2	1.12472	0.00483731	1.0696	1.30352e-05	Cluster1	8.34107	10.8475	0.624227	0.759136	2.74462	4.26371	0.00749169	0.581907	18.4388	2.81363	0.108678	0.0249384	10.0331	6.9188	0.0116894	0.0116459
AT5G56630.1	1.13685	0.00596036	1.12985	0.000204195	Cluster1	157.507	109.98	125.378	103.642	14.7437	36.317	22.1984	22.334	62.7844	64.9365	36.2828	50.236	8.88626	14.727	7.78391	10.6363
AT5G57090.1	1.0183	0.0426296	1.63685	0.00397772	Cluster1	48.4172	75.0635	54.3708	102.879	1.09796	1.70853	2.33479	2.74289	24.4293	45.5746	22.5726	46.5405	1.01919	0	0.717838	0.596315
AT5G57130.1	1.3017	0.0122169	1.41047	3.86714e-05	Cluster1	23.7183	25.6911	14.7095	21.6525	15.5507	11.8492	7.64776	6.35619	12.458	21.3806	2.31522	9.80494	8.11436	9.75849	2.32912	2.37184
AT5G57540.1	1.73362	0.000392121	1.61502	0.0453218	Cluster1	38.0914	52.9906	60.2751	41.0832	0	2.57971	1.6834	0.755681	6.46314	6.6726	12.5678	13.5653	0	0	0	0
AT5G59310.1	2.64431	7.99648e-05	2.25093	1.14271e-11	Cluster1	3.52696	0	33.829	9.7004	83.6496	32.2723	85.1783	93.9391	0	0	1.01726	0.86039	23.6669	12.8217	11.6733	21.4752
AT5G61420.1	1.88011	7.26948e-05	1.50074	2.07475e-07	Cluster1	24.9462	8.07099	34.9843	12.9178	45.9164	13.0232	19.5638	22.3132	2.12145	0.593013	2.41726	4.54785	6.28099	27.7182	7.67699	9.73804
AT5G61420.2	1.96873	6.29496e-06	1.62571	1.66335e-09	Cluster1	44.9864	55.2183	71.1286	68.598	32.9397	40.5488	49.2998	55.6642	13.7462	6.73626	19.3001	16.5596	9.82447	17.9642	18.6241	19.5022
AT5G61550.1	2.37093	4.06578e-07	2.05471	0.0123867	Cluster1	29.0705	32.9505	34.1621	14.1879	0	1.8081	0.390481	0.978457	9.73566	6.03172	3.5579	3.01409	0	0.99645	0	0.0546272
AT5G61550.2	2.46621	3.10259e-07	1.987	0.0157306	Cluster1	10.4393	39.281	2.71021	8.58688	0	1.81376	0.395271	0.252656	3.11639	2.41102	4.57917e-06	3.27688	0	0.987679	0	0.0552219
AT5G63130.1	2.07772	6.78355e-05	2.43252	1.08265e-05	Cluster1	68.8919	28.6153	43.8858	22.4984	5.36421	4.18278	7.54235	10.1749	8.14877	7.1852	8.72526	3.78486	0	4.25143	0.924554	1.28797
AT5G63680.1	1.51711	0.00046681	1.52704	1.42195e-08	Cluster1	220.209	197.126	194.293	111.855	53.8966	57.0066	39.4086	53.8447	67.6651	66.3023	42.2684	47.5844	17.4742	27.8805	12.8222	17.3911
AT5G64000.1	2.04039	4.01716e-05	2.45502	8.02986e-06	Cluster1	26.8634	26.2679	46.9027	28.0293	8.17095	1.77473	6.83218	11.6284	5.33122	4.17939	8.11775	5.82727	0	0	1.07579	1.41787
AT5G64550.1	1.11239	0.0330644	1.45185	0.000380511	Cluster1	5.43532	11.1931	9.51351	5.57476	16.7036	13.5128	7.4749	5.12601	7.22734	4.96209	3.42185	3.52331	9.25451	7.15858	3.35294	2.37003
AT5G64552.1	1.11239	0.0330644	1.45185	0.000380511	Cluster1	5.43532	11.1931	9.51351	5.57476	16.7036	13.5128	7.4749	5.12601	7.22734	4.96209	3.42185	3.52331	9.25451	7.15858	3.35294	2.37003
AT5G67400.1	1.35904	0.00141263	4.42535	1.95802e-10	Cluster1	166.149	348.957	273.402	178.45	2.21412	7.27099	9.10886	6.98862	63.7257	62.2429	77.225	64.3069	2.20413	0	0	0
AT1G01380.1	1.81691	0.00181056	0.146312	0.844892	Cluster2	13.5255	14.1548	49.2531	51.7608	0	0	5.7488	5.99845	2.95408	0	8.77162	5.2841	9.70284	0	3.05221	5.8205
AT1G01453.1	1.21655	0.0323848	1.28333	0.0989795	Cluster2	16.5207	24.9684	18.5209	13.0648	0	0	0.700483	0.439534	5.05934	6.69991	3.41235	6.61261	0	0	0	0
AT1G01453.2	1.32893	0.0361532	1.05662	0.156524	Cluster2	0.709407	0.217067	1.19105	3.4471e-06	0	0	7.59108e-05	0.413889	1.13512	0.501384	3.7395e-10	0.0803998	0	0	0	0
AT1G01600.1	1.31063	0.0163223	-0.0131412	0.97321	Cluster2	9.60253	9.02765	7.38037	5.68241	4.23298	5.93346	4.41993	4.41081	3.6524	2.38785	2.06916	2.20172	7.35364	8.87451	3.87444	4.65979
AT1G02080.1	1.0452	0.0103787	-0.174124	0.492422	Cluster2	9.61133	7.86863	4.72691	5.34549	5.83441	26.1525	3.66058	6.0008	28.9935	9.35505	6.26458	2.81972	14.0938	18.2976	0.0389901	3.81228
AT1G02080.2	1.07979	0.00831411	-0.189737	0.45334	Cluster2	56.2325	36.2432	30.0761	28.5539	31.0914	27.507	13.6127	19.8219	61.6945	21.3167	8.69769	14.4046	13.4501	21.246	17.3396	19.3939
AT1G03170.1	2.51583	0.000207014	0.118592	0.872011	Cluster2	7.05656	2.33593	8.07218	6.083	3.22391	0	1.98012	1.65009	0	0	0.41108	0.178711	0	0	2.23086	0.795548
AT1G03250.1	1.10527	0.0154289	0.673711	0.0233719	Cluster2	52.8751	37.3115	73.3609	57.0364	15.1334	53.6747	35.6935	37.197	24.1017	19.549	32.514	24.8038	40.4217	28.5603	22.3153	29.8595
AT1G03250.2	1.06882	0.0232491	0.572956	0.0649355	Cluster2	1.95199	0.0882593	3.3542	6.79635	0.0100385	19.1628	0.45377	0.0205911	0.0340411	9.14618	5.53141	2.0518	15.8085	2.03773	2.28057	4.07562
AT1G04700.1	1.06206	0.0468504	0.397015	0.559039	Cluster2	10.771	15.1359	5.96984	3.53643	1.6068	1.57379	0.646989	0.662387	5.53089	2.99119	1.91639	1.71919	0.748055	0.604211	0.360961	0.503781
AT1G05280.1	2.10119	0.000826203	1.35303	0.0849247	Cluster2	2.75986	0.856601	5.10824	10.3264	0	0	0.429143	0.535368	3.62057	1.35178	0.638051	1.30811	0	0	0	0
AT1G05300.2	1.26933	0.0340509	0.829761	0.0677807	Cluster2	9.63942	0.00060509	3.38333	3.01703	8.48048	0.118257	0.270267	2.23987	9.31471	0.000307919	8.50121e-10	1.31715	5.82888	4.80988	0.256295	0.305296
AT1G06180.1	1.29329	0.00691447	0.837137	0.0345106	Cluster2	27.1659	13.9901	43.4417	42.5463	15.7668	5.33969	21.1898	16.3061	7.39074	6.81239	14.919	12.4984	3.78093	6.12948	10.2208	8.52653
AT1G06490.1	1.07963	0.0492404	-0.0616281	0.920248	Cluster2	6.54316	5.18199	3.79261	3.78549	1.06185	1.03603	0.262754	0.95063	5.54419	2.79878	0.626326	2.232	1.95635	2.00583	0.435397	0.802377
AT1G07720.1	1.86835	0.00562783	0.144549	0.582103	Cluster2	5.02888	2.87073	4.14468	2.56708	28.5698	24.3468	42.8662	34.6067	1.16271	0.557574	0.239341	0.518336	26.4146	32.3302	34.6176	30.1534
AT1G08080.1	1.42012	0.0352856	-0.315097	0.531371	Cluster2	2.09926	0	2.28021	2.75332	0	0	0	0	0	0	0	0	3.92842	0	0.406065	0.184041
AT1G08430.1	3.04408	5.36472e-09	1.16588	0.0735019	Cluster2	85.304	33.0252	73.545	27.0717	4.86988	4.67718	2.92804	2.34353	13.4792	6.98955	4.40447	3.32701	4.44932	3.59834	0.964127	0.909722
AT1G09070.1	1.01331	0.0217322	-0.749748	0.000870432	Cluster2	214.21	415.698	218.711	197.653	162.72	145.535	268.787	205.076	66.5115	111.293	80.8077	108.214	387.638	345.947	436.206	379.592
AT1G09080.1	3.27722	9.79961e-11	0.404853	0.607202	Cluster2	2.71215	0.230235	3.46772	5.67477	1.78868	2.24451	0.442471	2.60913e-08	4.14136	2.94253	2.49552	0.107662	0	0	0.539932	0.27613
AT1G09080.2	3.32915	4.65435e-11	0.51391	0.505223	Cluster2	61.8651	52.5073	47.999	20.4534	1.80355	2.27622	1.23245	1.85495	7.9971	3.02079	2.88475	2.11644	0	0	0.54305	0.595237
AT1G09180.1	1.8383	0.00758587	-1.08214	0.183557	Cluster2	11.2489	2.31876	11.7514	6.80375	6.29436	0	0.623201	0.773347	0	3.50989	0.903893	1.07441	5.66496	4.56671	2.91369	2.187
AT1G09240.1	1.29699	0.0496986	0.637523	0.180395	Cluster2	2.64298	1.0556	3.29007	0	2.67211	1.77046	6.40457	9.74475	0	0	0	0	4.91961	7.64434	5.29502	3.90505
AT1G09310.1	2.51499	1.36334e-06	-0.393882	0.151005	Cluster2	20.4783	8.1108	41.0626	50.9901	768.08	371.913	870.076	589.405	2.72755	3.9537	7.24996	3.5363	856.336	698.165	1182.65	731.434
AT1G09530.1	2.19777	5.91558e-05	0.86036	0.00233268	Cluster2	6.97408	1.9024	11.1502	13.9755	21.3706	16.8212	8.6391	11.7951	1.96329	2.10952	1.91173	2.01141	14.2919	6.96261	8.73556	8.42387
AT1G09530.2	2.13396	0.00011239	0.880409	0.0017083	Cluster2	10.3376	5.56433	4.73812	3.37152	19.679	0.0203546	21.9656	21.0129	0.00326231	2.02183	1.77622	0.302526	13.3976	4.43818	11.5079	9.65775
AT1G09932.1	1.31331	0.0098945	-1.13839	0.0687269	Cluster2	45.3196	12.4167	58.5257	43.399	0	0	1.57905	2.23485	8.21226	2.8485	20.9137	8.00932	3.48644	0	4.44792	4.72056
AT1G09932.2	1.1624	0.0289122	-1.16224	0.103679	Cluster2	12.5858	0.890173	6.04692	6.3624	0	0	0.209618	0.00076319	6.73602	3.02151e-07	3.78352	0.0438563	3.21167	0	6.70307e-07	1.02337
AT1G11920.1	1.62444	0.0191039	0.423517	0.444773	Cluster2	6.71172	13.223	5.77417	3.25142	0	0	0	0.348424	0	0	0.33071	0.832117	0	0	0	0
AT1G12050.1	1.07155	0.0164357	0.294568	0.250388	Cluster2	23.8706	14.0465	37.3268	45.2036	7.07011	25.7326	39.0789	46.8336	25.4094	9.0148	14.9765	20.133	11.9268	9.90594	27.1838	39.5857
AT1G13860.1	1.06299	0.0397265	0.396667	0.328139	Cluster2	1.83794	5.04386	1.20129	0.00012736	3.70328	8.70288	1.35353	1.37645	0.000346014	4.6917	0.789857	0.525821	3.29184	0.000171687	0.197999	0.638266
AT1G13860.4	1.03664	0.0433979	0.403069	0.319701	Cluster2	13.0781	7.65665	6.2968	1.55849	0.000924143	12.3103	5.76118	5.77684	8.82917	7.62501	1.38383	2.71743	3.61314	0.000192304	0.376897	5.279
AT1G14220.1	1.76424	0.000688262	0.643736	0.413534	Cluster2	27.1852	29.7628	55.8914	56.6642	0	0	1.38195	0.832832	7.91122	9.9612	8.90367	16.9867	0	0	0.631628	0
AT1G16270.2	1.02265	0.0239661	-0.162831	0.571345	Cluster2	13.1901	20.7502	22.43	9.81622	18.7751	10.102	4.15656	2.26106	24.2967	6.45993	4.08401	4.75546	10.9355	10.9435	3.84327	4.06193
AT1G16400.1	2.09117	1.76176e-06	-0.28627	0.434796	Cluster2	173.942	139.868	159.957	106.112	5.8445	6.65534	9.13442	6.82085	34.7507	29.6358	31.8541	18.183	12.8218	8.56381	11.1477	7.76757
AT1G16610.3	1.08876	0.0317669	0.492005	0.05333	Cluster2	0.520407	0.106367	7.25214	4.07383	1.75127	14.5943	2.53909	3.28618	11.4938	2.42007	0.684338	2.31636	4.83864	3.1111	1.78964	0.975182
AT1G16800.1	1.23266	0.036081	0.536963	0.23072	Cluster2	7.54939	5.87792	2.36175	2.87722	5.06035	4.88628	1.40573	1.27369	6.35628	3.12804	0.276001	1.37116	1.27163	2.3893	0.989487	0.776097
AT1G17500.1	1.02576	0.0268944	0.0665665	0.810549	Cluster2	48.346	42.4806	30.2882	22.5669	9.69114	21.5568	8.79583	10.5759	37.6593	38.5909	6.92778	15.6094	8.21596	14.9563	9.32848	8.67107
AT1G18100.1	1.52112	0.00475408	0.164163	0.798807	Cluster2	13.5104	6.36118	22.4125	11.3422	0	0	4.18612	1.43447	6.37165	4.91557	4.06162	6.11182	0	0	3.16945	2.28946e-10
AT1G18590.1	1.48218	0.00175128	-0.137466	0.609803	Cluster2	101.031	43.7283	119.208	64.0597	15.3523	10.7214	33.0768	31.0209	26.4251	19.2962	30.8712	22.7996	31.6221	16.0974	30.5374	35.0616
AT1G18900.1	1.14664	0.0211943	0.727515	0.0545415	Cluster2	24.4902	20.6554	11.312	11.0143	8.75064	18.8724	5.38617	8.19082	16.5444	14.9715	3.99536	5.63103	6.35597	5.24364	3.89713	4.64562
AT1G18900.2	1.12832	0.0234161	0.76177	0.0445301	Cluster2	4.2116	4.04666	1.92805	3.47974	7.9026	8.00571	0.000621338	1.76267	8.90142	3.77612	2.25928	2.27881	0.107616	0.0066166	2.18778	0.165155
AT1G18900.3	1.34081	0.0136616	0.715696	0.0605117	Cluster2	2.14105	0.272738	4.00959	1.48483	3.19338	5.42973	0.000530605	0.808406	7.15759	2.46958	0.00044156	0.722939	0.00313874	0.00659762	1.86769	0.0834488
AT1G19230.2	1.11938	0.0257605	-0.66581	0.418868	Cluster2	18.4852	24.4123	13.5552	8.31738	0	2.01774	1.28478	0.792146	13.9177	6.27733	0.192639	6.7656	1.31005	0	0.170788	0.494271
AT1G19850.1	1.37739	0.00279623	0.580689	0.0647617	Cluster2	27.2097	19.2413	18.0651	15.3117	10.1607	14.9784	7.82123	7.65146	13.3049	8.8963	3.86463	6.80277	14.5738	8.33296	4.17875	5.56544
AT1G20380.1	1.08939	0.0267315	0.0478147	0.918338	Cluster2	25.975	12.4408	22.2712	15.2672	4.54568	2.95233	2.89719	4.83173	14.7453	7.55485	8.31376	6.03437	2.79932	1.14016	3.16417	3.95471
AT1G20510.1	1.34824	0.00282464	-0.931663	0.000154807	Cluster2	35.3093	27.4031	55.2693	38.5247	32.9873	29.7912	20.9651	35.2642	23.8251	26.8102	15.418	19.1551	24.9686	46.7104	49.1894	55.2101
AT1G20930.1	1.05759	0.0250179	0.435062	0.222218	Cluster2	26.6679	21.7917	32.2191	39.2231	2.78754	5.18424	17.8088	15.4697	7.32993	15.8431	11.086	19.6211	5.21164	7.83999	9.05087	12.8511
AT1G20960.2	1.09654	0.0234786	0.510284	0.0158849	Cluster2	30.6526	37.6485	16.9763	17.5505	35.1491	43.7607	9.72634	12.9086	55.3081	40.9284	0.710885	9.32683	34.7015	35.1274	4.83686	7.92873
AT1G21320.1	1.58861	0.0220572	0.347791	0.669213	Cluster2	3.25094	2.39831	5.1559	0.39489	0	0	0.468032	0.299954	1.16844	0.737745	0.256713	0.585972	0	0	0.162694	0.171502
AT1G21320.2	1.94643	0.00574908	0.794717	0.304542	Cluster2	1.74787	6.67887	10.7206	7.74639	0	0	1.5096	0.937798	2.29078	0	0	8.38058e-10	0	0	0	6.74795e-08
AT1G21440.1	1.54603	0.000183931	-0.644772	0.00424288	Cluster2	108.878	130.385	191.982	243.962	23.9112	31.8105	73.3673	64.4999	55.4888	32.982	82.4335	58.0812	25.1839	39.4564	105.412	102.343
AT1G21750.2	1.41463	0.00121096	0.335617	0.146501	Cluster2	58.0414	2.7272	25.8549	0.505696	42.2631	2.46926	0.0466928	2.60956	42.1621	21.4186	1.09061e-05	1.55955	23.5537	40.5737	0.0367018	6.52954
AT1G22170.1	1.60035	0.000500142	0.677559	0.0572214	Cluster2	71.2986	48.6671	87.0397	61.3874	5.12775	18.1757	16.2227	15.9585	20.8619	15.4253	22.925	16.6374	0	9.57481	8.9931	9.15335
AT1G22410.1	1.20889	0.0169039	0.751701	0.000794959	Cluster2	488.974	777.418	407.718	517.53	93.6878	110.389	125.79	101.202	266.033	328.248	63.3219	271.226	103.797	83.0814	64.0083	63.305
AT1G23010.1	1.49239	0.00965227	0.201533	0.703618	Cluster2	3.47881	5.23026	6.46759	12.4228	0	0.967657	2.30322	2.06781	3.00242	6.04754	1.58695	3.35995	2.58751	2.09395	2.09652	1.49538
AT1G25530.1	1.15362	0.01433	0.826893	0.0484175	Cluster2	28.8482	27.0658	50.2243	62.0263	1.9169	2.66184	7.05519	7.87402	24.6351	18.4625	14.1835	30.6502	1.78761	0	4.02937	3.81499
AT1G26945.1	1.2827	0.0306079	0.938392	0.0054971	Cluster2	7.68756	2.59861	23.9263	16.4312	6.10904	21.6164	47.9959	59.4324	6.56191	1.94449	5.79999	5.91384	5.93679	4.77724	26.123	22.042
AT1G27200.1	1.42495	0.00380869	0.498686	0.0986779	Cluster2	65.8548	59.4239	29.8137	15.8839	33.5825	29.3237	16.2022	15.9736	19.0891	15.0009	4.90233	8.44212	36.988	29.9046	12.3114	9.65325
AT1G27950.1	1.15076	0.0152575	-0.660046	0.0029694	Cluster2	58.5523	59.3322	85.1077	65.7744	140.684	94.1008	202.299	160.839	20.7482	21.607	35.9453	19.6347	243.995	199.839	279.496	271.116
AT1G28010.1	1.83204	0.00420332	-0.673501	0.0839734	Cluster2	6.46035	6.27555	1.91054	1.41742	7.14756	4.73166	1.97891	2.35825	0.240143	0.446332	0.471737	0.255555	11.9453	11.25	3.59879	3.2418
AT1G28420.1	1.20458	0.0181731	0.543146	0.0214921	Cluster2	46.6978	50.1092	26.0785	19.2001	35.5677	42.8363	14.0273	15.0265	26.5975	27.5512	3.43551	12.7597	25.5672	29.5481	10.023	9.57124
AT1G29310.1	1.00146	0.0213146	0.319591	0.321544	Cluster2	109.773	84.9074	89.3126	76.6297	5.42162	19.0745	19.671	21.3368	46.2608	47.0951	45.4809	31.6674	13.164	4.2191	10.8098	18.6101
AT1G29660.1	1.58214	0.013658	-0.859945	5.57476e-05	Cluster2	8.68342	7.333	5.36166	7.46171	88.7526	86.4767	75.0335	80.8385	1.79726	0.79551	1.09724	1.35317	185.968	242.079	128.166	148.935
AT1G29940.1	1.09521	0.0173315	-0.0692638	0.808685	Cluster2	17.0815	10.0534	15.2096	20.7324	12.1183	8.02931	7.17154	10.2462	21.4938	9.68077	4.87267	9.32607	4.59539	11.5125	8.14032	9.38126
AT1G30320.1	1.04491	0.0168926	0.645259	0.0546655	Cluster2	39.6906	46.0122	39.5419	37.0359	20.1176	25.5421	10.8712	11.7256	6.77612	15.1186	22.4247	13.0617	9.57214	8.31265	7.26455	6.68498
AT1G30420.1	1.18855	0.0115982	0.0948254	0.835324	Cluster2	16.7129	15.5077	15.3992	14.5866	2.19585	2.30653	1.60141	2.20823	11.217	5.20849	3.38254	7.78622	0	0	1.50266	1.92936
AT1G30530.1	1.62073	0.00375538	0.780071	0.00692538	Cluster2	11.1964	0.693874	11.7122	16.0965	17.6741	14.3207	25.4066	21.5118	6.06977	1.64664	5.00512	1.47816	14.0852	12.5702	10.8054	14.0167
AT1G30560.1	3.09499	3.664e-07	0.550367	0.451617	Cluster2	24.8674	25.1298	18.5757	7.70253	0	0	0.233831	0.291911	3.52489	1.37182	0.642466	0.777803	0	0	0	0.0924641
AT1G30620.1	1.06833	0.0326532	0.0133499	0.969432	Cluster2	19.7885	12.5975	21.9595	17.8088	4.80885	14.3108	9.2736	13.52	8.71166	9.66018	5.83238	13.1377	7.74243	8.70401	12.6933	11.3494
AT1G30620.2	1.10662	0.0290079	0.0700941	0.845247	Cluster2	4.75795	0.616904	7.79503	0.130104	4.82586	14.2726	0.00135014	2.31765	8.84055	1.54493	0.987654	0.664255	7.80024	8.75124	0.153955	3.05376
AT1G30620.3	1.03023	0.0383462	0.0424192	0.908271	Cluster2	4.14672	12.7229	3.56032	0.273212	0.619951	0.87704	0.28696	0.176627	6.17844	1.29881	6.01864	0.387646	7.77164	1.69766	2.16944	1.61589
AT1G31230.1	1.41598	0.00240188	-0.257574	0.33477	Cluster2	25.263	28.7806	42.2129	24.579	10.7676	19.775	11.5749	13.5629	17.3246	8.40243	13.7724	7.73016	17.6237	21.6496	14.0097	15.2196
AT1G31480.1	1.10694	0.0165811	-0.216917	0.488505	Cluster2	32.5721	25.2935	20.9109	13.9741	12.9774	13.6634	6.70404	8.89595	14.8545	11.2855	4.42769	7.76311	5.51027	11.7523	7.70327	9.65292
AT1G31580.1	1.62604	0.0181257	0.992874	9.78793e-05	Cluster2	0	0	4.5929	6.73055	1202.11	919.191	1149.05	1404.74	2.86574	0	0	0	390.406	305.595	602.76	443.2
AT1G31650.1	1.17155	0.0286088	0.0863248	0.776465	Cluster2	11.332	7.39921	8.73716	6.57692	10.2668	20.4963	11.2753	13.4209	7.14834	3.35972	2.4892	3.06255	13.4735	19.4414	11.5879	10.5821
AT1G32440.1	1.06361	0.0173455	-0.119185	0.684013	Cluster2	34.2671	19.4182	32.9736	28.4512	12.1415	22.6246	16.1618	20.947	32.6871	13.8445	11.4619	14.6708	11.641	20.5076	15.4067	22.3974
AT1G32900.1	1.79222	0.00887409	-0.0397352	0.888984	Cluster2	5.31353	1.02302	3.74564	1.3082	33.9367	37.5002	14.4424	22.7056	0	0	0.377323	0.244296	17.8997	13.4924	16.607	20.7001
AT1G33090.1	2.12156	0.00028794	0.880811	0.215537	Cluster2	10.6794	7.00467	8.03491	8.7851	0	0	0.392984	0.120446	1.83722	1.74998	0.930703	1.45078	0	0	0	0
AT1G33790.2	1.28779	0.0161678	0.313452	0.354215	Cluster2	12.606	12.8846	12.3679	7.96484	23.7535	19.1335	7.78102	11.3844	2.4793	2.22829	4.34907	2.52327	7.20658	4.59684	6.00374	9.92385
AT1G34060.1	1.42675	0.0216322	0.111737	0.871024	Cluster2	6.79575	7.87996	12.0286	4.02834	5.19429	1.56036	1.24963	2.20046	0.69926	2.07192	1.49541	2.35946	0	1.97045	1.60593	1.41525
AT1G34260.1	1.54914	0.00256652	0.89466	0.0708	Cluster2	30.815	31.5589	9.648	5.8461	20.9634	20.5102	5.1592	6.17471	14.4354	10.4763	2.13867	2.52699	14.5103	11.0677	2.52442	3.24204
AT1G34540.1	1.56216	0.013813	0.598186	0.342168	Cluster2	13.4326	23.3315	8.94215	2.65793	0	0	0.192711	0.122388	0.679216	2.5068	0.93961	1.44615	0	0	0	0
AT1G34640.1	1.54574	0.0215453	0.263935	0.445209	Cluster2	4.531	3.54358	8.18684	27.0573	64.0839	12.8427	64.6303	63.058	2.96867	2.67581	2.36911	3.17411	28.6211	20.9781	54.62	40.266
AT1G37130.1	1.90127	9.56693e-06	-0.228296	0.274785	Cluster2	398.426	425.466	256.912	129.399	406.365	330.548	252.31	203.466	108.264	117.262	44.6813	46.6682	779.471	678.638	272.484	261.911
AT1G42480.2	1.21256	0.025049	-0.0986607	0.846812	Cluster2	16.0658	9.39764e-06	18.8339	1.90197	0	1.47132	1.25526	2.73297	5.51356	6.80875	0.563382	8.70984	15.9139	0.000527593	8.98509e-08	3.44285
AT1G44130.1	1.40413	0.0464226	-0.21505	0.753161	Cluster2	5.64471	2.11989	4.87903	0.592873	0	0	0	0.162255	0	0.860232	0	0.584981	0	0	0.223927	0.103629
AT1G44900.2	1.13685	0.0163387	-0.580057	0.112426	Cluster2	4.99151	2.11368	2.15193	3.40975	8.83554	7.64963	1.95226	0.899887	9.10934	6.76897	0.00247064	1.03899	13.4413	0.396726	4.26805	1.82872
AT1G45201.2	1.30483	0.0145418	0.242782	0.384311	Cluster2	12.7089	34.222	5.06727	2.63285	19.9113	0.0232451	4.64738	2.66856	33.2565	20.3422	1.76126e-09	5.07875	0.0328418	3.79726	0.000718312	1.68058e-05
AT1G45249.1	1.22901	0.00395514	0.111226	0.725432	Cluster2	44.3372	81.6018	67.0259	67.9223	35.4268	36.3856	22.8506	17.2233	25.9496	26.7674	19.7123	31.5876	27.7688	22.2105	22.0419	17.0886
AT1G45249.2	1.70149	0.00148358	0.113828	0.741929	Cluster2	46.4505	35.0191	9.47926	16.5955	19.5689	9.70048	0.0635872	3.00366	4.40774	3.575	5.27566	4.76125	4.24234	6.45937	6.50683	2.79736
AT1G45249.3	1.48779	0.000897407	0.13113	0.695454	Cluster2	0.341675	2.40683	0.0771385	7.69754	7.34641	2.98441	2.94077	2.46972	0.039064	0.545114	7.17334e-06	2.44723	1.60006	2.93085	0.0501129	0.140714
AT1G49340.1	1.17925	0.0106773	-0.23961	0.350109	Cluster2	19.1889	9.00839	8.73922	6.77372	11.4698	18.3041	2.99223	4.63014	23.8884	7.39587	1.42597	5.62566	17.3164	19.0015	5.95437	8.59465
AT1G50060.1	1.10761	0.0425388	1.14185	0.157602	Cluster2	22.8426	20.747	43.747	65.0781	0	0	2.49487	1.52562	8.54577	7.86319	8.84953	28.6075	0	6.11566	0	0
AT1G50110.1	1.47223	0.00198928	0.254303	0.567145	Cluster2	25.6621	14.1816	26.3351	44.6517	2.72385	1.6758	9.19275	7.15905	6.24098	3.22542	10.8464	10.1325	4.96905	0	7.94538	5.11557
AT1G51500.1	1.24864	0.0205514	-0.0225485	0.917782	Cluster2	9.36898	5.80319	5.71122	10.1007	55.4337	69.9343	59.1148	60.3663	3.85183	4.85102	1.92578	3.27567	93.7609	86.4366	49.6793	62.6048
AT1G52120.1	3.11678	4.10627e-06	0.346988	0.498165	Cluster2	9.14622	4.65996	13.5767	2.60176	0	0	0.191131	0	0.679234	0.577649	0.353393	0	1.86929	0	0	0
AT1G52360.2	1.07749	0.0231051	0.0939978	0.70024	Cluster2	9.51684	8.26052	2.57145	2.33928	41.2121	10.4279	1.09902	0.147299	31.1115	13.5945	4.61279e-06	4.19074	18.3254	38.7296	0.768122	0.101899
AT1G52660.1	1.35782	0.0172561	0.416511	0.541976	Cluster2	14.2506	22.0784	19.8823	8.87938	0	0	0	0.506676	2.4766	6.1846	3.94841	5.01093	0	1.94477	0	0
AT1G52890.1	1.48783	0.0285777	-0.0674895	0.877542	Cluster2	4.08873	0	1.47663	2.23569	5.92739	3.93639	8.16296	8.20731	0	0	0	0	2.66216	0	8.14291	8.0026
AT1G53300.1	1.1794	0.0338768	-0.534028	0.0501664	Cluster2	31.9849	17.3093	42.3347	42.856	9.41053	15.0008	13.8446	20.8376	25.6021	10.037	4.426	26.9671	8.52576	15.3923	22.9479	22.3873
AT1G53470.1	1.20634	0.0124058	0.291115	0.634914	Cluster2	27.7473	19.5929	15.2508	10.6583	1.21652	2.27109	1.67809	1.06005	10.7464	11.2803	4.43754	5.19807	1.08081	7.0051	0.886382	1.1337
AT1G53500.1	1.05785	0.0262456	0.887138	0.00030832	Cluster2	63.0307	68.8444	45.4719	46.5531	20.7312	33.5423	34.4548	36.6109	37.4813	35.4981	9.57217	28.9469	18.8908	16.1632	18.6134	16.9607
AT1G53860.1	1.78787	0.0111187	0.689057	0.403425	Cluster2	2.53776	1.47568	2.72592	2.05027	0	0	0.554132	0.603094	1.95775	0	0	0.307851	0	1.54582	0	0.397603
AT1G54270.2	1.18044	0.00487348	0.838251	0.000412304	Cluster2	2.2056	2.71819	0.0141836	5.10769	6.16596	8.22751	4.23724	2.37693	2.50969	0.0208788	0.000951275	0.000186448	9.448	5.72795	2.5469	0.407102
AT1G54385.1	1.5959	0.00394685	-0.796427	0.116152	Cluster2	5.13511	10.7198	3.13153	4.54797	8.14797	1.66216	5.0828	1.54415	6.65559	4.33984	2.25819	2.44592	5.00953	11.9174	2.06155	2.68416
AT1G54385.2	1.68618	0.00206396	-0.859653	0.083071	Cluster2	10.7715	8.35717	11.9169	11.5481	7.64446	1.60906	4.17052	2.91241	9.12744	3.92885	1.88348	2.41278	4.77743	10.9477	5.56064	5.38722
AT1G54890.1	1.09978	0.0341788	1.35303	0.0849247	Cluster2	22.9136	19.4599	17.5627	19.6689	3.2443	2.02358	0.580192	0.708474	5.99609	9.91544	8.98288	5.74288	0	0	0	0
AT1G54940.1	1.3462	0.0258431	1.05662	0.156524	Cluster2	12.0081	18.2549	10.8594	4.77416	0	0	0.359192	0.225795	5.35279	4.45185	1.25889	3.15331	0	0	0	0
AT1G55110.1	1.53306	0.00482237	0.585704	0.035691	Cluster2	12.8784	14.5606	15.0082	14.534	23.1698	16.0559	21.3951	27.829	2.5869	4.83386	2.03675	5.38028	14.1273	12.2632	13.8837	15.7019
AT1G55325.1	1.03562	0.0276002	0.173909	0.542609	Cluster2	6.17173	4.82267	3.85465	2.95686	0.00623006	3.55058	2.95391	4.69697	7.96959	4.62425	2.405	2.32526	0.886623	5.18834	1.58346	2.51668
AT1G55325.2	1.10496	0.0216575	0.0303654	0.910869	Cluster2	25.1951	18.9635	10.9927	8.10446	16.1428	32.1002	5.43759	6.80553	21.8168	16.5528	2.50418	4.93874	20.8317	25.9663	7.91521	6.12843
AT1G55690.1	1.17125	0.0188839	-0.00296737	0.993248	Cluster2	25.7481	25.8954	20.2595	22.7239	13.4334	15.24	7.34239	8.00498	22.8001	15.6614	2.25773	11.1336	4.37111	14.7187	4.41126	0.00958169
AT1G55690.2	1.0879	0.0215231	-0.184419	0.612659	Cluster2	2.32938	5.02072	5.26943	8.15792	15.179	1.71918	1.34393	1.75413	1.34356	8.99523	5.00943	3.16348	4.66662	0.172274	5.24791	4.41815
AT1G55690.3	1.12634	0.0199727	-0.0209451	0.95323	Cluster2	14.2563	7.86445	6.63398	5.60739	11.1988	11.8991	2.08933	2.39147	7.49521	6.59088	3.70913	5.36511	4.05563	11.5182	2.07287	6.69686
AT1G55700.1	1.76174	0.0117683	0.632326	0.324004	Cluster2	1.93881	2.42411	2.95537	1.20149	0	0	0.319363	0	0.504322	1.44041	0.148145	0.347937	0	0	0	0
AT1G55900.2	1.18997	0.0339713	0.211449	0.533105	Cluster2	0.0025172	3.66911	1.27465	1.10977	0.0303091	15.1443	0.00594273	0.00231684	0.000212065	14.3327	3.93084e-09	0.57314	0	10.0188	0.000201337	0.194733
AT1G58280.1	1.9251	4.80838e-05	0.70321	0.0510306	Cluster2	58.6063	31.508	115.13	68.7441	17.3991	34.0637	30.0684	29.2191	23.3893	21.7107	14.973	23.6074	14.9158	6.16918	15.9966	18.4516
AT1G58280.2	1.84826	0.000164476	0.673606	0.0906128	Cluster2	40.1363	29.804	36.5975	48.9976	5.72217	12.3905	3.95484	1.86637	8.89275	8.00563	10.3675	5.04468	13.7017	0.211714	3.85879	3.2867
AT1G58280.3	1.72451	0.000513147	0.726294	0.0832336	Cluster2	4.28943	1.51008	0.097713	5.50088	5.5189e-05	0.22606	1.3898e-06	0.00720592	4.2903	27.9179	21.4098	0.370576	0.00129587	0.000409723	0.0959246	0.145645
AT1G58280.4	1.89787	7.07206e-05	0.825215	0.0522253	Cluster2	29.5711	1.107	2.70738	7.40242	5.29708e-05	0.214681	1.41231e-06	0.00683304	8.52495	9.38431	0.0468395	0.296811	5.36172e-05	0.0004113	0.0689902	0.0329038
AT1G58360.1	1.32219	0.00332163	-0.0488511	0.832149	Cluster2	38.8085	33.8337	52.588	33.1048	29.1734	18.857	47.5175	57.2745	13.2309	8.60506	16.4602	14.2591	30.1201	31.3561	48.3073	56.148
AT1G59850.1	1.30412	0.0242178	0.30136	0.618332	Cluster2	6.28214	10.1062	13.0561	5.74924	0	2.38975	1.65469	2.21385	4.27349	1.72951	2.73851	3.18403	1.52174	2.65635	0.69664	0.515463
AT1G59890.1	1.02645	0.0449867	-0.0621354	0.808487	Cluster2	2.22028	8.02975	4.57768	11.9117	7.58989	16.2571	2.2874	3.79392	6.2042	9.94221	0.144011	6.46802	8.94186	10.3339	7.2041	2.66144
AT1G59890.3	1.0054	0.0411686	-0.0302276	0.907137	Cluster2	5.39923	5.7808	4.45097	2.21547	7.403	5.46019	1.46985	1.17794	3.54585	3.67131	3.623	1.43457	6.66104	2.40354	0.924185	0.00135541
AT1G61080.1	1.70826	0.00463731	0.400462	0.619488	Cluster2	4.39234	5.76109	5.42826	3.1198	0	0	0.20949	0.0455742	2.74341	0.610879	0.490436	1.15506	0	0	0.113048	0
AT1G61140.2	1.35736	0.0289902	0.298352	0.473559	Cluster2	7.85511	0.242751	0.24237	0.137615	0.0136498	0.010228	0.0250977	0.0106424	0.100801	5.33335	4.56327e-10	8.21327e-05	0.000267774	2.03598	0.00103881	2.5609e-05
AT1G62020.1	1.06567	0.0127614	0.700104	0.00158314	Cluster2	91.3499	75.9936	48.0035	45.1964	57.4493	48.7818	29.9731	31.4768	70.1938	52.0394	15.1647	25.1081	33.3149	40.2106	18.6371	18.0621
AT1G62180.2	1.05849	0.01866	0.0780551	0.742281	Cluster2	3.98501	10.315	4.66101	0.00019126	0.191422	26.6464	0.000939236	5.17983	1.46338	2.22803	6.69962e-06	0.0311211	45.2688	19.5711	3.84777	2.97745
AT1G62440.1	1.23522	0.0175484	-0.226	0.659622	Cluster2	10.571	11.4532	18.228	12.6751	0.8169	0.902178	1.27253	1.79079	8.94865	3.22269	4.40763	7.18295	0	1.84999	2.1082	1.11062
AT1G63055.1	1.87313	0.0068688	0.346988	0.498165	Cluster2	6.82148	3.34885	32.5606	4.52371	0	0	1.16086	0	0	0	1.26473	1.77602	0	0	0	0
AT1G63600.1	1.45702	0.016285	0.423517	0.444773	Cluster2	9.57714	6.08475	13.6509	11.9597	0	0	0	0.423471	6.40217	1.23444	1.96757	4.74733	0	0	0	0
AT1G63750.1	2.18146	0.000588409	-0.944871	0.006717	Cluster2	9.07215	1.76478	2.52143	0.992513	2.94554	3.16417	0.000103246	1.3932	0.807162	0.915858	0.635307	0.0414897	10.2759	5.37928	1.9084	1.20331
AT1G63750.2	2.31665	0.000259262	-0.944095	0.00683987	Cluster2	0.0234454	3.59694	2.74321	1.55851	0.000329445	4.4027	0.000158091	0.00785766	0.921026	1.11265	0.074634	0.0478195	0.00855205	6.49486	0.752638	2.07043
AT1G63750.3	2.26582	0.000334337	-0.886382	0.0100117	Cluster2	1.16707	13.8484	6.84242	1.7875	0.000368429	6.50566	2.78938	5.82877	1.07044	1.39774	0.133504	0.426179	0.00039345	0.0337022	7.39815	6.92481
AT1G64160.1	2.28067	0.000305049	1.49283	0.0611884	Cluster2	12.0775	23.2013	28.8603	10.5373	0	0	0.533899	2.14842	0	0	1.2433	2.44472	0	0	0	0
AT1G64670.1	2.18845	0.0011351	-0.207746	0.473149	Cluster2	4.09355	1.4659	3.94781	3.44502	11.9675	7.78778	12.7567	15.0939	1.21035	1.13121	0.395338	0.289181	14.3833	9.06616	14.9437	16.4679
AT1G64790.1	1.0944	0.0076049	-0.738287	0.00615135	Cluster2	39.3623	24.1566	20.3838	21.4342	14.6112	23.2771	4.94527	9.07343	34.3197	20.9301	7.97346	9.10929	8.93748	17.7405	10.5847	12.6895
AT1G64790.2	1.27662	0.00209025	-0.736466	0.00671057	Cluster2	3.14312	4.99123	1.96689	1.60002	2.17631	4.98035	0.0642994	0.602587	11.7358	4.27026	0.00772837	0.856591	8.86048	10.6371	1.67466	0.334457
AT1G65060.1	1.20346	0.0398606	-0.633394	0.247564	Cluster2	1.4661	1.89519	6.47167	27.1998	1.98836	0	2.48064	1.86576	3.91659	2.27516	7.65534	6.55205	2.01845	1.11257	2.10488	3.0827
AT1G65060.2	1.22404	0.0369037	-0.803682	0.155654	Cluster2	1.08569e-08	1.80219	2.03717	0.0143426	1.97893	0	0.29183	0.417577	1.81782	0.819415	0.616665	3.01523	1.97982	0	1.83845	0.0317828
AT1G65920.1	1.34562	0.0184338	0.30474	0.46381	Cluster2	7.19029	7.1696	4.17948	3.34033	7.34566	7.37082	3.96129	3.03439	5.03599	2.52733	0.966742	1.17374	10.5928	5.3178	2.83461	2.50126
AT1G66950.1	2.44172	8.48336e-05	1.05662	0.156524	Cluster2	3.175	3.94802	2.63511	2.48477	0	0	0.134267	0.0840937	2.13241	1.43216	0.111325	0.344336	0	0.493421	0	0
AT1G66960.1	1.79103	0.00851939	0.423517	0.444773	Cluster2	2.27211	2.85976	1.81491	2.32339	0	0.857942	0	0.142124	0.412406	0.3637	0.336824	0.202296	0	0	0	0
AT1G67720.1	1.13688	0.0179597	-0.0642288	0.840069	Cluster2	11.8707	9.11476	14.2656	11.7596	5.12326	22.9145	7.21369	7.82566	9.46883	7.07531	3.3807	6.4641	2.9405	8.59606	6.43948	8.94797
AT1G68290.1	1.96265	0.00541083	-0.00131383	0.9987	Cluster2	3.56559	3.39595	4.66411	2.05937	0	4.08892	0.285228	0.349468	0	0	0	0.16387	0	0	0.24706	0.357867
AT1G68470.1	1.15662	0.0411853	-0.263182	0.637149	Cluster2	4.35726	2.40725	6.20342	10.8137	0	1.22847	2.45986	1.70911	2.58772	5.07859	4.29122	2.65779	1.49449	0	2.5307	2.4414
AT1G68530.1	2.09475	0.000193201	0.52475	0.00760498	Cluster2	18.2508	2.01224	13.3307	13.9243	234.378	189.173	279.036	302.394	2.02266	1.56869	2.04324	1.08314	120.189	145.065	190.339	193.88
AT1G68530.2	1.80797	0.00228947	0.507479	0.0129862	Cluster2	2.48266	0.0248466	0.995402	0.800879	16.7721	1.75042	16.4048	19.4111	0.99611	1.42257	3.44711	0.110266	0.826504	12.2875	8.29225	6.3023
AT1G68670.1	1.09647	0.0125385	0.147975	0.607913	Cluster2	46.5266	56.6335	101.218	62.1407	21.2728	20.702	33.6224	39.5229	21.1501	20.8028	34.705	34.0751	41.8319	33.0128	35.6	23.9651
AT1G69240.1	1.08575	0.0199181	1.42813	0.0716319	Cluster2	18.489	38.1219	30.7316	23.2482	0	0	0.56803	0.351362	5.3409	4.45541	11.639	12.5223	0	0	0	0
AT1G69490.1	1.19887	0.0484249	0.046947	0.90221	Cluster2	6.44898	9.39626	9.74891	8.78603	6.95199	19.774	11.3479	13.7868	3.03111	1.79764	3.47769	1.89472	19.397	10.3627	11.719	10.9377
AT1G69920.1	1.58918	0.00941166	-0.270927	0.742004	Cluster2	9.84207	11.092	14.7299	14.4406	0	0	1.03836	0.216227	2.4187	0	5.15429	1.16202	0	0	0.892876	0.72306
AT1G69930.1	2.19996	0.00128298	1.37678	0.0734741	Cluster2	2.48021	3.98253	6.016	7.11917	0	0	2.35061	3.19941	0	0	0.252458	0.60945	0	0	0.927301	0.297488
AT1G70830.1	2.70827	2.48116e-06	-0.204347	0.364102	Cluster2	11.4428	1.35256	14.576	21.8092	540.266	506.301	372.555	284.689	1.9293	0	2.86672	1.46872	609.093	625.378	397.26	345.812
AT1G70830.2	2.54803	1.36734e-05	-0.300788	0.170765	Cluster2	6.77714	0	2.2768	5.9939e-05	2.50196	4.80287	5.01226	1.95136	1.94534	0	0.155376	0.226528	6.40977	26.1178	0.519367	1.96051
AT1G70830.3	2.57784	8.11634e-05	-0.498374	0.0329362	Cluster2	0.146774	0	0.291412	1.75146e-05	4.65373	0.0624688	0.00750411	1.91632e-05	0	0	6.06529e-10	0.0122092	5.08591	0.185256	0.4408	2.82812
AT1G70830.4	2.41492	5.70053e-05	-0.0992172	0.644722	Cluster2	2.28846e-05	1.34371	0.0109933	0.0106946	0.11672	2.47636	1.07428	3.59101	1.91513	0	2.8483	1.15013e-07	0.193548	22.3617	1.2598	1.55504
AT1G70830.5	2.53277	0.00016196	-0.51784	0.0284902	Cluster2	0.284328	0	0.344598	3.77457e-05	3.31728	0.0714515	0.0154476	5.0665e-05	0	0	0	0.020258	9.02944	0.387653	2.44123	0.024842
AT1G70900.1	1.39194	0.0016467	0.540817	0.0269512	Cluster2	53.1632	49.9404	104.839	106.834	29.8085	26.6474	80.4709	87.6409	23.89	21.6503	24.6064	44.6151	5.76462	20.2181	48.33	58.317
AT1G71220.1	1.24747	0.0053573	-0.123786	0.607461	Cluster2	54.2166	50.2389	32.4544	38.4422	16.1675	38.0338	13.6283	8.7791	43.5335	48.8642	7.76079	20.7393	14.1413	18.4159	10.3905	14.4777
AT1G71220.2	1.24598	0.00519206	-0.112898	0.643996	Cluster2	35.217	23.0674	26.2979	15.9748	32.6847	10.5777	4.46753	11.5915	29.9718	7.95743	7.78609	9.09393	11.3415	18.2472	8.32429	5.41841
AT1G72280.1	1.55571	0.00238562	0.410465	0.512324	Cluster2	21.1636	10.406	20.5901	13.5011	1.84749	4.02741	1.31533	3.05165	5.86151	2.70594	4.91207	3.62546	0	1.55035	1.36417	1.61961
AT1G72490.1	1.23774	0.041767	0.604067	0.460499	Cluster2	4.28338	3.20687	4.45214	7.66268	2.65478	1.68425	0.473188	0.610156	6.21274	2.59043	1.25154	1.84716	0	0	0.399068	0
AT1G72560.2	1.42982	0.0166113	0.00332511	0.992123	Cluster2	2.35947	3.83975	0.0275666	0.200432	12.4192	9.4394	3.11525	1.84367	17.8705	2.90045e-05	1.18239	2.4825	0.247837	3.12134	0.252472	0.0263363
AT1G72560.3	1.09126	0.0239945	-0.138318	0.660926	Cluster2	12.3069	13.3162	6.97053	6.65109	21.0502	13.9497	6.05423	4.43592	5.30289	14.9013	2.99706	3.73904	8.17897	12.1401	6.51507	4.4603
AT1G72900.1	1.21292	0.0168028	0.343381	0.256034	Cluster2	12.0246	16.4689	24.1373	17.621	18.066	22.2619	34.8597	25.6811	6.99935	5.89033	7.03944	6.51035	13.1129	25.9513	22.1592	22.1047
AT1G73325.1	1.40427	0.0419049	0.0612409	0.909795	Cluster2	2.99264	0	7.71591	1.07912	0	0	0	0.42551	0	0	0	0.401863	0	0	0	0.267529
AT1G74090.1	1.21945	0.00293537	0.141629	0.796468	Cluster2	130.043	169.958	140.799	165.968	57.9288	30.9286	78.3493	36.2829	51.1731	69.3215	63.099	61.582	78.5764	55.2146	56.9908	45.1018
AT1G75830.1	1.37213	0.0483945	0.221517	0.773883	Cluster2	6.78165	0	11.0648	12.9638	0	0	2.20003	2.61427	0	0	0.73721	0	0	0	0	2.39721
AT1G75900.1	1.90801	0.00282311	-0.815228	0.0205436	Cluster2	5.98532	2.22519	6.83365	9.23063	13.6084	21.4071	10.167	12.4385	0	1.66591	0.8488	1.01276	19.3449	33.6454	17.3062	21.0874
AT1G76470.1	1.40819	0.0364493	0.346988	0.498165	Cluster2	3.15203	1.19497	7.66639	3.25807	0	0	0.363138	0	0	0	1.30915	0.967197	0	0	0	0
AT1G77300.1	1.1125	0.0263485	0.38276	0.381431	Cluster2	42.1483	36.994	13.7148	9.07115	23.3432	22.8081	5.01659	5.80288	24.9339	31.4949	4.70527	7.71235	22.1609	10.1157	4.37998	4.29038
AT1G77300.2	1.34915	0.0106132	0.375508	0.392195	Cluster2	10.5212	9.2743	3.00938	0.497611	9.4306	21.9712	0.110192	0.927333	16.2984	9.25792	1.76431e-07	0.367759	18.4661	23.5596	1.97873	0.262608
AT1G77510.1	1.44614	0.000296633	0.559455	0.0350726	Cluster2	225.112	260.632	205.782	194.005	37.689	33.4809	34.2886	27.2353	98.7799	73.062	64.3583	62.7026	24.7686	18.3676	18.617	21.1378
AT1G77580.1	1.27395	0.0138874	-0.757549	0.053313	Cluster2	2.69127	6.84201	1.81385	1.00364	4.52005	7.77136	0.370653	0.00152572	2.3736	0.547833	0.865388	0.505154	5.32695	4.25168	4.68698	1.79209
AT1G77580.2	1.25827	0.0140427	-0.731817	0.050098	Cluster2	11.3734	13.4631	8.69982	11.0295	5.4576	1.61709	4.0971	3.35148	6.96875	5.9062	3.19337	4.31743	6.24203	6.85441	5.79357	6.11906
AT1G77640.1	1.39163	0.0456472	-1.04386	0.115439	Cluster2	5.15217	0	10.0329	1.95493	0	0	0.856809	3.47729	9.8623	3.86325	0.746041	1.36488	0	0	3.46806	6.38397
AT1G77760.1	1.41167	0.00116745	-0.433269	0.0508471	Cluster2	81.4968	48.3072	43.7698	23.1268	65.7624	61.2475	56.3346	50.376	25.0663	20.2669	15.4062	9.85467	190.308	185.395	72.8814	64.8554
AT1G78370.1	1.8433	0.000167431	-0.66886	0.00572167	Cluster2	161.949	132.081	282.416	278.229	109.193	118.188	230.678	160.029	37.4588	15.591	69.984	30.1621	262.867	207.128	319.378	281.43
AT1G78570.1	1.09643	0.0161147	0.85117	0.000344013	Cluster2	185.351	143.33	151.583	236.67	30.0347	39.111	46.9334	41.1647	136.577	147.933	53.4682	107.616	20.4279	28.4431	23.0649	23.2275
AT1G78610.1	1.00255	0.0343514	0.0336552	0.913112	Cluster2	25.9367	15.2	17.4271	11.8153	15.771	23.99	8.6469	9.37605	19.2222	10.7323	7.16893	5.24375	13.5614	10.5395	6.92439	9.93713
AT1G78830.1	1.16857	0.00866828	0.764326	0.000121276	Cluster2	180.985	554.89	254.757	166.564	239.099	283.292	366.406	396.633	92.0084	81.067	76.5314	101.676	110.742	107.037	197.718	205.238
AT1G80270.3	1.01053	0.032543	0.77853	0.038676	Cluster2	1.20294	15.1438	4.56612	6.54831	17.3093	0.366346	3.36153	4.47482	11.4328	14.6326	0.455048	6.97882	12.0648	7.37717	2.02743	1.14864
AT2G01750.1	1.06334	0.0388084	0.278966	0.515819	Cluster2	13.2876	11.6567	4.35572	12.993	3.88329	8.15038	6.16079	5.41701	6.80543	13.9958	2.59171	6.26504	6.68718	13.1577	3.24661	3.92541
AT2G01750.2	1.27904	0.0154317	0.260135	0.561257	Cluster2	1.10265	3.82888	9.62112	1.94263	3.85217	13.1798	1.82031	1.53245	6.73327	2.47979	0.0653381	0.61023	0.552034	4.59763	0.343591	0.298748
AT2G04160.1	1.738	0.000203259	0.561767	0.0241774	Cluster2	62.9203	55.9416	60.1637	31.7195	16.823	21.4441	22.5152	22.3423	15.3634	15.3974	12.4024	13.9227	9.52971	11.3629	14.677	15.409
AT2G04170.3	1.02106	0.0152363	0.950491	0.067829	Cluster2	35.9709	1.59605	4.54239	0.233155	6.84983	4.43631	0.00593172	0.511217	1.07325	3.48231	40.5309	0.0954865	2.58965	0.00258106	0.0886089	4.18815e-07
AT2G04170.4	1.15187	0.00535815	0.864936	0.0842874	Cluster2	7.17425	0.00502266	9.26171	0.933803	4.13596	2.87601	0.113334	0.48705	4.45778	0.0914278	0.560323	0.30329	1.70838	0.00162347	0.137572	0.565115
AT2G04680.1	1.13804	0.0382772	0.957402	0.187938	Cluster2	24.0818	20.9489	9.92356	7.15256	0	1.27562	0.165951	0.313965	5.41246	6.09992	2.04766	3.70785	0	1.41347	0	0
AT2G04860.1	1.62575	0.0211364	0.32274	0.63778	Cluster2	1.76988	1.41009	1.31888	2.40605	0	7.57556	1.50424	1.8753	3.35125	0	0	0.238645	5.68964	1.44519	0.805707	1.53585
AT2G07599.1	1.4848	0.00211974	-0.335674	0.612121	Cluster2	83.7289	161.251	4.14599	1.68774	52.2349	16.7573	2.08765	2.61198	53.2024	59.2914	1.08878	0.774453	65.6296	43.8115	0.361108	0.533068
AT2G07599.2	1.4848	0.00211974	-0.335674	0.612121	Cluster2	0.837312	3.15955	1.6005	0.910079	12.4034	8.448	1.07819	0.908289	3.40861	2.57162	0.71958	0.451344	13.0616	11.9978	0.257238	0.315423
AT2G07674.1	1.41544	0.00331692	0.371619	0.52724	Cluster2	73.3068	348.012	1.11882	0.364342	48.2392	36.1825	1.22538	0.625521	52.6424	101.354	0	1.17921	48.1764	34.3101	0.373967	0
AT2G07681.1	1.39282	0.025066	1.19063	0.123952	Cluster2	2.61598	0.122009	0.342397	9.4398e-05	1.79159	0.256702	0.188009	0	0.0131351	0.00891034	0.18501	0.0767969	8.14552e-05	4.81185	0.168243	1.65789e-08
AT2G07687.1	1.1724	0.00994757	0.108946	0.851893	Cluster2	1848.74	2409.33	78.2784	20.6423	862.021	630.747	10.3542	8.5633	836.392	1751.23	7.1498	26.6038	968.563	743.899	5.26014	3.22485
AT2G07689.1	1.12928	0.0419853	0.243159	0.650509	Cluster2	432.434	209.85	9.32346	1.05317	97.3976	131.045	5.56842	4.13399	200.024	185.94	1.32894	2.0107	129.518	115.597	0.617744	0.820726
AT2G07708.1	1.17386	0.00773145	0.157113	0.655883	Cluster2	159.701	492.496	7.92381	8.08529	285.902	330.224	6.20598	5.83868	110.903	239.401	3.11066	4.6532	343.03	323.493	2.16555	1.86278
AT2G07715.1	1.16756	0.0116416	-0.0768757	0.91524	Cluster2	75.0955	315.31	2.91241	8.3684	85.8509	58.5466	5.57316	3.08654	46.8662	134.709	0.751784	3.31909	113.766	61.1147	1.22028	0.555728
AT2G07722.1	1.24033	0.0488178	-0.623335	0.449717	Cluster2	56.5855	179.718	2.25689	3.48642	8.69052	16.2584	3.03173	1.16144	26.0494	61.1966	1.18659	2.71845	41.3459	38.2476	1.77723	0.396502
AT2G07725.1	1.10456	0.00892183	0.230328	0.480902	Cluster2	612.083	1045.58	33.7963	19.6125	699.899	700.254	7.86043	13.4558	425.883	529.631	4.49646	14.5259	725.15	806.818	2.80718	2.11365
AT2G07734.1	1.18598	0.0148481	0.392445	0.358095	Cluster2	128.715	138.51	6.29859	1.88786	87.263	90.5388	1.43828	3.02134	49.5106	97.1958	0.779676	1.4626	77.082	91.7742	0.399573	0.200433
AT2G07771.2	1.32822	0.0324208	0.685965	0.356208	Cluster2	105.029	70.2948	4.69983	1.44327	110.728	61.411	0.992123	0	37.7458	72.6714	0.473881	2.15383	33.3997	56.6669	0.848082	0
AT2G07777.1	1.36349	0.0120653	0.0196372	0.966374	Cluster2	188.51	616.951	4.54863	6.56387	122.24	85.3503	0.43629	2.65941	36.6647	257.943	0.536402	2.46235	128.42	124.023	0.851024	1.53781
AT2G07785.1	1.33437	0.00708107	0.113309	0.814796	Cluster2	183.271	200.986	7.02477	0.376322	47.9874	167.043	1.47408	2.76677	76.0137	99.7223	0.359945	1.41511	86.0507	159.326	0.862526	0.407389
AT2G14820.1	1.31227	0.0140255	1.49768	0.0605525	Cluster2	7.1498	13.2175	12.0704	21.0924	0	0	0.761507	0.0955162	6.61667	6.31834	3.06234	7.6765	0	0	0	0
AT2G14960.1	1.20531	0.0322786	0.122441	0.856019	Cluster2	3.57095	4.18163	4.67338	10.5738	0	1.69038	0.119385	0.292843	2.78229	4.94798	3.14318	2.80151	0	0	0.108475	0
AT2G15530.4	1.21867	0.0254022	-0.32081	0.302004	Cluster2	0.000507029	8.339	0.168278	3.48298	10.694	10.053	0.470952	0.110293	0.48726	2.75022	9.888e-05	0.0600953	0.00951387	0.240384	0.427932	1.09654
AT2G16230.1	1.31068	0.0415763	0.224303	0.59852	Cluster2	2.44671	0.790831	3.31405	5.64482	0	1.24245	0.178353	0	3.15853	1.24584	0.891628	1.6715	0	0	0	0
AT2G16430.1	1.30739	0.00756121	-0.686083	0.0270766	Cluster2	12.672	0.00133366	0.711961	0.062112	0.404271	2.32505	0.793633	3.27824	0.0924252	0.345935	7.20448	0.139118	31.2513	11.7404	0.151857	0.0945011
AT2G16430.2	1.39509	0.00335719	-0.683714	0.0159229	Cluster2	151.548	89.3268	121.442	49.2412	33.7392	24.6714	18.2155	25.842	27.9958	30.5438	33.9954	23.6263	43.3289	36.3461	27.0257	31.4686
AT2G16570.1	1.12223	0.0351785	0.770779	0.324018	Cluster2	3.382	2.56716	11.1779	8.70968	0	0	0.891821	0.908118	6.86937	2.48183	2.53277	5.22831	0	1.08109	0.448647	0.277956
AT2G16630.1	2.05331	0.00102913	-0.609239	0.0905725	Cluster2	5.88555	0	10.3018	7.93354	2.76586	3.85329	9.38354	15.6482	0	1.71717	1.44425	0.857452	7.92693	6.52851	17.113	19.6927
AT2G16660.1	1.07342	0.0123591	0.850455	0.00132646	Cluster2	53.8172	55.4246	46.4417	39.5606	17.486	16.2742	27.9099	32.9237	16.7916	20.877	20.4127	18.7931	10.9618	7.30811	13.9559	16.5172
AT2G17630.1	1.0358	0.0241654	0.444094	0.323691	Cluster2	36.5414	24.5378	40.8871	34.3525	5.35762	15.7837	7.45738	8.93898	21.3805	18.1064	12.2419	18.6033	9.68661	5.51194	6.45435	4.68718
AT2G18130.1	1.69006	0.0144838	0.598186	0.342168	Cluster2	0.434434	0	2.6438	1.16066	0	0	0.239222	0.147612	0	0	0	0	0	0	0	0
AT2G18193.1	1.32179	0.0053329	1.09106	0.0799485	Cluster2	51.5482	71.3781	52.2317	29.2591	2.00517	8.44994	3.69986	2.46211	18.3318	18.7941	14.0571	13.7744	0	0	1.75697	0.739442
AT2G18450.1	1.44517	0.00675664	-0.13675	0.866679	Cluster2	10.5783	8.86849	12.7979	10.3128	0	1.00608	0	0.492286	4.05589	6.22851	2.40147	4.27901	0	1.11808	0	0.60496
AT2G19880.1	1.36752	0.00160275	-0.148433	0.585778	Cluster2	83.4365	104.653	40.9364	47.0835	62.9258	21.2613	28.8735	15.6205	23.4479	41.701	2.86821	19.5373	22.4752	36.0531	29.7548	11.2598
AT2G19880.2	1.42197	0.00165812	-0.137887	0.597579	Cluster2	63.5243	37.2166	61.942	42.6822	14.2933	73.194	17.842	21.4098	14.8879	18.146	28.9396	12.2676	21.0058	41.581	15.8498	26.7691
AT2G20290.1	1.15502	0.0321181	-0.867075	0.0572826	Cluster2	5.29857	4.9741	6.70268	5.032	1.99446	3.83717	0.87093	1.45999	5.55609	4.13621	1.03564	3.19692	3.66562	2.47504	1.98803	2.43611
AT2G20520.1	1.88442	0.000392051	1.49768	0.0605525	Cluster2	43.1102	56.2528	63.8703	26.2306	0	2.82516	2.236	0.269663	8.71665	5.69617	9.82785	8.37524	0	0	0	0
AT2G21140.1	1.64637	0.019635	-0.808554	0.00947361	Cluster2	2.10399	0	4.6576	0.852128	19.3783	12.572	49.3378	47.2201	0	0	0.43214	0	42.9277	20.8741	102.498	54.1718
AT2G22590.1	1.98505	0.00388361	0.0612409	0.909795	Cluster2	0	0	0.887176	9.50749	0	0	0	0.113803	0	0.6867	0.863835	0.333729	0	0	0	0.0771772
AT2G22620.1	1.18723	0.0232834	-0.235351	0.657657	Cluster2	10.1773	4.59522	15.0233	12.9511	2.08407	5.57897	2.00391	2.19247	6.24236	9.51744	1.99942	6.59103	0	0	2.45184	2.55025
AT2G22620.2	1.10347	0.0352396	-0.325721	0.563764	Cluster2	0.000562946	0.000309719	0.0218122	1.2185	2.32563	6.76252	0.629758	0.0218026	2.03476	0.953433	3.09123	0.144546	0	0	0.533613	2.38888
AT2G23050.1	1.04771	0.0353555	1.29484	0.114601	Cluster2	14.6808	12.523	14.3459	24.7766	0	1.24152	1.20692	0.641925	7.03294	6.45608	8.15629	5.79358	0	0	0.361702	0
AT2G23360.1	1.29668	0.0231468	0.0769983	0.829804	Cluster2	8.6018	6.84029	5.21241	5.95324	11.246	10.9549	6.94245	5.02641	7.13252	6.48464	0.777553	2.66318	11.8066	9.22803	6.5098	4.48579
AT2G23630.1	1.32185	0.0133193	1.21229	0.114929	Cluster2	12.7991	8.49399	10.3449	20.6845	0	0	0.380527	0.346287	7.20592	10.7927	3.90748	6.34095	0	0	0	0
AT2G23960.1	1.23573	0.0213235	1.30251	0.114268	Cluster2	23.5969	19.9288	40.2884	21.0366	0	0	1.75375	1.33182	1.47719	8.49858	8.80369	12.253	0	0	0	0.350121
AT2G24000.1	3.37678	9.7658e-07	1.10989	0.140963	Cluster2	2.38227	4.67163	5.99997	7.53875	0	0	0.208236	0.510595	0	0	0	0	0	0	0	0
AT2G24000.2	2.93561	2.74391e-05	0.602789	0.338942	Cluster2	0.096309	6.08798	1.825	0.0421543	0	0	0	2.31496e-07	0	0	0	0	0	0	0	0
AT2G24010.1	2.43131	0.000521074	-0.2768	0.730346	Cluster2	1.99665	0.95892	2.61488	5.144	0	0	0.462207	0	0	0	0.248142	0	5.95367	1.68188	0.207395	0.667474
AT2G24170.1	1.03622	0.0237834	0.214991	0.659412	Cluster2	23.2818	23.7272	22.1885	30.542	4.13098	1.95284	3.1044	3.06127	22.9543	15.1232	7.00142	14.6654	1.32635	0	2.19558	2.54963
AT2G24610.1	1.2033	0.0115814	-0.94673	0.210507	Cluster2	19.5885	23.6215	18.5288	17.9622	1.25475	2.5869	0.415	0.348251	10.2579	11.5056	4.49872	8.66959	0	0	0.503655	1.26324
AT2G24850.1	5.28142	2.42561e-24	-0.859758	0.0717077	Cluster2	44.9832	50.7623	58.4539	52.3976	0	1.2739	2.31142	2.44864	0.653242	1.20914	1.02374	0.284585	4.88643	2.73557	4.3703	4.48594
AT2G25130.1	1.6097	0.0214665	0.696925	0.397763	Cluster2	2.10737	3.74114	2.71168	1.80618	1.99897	1.33651	0.362559	0.701747	0	1.21978	0.427696	0.203073	0	0	0.165202	0.229745
AT2G25240.1	1.35953	0.01001	0.932608	0.258172	Cluster2	29.6424	24.6263	29.7542	17.0071	0	2.02696	1.22009	0.782853	6.41865	7.36929	9.06595	5.70983	0	0	0.542491	0
AT2G25640.1	1.22595	0.0431766	0.342164	0.435259	Cluster2	8.90502	2.40125	5.09407	6.63342	5.34466	5.87683	4.04488	4.14968	6.56534	3.78683	0.520822	3.12169	1.21362	0.97051	2.90485	3.06656
AT2G25690.1	1.25929	0.0139959	0.637743	0.155129	Cluster2	30.6136	23.6007	28.7298	28.8077	0	7.23497	9.99196	10.7361	10.9484	8.24506	0.364079	11.221	3.47134	2.76077	5.54692	4.69628
AT2G25690.2	1.20882	0.0169348	0.892368	0.0588163	Cluster2	5.7375	10.9875	3.67477	3.78249	0	6.1162	0.639019	2.42451	7.72042	5.99735	3.74241	8.33311e-05	3.12528	2.44568	0.457033	0.0431054
AT2G25737.1	1.01522	0.0336545	-0.121833	0.754228	Cluster2	19.9963	11.0304	21.276	18.9368	10.2925	7.24544	6.75372	8.81884	6.85585	7.13252	6.1633	9.64663	2.12773	3.25277	8.73609	7.63636
AT2G25790.1	1.13772	0.029446	0.654914	0.0316061	Cluster2	25.6034	25.7991	24.9285	33.3811	6.44773	7.82914	9.67788	14.9318	18.6032	16.793	4.41264	17.9843	3.37853	1.35392	7.37563	6.50098
AT2G26310.2	1.17495	0.0451055	0.423517	0.444773	Cluster2	0.585031	0.00781716	5.1777	2.18938	0	3.48441	3.15226e-08	0.0289856	4.73929e-07	6.74947e-06	1.80145e-05	0.0457075	0	0	0	0
AT2G26380.1	2.49165	0.000376637	0.598186	0.342168	Cluster2	3.09787	2.32682	3.17107	2.87258	0	0	0.181877	0.113291	0	0.594234	0	0.103025	0	0	0	0
AT2G26420.1	1.52558	0.00904236	0.598186	0.342168	Cluster2	6.9211	18.5402	9.01855	6.78062	1.22705	0.848237	0.36096	0.296711	4.48972	3.75592	0.790143	2.99893	0	0	0	0
AT2G26910.1	1.1374	0.0294541	-0.212757	0.316194	Cluster2	4.65897	3.47677	3.73851	4.55804	45.085	65.5303	28.8726	32.975	6.39434	4.97872	1.584	1.46747	46.6879	58.1907	32.1526	37.049
AT2G27190.1	1.71857	2.41101e-05	0.747992	0.0025739	Cluster2	197.872	187.374	257.763	218.494	52.889	83.8651	55.455	73.424	47.7101	48.1686	56.7591	57.7193	34.194	43.9058	31.4992	40.9897
AT2G27550.1	1.70751	0.000286715	0.729176	0.376507	Cluster2	27.4184	16.5063	79.276	51.8825	0	0	0.731939	1.13233	18.2546	18.4013	12.7277	17.7827	0	0	0.333213	0.323517
AT2G28520.1	1.00359	0.0281186	0.533156	0.0650809	Cluster2	49.3561	46.4647	33.9328	28.4187	22.445	30.8906	14.6763	15.0265	33.9263	42.7597	7.42776	18.4277	10.1006	11.0292	10.3493	8.93211
AT2G28790.1	1.09313	0.0305476	0.794505	0.0736352	Cluster2	11.51	12.0199	36.2969	26.4096	2.74222	4.56065	11.5574	11.0259	12.5415	2.33817	23.6883	7.36684	5.38995	4.67402	7.29261	4.07745
AT2G31865.1	1.22367	0.0227097	-0.715422	0.178445	Cluster2	23.9486	18.3067	20.3748	11.8726	0	1.9202	2.10612	3.27862	13.9561	6.86304	5.19352	7.41623	2.86742	2.22919	4.32956	5.50087
AT2G31865.2	1.15696	0.0346968	-0.775687	0.167116	Cluster2	9.22845	16.3344	10.7141	0.77315	0	1.89623	0.0992033	0.0714377	3.68433	0.256311	4.01269	3.63513	2.82597	2.19627	4.99432	0.270802
AT2G32210.1	1.55318	0.0258541	-0.955972	0.240614	Cluster2	20.1084	9.31987	28.4377	6.79176	0	0	2.22728	0.688611	0	0	2.53396	0.622642	0	0	4.72147	3.50575
AT2G32400.1	1.13763	0.0383785	0.506235	0.197308	Cluster2	5.29277	3.49764	6.16434	5.95647	1.23796	3.33461	4.10099	4.7318	6.27053	2.88413	1.08797	3.82688	4.08384	3.42039	2.36765	3.95147
AT2G32860.1	1.86123	0.00482115	0.573962	0.0104065	Cluster2	2.54369	1.71053	6.51629	7.23422	41.2752	72.4303	57.1135	78.7847	0	2.01433	0	1.53702	25.5403	33.2476	35.7107	44.9512
AT2G32860.2	1.86716	0.00504076	0.591248	0.0101144	Cluster2	2.53506	4.53534e-06	1.36118	0.000897827	3.93298	3.73904	0.0127622	2.78434	0	2.02044	0	0.0214559	9.08285	4.841	0.000565915	0.0990034
AT2G33240.1	2.34427	0.000212569	0.522351	0.499233	Cluster2	2.51212	2.39818	1.51998	2.20489	0	1.04961	0.161834	0.37426	0.337949	0.159867	0.095674	0.246996	0	0.41838	0.151655	0.159568
AT2G34170.1	1.14024	0.0467428	0.100549	0.714288	Cluster2	10.5997	8.48224	5.02949	8.28757	19.4558	27.3886	20.5377	25.0068	9.71201	3.57761	1.67403	3.70088	24.6519	19.2919	19.5552	21.2983
AT2G34170.2	1.39686	0.0200038	0.127929	0.646596	Cluster2	2.12051	9.01699	3.58118	2.7641	20.4621	31.107	4.55978	1.82679	9.67415	3.75599	8.45879e-06	0.552616	26.6657	20.5193	1.04026	1.85449
AT2G34660.1	1.07839	0.0176164	-0.0166514	0.951699	Cluster2	19.6925	21.7992	8.38594	16.0862	13.5376	1.79782	2.90311	3.59493	13.9198	11.0333	2.95006	9.49677	12.7244	10.55	2.63549	2.45704
AT2G34660.2	1.08425	0.0170278	-0.0254399	0.925959	Cluster2	72.1516	68.0383	41.4329	35.8839	17.5651	25.5179	7.66646	7.38434	62.8986	52.1844	11.2449	20.7258	19.0812	22.8102	6.78899	7.48439
AT2G34810.1	1.11946	0.0427926	-0.0662102	0.860918	Cluster2	13.5303	20.1081	10.6818	11.5604	20.9464	10.9868	11.7741	11.2035	3.70353	4.4045	1.83998	5.09338	17.558	13.593	13.7544	7.78504
AT2G35840.1	1.12827	0.0132583	-0.666724	0.00607375	Cluster2	42.9548	23.4495	25.1141	32.4256	35.6035	61.8932	21.9302	25.6624	32.3023	10.432	17.6215	19.6677	55.8385	61.8631	33.0627	44.7362
AT2G35840.2	1.1629	0.0113595	-0.646367	0.00778922	Cluster2	30.4771	16.6762	44.5963	17.4407	27.4411	16.8759	28.1521	19.0283	0.467474	12.0062	7.27407	4.22971	38.6463	18.8201	31.9644	23.6041
AT2G35840.3	1.14432	0.0123381	-0.653532	0.00958165	Cluster2	1.15268	0.746597	6.64554	1.76971	4.76973	1.45937	0.983613	1.45625	16.1094	1.68617	9.28503	5.63239	2.90473	3.02042	1.17478	2.09167
AT2G35890.1	1.35058	0.049141	0.346988	0.498165	Cluster2	3.61779	9.03426	5.11874	3.16874	0	0	0.184743	0	0.597367	0.609641	0	1.64313	0	0	0	0
AT2G36850.1	1.01483	0.0178225	-0.489455	0.031647	Cluster2	47.8557	44.6596	36.3212	33.0348	28.8368	45.2091	14.0949	18.1958	49.5832	28.8958	10.0405	19.3863	28.2304	36.4558	20.3644	23.6356
AT2G37280.1	1.03728	0.0297526	0.312667	0.567552	Cluster2	15.6406	17.4169	13.0289	13.8058	0.698948	1.90267	0.994763	1.25229	6.82324	7.97073	3.64581	7.89427	0	0	0.983031	0.724766
AT2G37290.1	1.07936	0.0442012	0.0385995	0.962671	Cluster2	3.54542	2.30942	4.5303	6.75478	0	0.94203	0.309735	0.198542	9.95724e-06	0.810947	1.58722	2.18718	1.43669	1.10037	0.145547	0.467094
AT2G37290.2	1.55812	0.0126611	-0.093268	0.909923	Cluster2	5.32569	5.27957	4.40859	3.14142	0	0.913606	0.289942	5.19982e-08	2.81762	2.49116	0.0695803	1.85645	1.38105	1.07666	0.136833	0.412683
AT2G37960.1	1.38669	0.0403442	-0.713414	0.37203	Cluster2	1.01983	0	2.6032	2.58547	0	0	0.547623	0.523448	0.922081	2.50873	4.73376e-06	1.20611	0	0	0.880988	0.909542
AT2G37960.2	1.34388	0.0447071	-0.713414	0.37203	Cluster2	1.11951	0	6.39019	4.78067	0	0	0.622375	0.610702	1.0032	2.8588	0.513498	1.65793	0	0	1.06759	1.45349
AT2G38540.1	1.14504	0.0376344	0.132342	0.495214	Cluster2	12.5863	8.66444	36.0159	29.2012	1251.35	690.076	1381.02	1571.36	4.55418	4.44315	6.26685	14.5921	980.269	1152.64	1268.04	1339.53
AT2G38740.1	1.04232	0.0207124	0.370051	0.179106	Cluster2	137.378	100.449	207.308	188.781	16.3668	42.2486	61.3275	54.7344	36.0889	27.0065	83.4816	61.6883	6.68013	24.6241	34.7595	47.1936
AT2G38823.1	1.78147	0.00532855	-0.495123	0.409996	Cluster2	14.6806	6.21726	23.3884	5.97793	0	0	0	0	0	0	3.24927	2.11497	0	0	0.3557	0.165152
AT2G39350.1	1.49574	0.000862065	0.438221	0.315199	Cluster2	43.9725	38.9732	30.8464	25.5766	3.81023	3.842	6.11369	3.00601	15.111	17.0877	8.10568	9.69217	1.84327	4.11889	3.07788	2.90266
AT2G41830.1	1.10275	0.0267804	-0.0123989	0.971632	Cluster2	18.9644	16.6436	12.5863	7.09387	6.78302	4.51585	4.034	4.49607	13.6322	7.66929	2.74648	4.91771	5.57604	2.51126	3.4626	4.73533
AT2G42230.1	1.17276	0.011521	-0.0415018	0.897902	Cluster2	5.37374	0.000167905	8.37458	6.83902	16.4348	12.2802	3.70887	4.92643	3.79374	0.119042	2.54867	1.8952	0	14.7675	4.60797	4.70928
AT2G42230.2	1.04558	0.0212333	0.0879837	0.777616	Cluster2	20.8316	13.6641	31.9582	41.561	17.9386	13.3816	15.6439	25.2131	27.168	9.04899	12.2398	22.8341	1.60454	1.40603	17.5975	17.6328
AT2G42600.1	1.5258	0.000337939	-0.406482	0.0404718	Cluster2	59.3766	33.576	46.1615	42.7667	54.5997	46.153	35.0908	35.992	39.4666	14.9952	3.84977	11.2426	72.0855	84.697	43.0625	61.5256
AT2G42600.2	1.47576	0.000512148	-0.384034	0.0534433	Cluster2	30.7612	50.969	20.805	26.632	84.4302	89.1279	50.7699	53.6272	7.36708	14.9321	21.9486	16.6087	120.254	78.3675	66.0563	49.9869
AT2G42690.1	2.36326	7.73391e-08	0.302602	0.175165	Cluster2	75.6378	50.6188	91.1068	78.5141	51.3588	55.3212	73.4588	76.0399	11.0554	7.17872	17.3886	10.3532	49.3662	68.1808	56.2944	63.1726
AT2G42840.1	1.66186	0.00010969	-0.0976921	0.680428	Cluster2	19.1586	8.89311	71.0346	83.4985	17.9682	45.9157	259.61	358.894	21.1728	5.3451	22.8739	19.0316	39.2307	42.6796	304.209	277.682
AT2G43040.1	1.52606	0.00222655	0.679246	0.250151	Cluster2	15.8465	17.3535	16.7529	16.1227	2.52689	2.3573	2.1161	1.67378	8.29797	7.52213	2.35871	6.79489	0	0.899829	0.982079	1.05133
AT2G43100.1	1.64607	0.000261327	-0.923853	0.00165079	Cluster2	117.523	122.103	220.052	219.695	26.0118	26.3406	63.046	56.401	51.4605	19.6613	76.6704	37.3092	51.9481	29.981	132.636	81.2923
AT2G43490.1	1.045	0.0216389	0.373599	0.339206	Cluster2	3.24297	7.78491	8.44071	0.00314065	13.9079	5.70645	2.29706	5.68776	7.33679	9.39295	0.452773	2.36943	5.33197	1.92726	1.79286	0.888094
AT2G43490.2	1.01049	0.0270778	0.354634	0.372179	Cluster2	5.02243	3.76708	2.45911	2.94454	15.679	0.503895	0.885131	0.417196	1.58554	5.21199	0.289225	0.48696	5.73825	9.91972	0.747827	3.96359
AT2G43490.3	1.20239	0.0116555	0.324347	0.41529	Cluster2	13.2771	9.69707	11.7365	8.59831	4.4078	5.79093	3.05148	2.86753	7.72863	7.06823	2.19783	3.02087	5.3842	1.32773	1.41873	2.0048
AT2G43490.4	1.03165	0.0233721	0.286287	0.476599	Cluster2	10.1491	18.7212	4.18535	9.01382	0.0299309	17.838	0.0911042	2.13684	4.18802	2.38184	3.1576	4.06059	3.29462	1.93623	2.95421	0.0995869
AT2G43490.5	1.47513	0.0106485	0.319059	0.470923	Cluster2	0.594919	3.37142	2.09585	6.80126e-05	0.0128369	8.34706	0.0306593	0.0519882	7.02232	2.65822	1.44362e-09	1.15541	4.19166	1.69416	0.0981586	0.0697005
AT2G43620.1	1.4209	0.0219753	0.521076	0.452497	Cluster2	7.58776	4.39271	11.4044	8.08388	5.84941	0	1.59416	3.58777	2.36175	1.15411	3.47203	1.99485	0	0	1.78004	1.51459
AT2G43800.1	1.04839	0.0492736	0.926198	0.00468772	Cluster2	6.81499	4.99624	11.161	23.8085	4.09757	2.96824	7.72805	9.74495	11.8937	4.96008	6.01023	9.86192	2.86733	3.05098	4.62192	3.34267
AT2G43870.1	1.37025	0.0276651	0.518962	0.512916	Cluster2	3.62072	5.89243	6.23876	9.48238	0	0	1.03803	0	2.79735	0	1.86367	2.60984	0	0	0	0.325583
AT2G44280.1	1.42889	0.00968942	-0.0473734	0.93014	Cluster2	2.36117	8.75715	3.02239	5.39871	5.86204	7.29799	1.43256e-05	5.38608	4.32258	0.740159	1.79239	3.82119	0	0	0.167292	4.43821
AT2G44280.2	1.50537	0.00647806	0.0343794	0.947069	Cluster2	16.8248	6.4952	15.9895	19.8648	6.84867	9.14312	3.13414	8.1154	5.40067	0.823261	6.25888	2.63579	0	0	1.71905	3.23659
AT2G44280.3	1.2884	0.0220566	-0.127738	0.817039	Cluster2	5.04331	2.67043	5.63901	3.1191	5.43118	6.40559	4.91699e-06	0.7544	4.09964e-05	0.696722	0.887423	1.60553	0	0	2.4544	2.16617
AT2G44450.1	1.25942	0.00442005	0.53256	0.340097	Cluster2	102.411	71.0559	96.8614	63.4523	3.96224	9.36081	4.3199	3.16615	28.4565	22.5464	21.7837	33.6826	3.7855	3.05548	1.60107	3.02584
AT2G44460.1	1.50022	0.0274807	-0.910635	0.25644	Cluster2	1.73333	0	1.15283	0.997247	1.7568	0	0.367034	0.228472	0	0	0	0	1.63958	1.39687	0.798682	0.743885
AT2G44578.1	1.62353	0.0190948	-0.9542	0.242211	Cluster2	2.23251	11.5714	8.29603	7.4584	4.44043	0	1.51061	0.98227	0	1.7854	0.599763	1.44101	0	0	1.26937	1.03336
AT2G44830.1	1.08024	0.0442348	0.486667	0.174611	Cluster2	17.0609	9.82574	11.3624	17.623	6.2605	5.93058	7.89069	5.82434	15.6361	18.326	2.9083	8.55802	10.9232	7.62285	4.48164	5.05491
AT2G45910.1	1.4103	0.00289808	0.175493	0.488971	Cluster2	90.1431	116.979	56.3769	32.702	31.7437	42.3453	14.9377	16.2762	45.913	37.9402	8.95824	19.0295	20.394	25.9987	12.7482	13.6345
AT2G46020.1	1.04649	0.0234819	0.496646	0.0410292	Cluster2	16.9428	35.4041	2.91771	8.51976	4.65709	33.5746	3.40766	4.17091	34.9683	14.6	9.79038e-05	5.05722	21.833	11.5358	4.85688	3.0453
AT2G46510.1	1.41121	0.0185186	0.162847	0.577502	Cluster2	14.502	13.1805	6.94256	4.49242	28.6925	34.8383	20.3122	17.6409	2.86987	4.8199	0.654627	2.53814	40.4911	29.9471	17.4889	13.5504
AT2G46530.1	2.4089	6.32067e-06	-0.453119	0.153773	Cluster2	18.5714	14.6107	13.9939	7.50226	23.1572	6.12384	8.73491	8.60701	1.60933	2.36574	0.888099	2.79989	9.84283	13.2996	14.6484	11.4838
AT2G46530.2	2.36009	1.21977e-05	-0.42613	0.202152	Cluster2	1.88215	5.63111	0.603539	0.00067808	24.4814	6.37066	0.14885	1.15389	1.67191	2.47721	0.945152	0.28199	0.0277889	0.105518	0.965166	0.53706
AT2G46530.3	2.29187	2.05085e-05	-0.462072	0.162012	Cluster2	0.0103524	0.00290636	0.00922754	11.3108	17.4427	0.610705	0.228988	8.41474	2.04164	0.00316039	1.48449	0.719725	1.76526	18.7981	0.00354136	5.42114
AT2G46650.1	2.01842	2.23019e-06	-0.493642	0.0543767	Cluster2	124.477	86.7693	300.206	242.814	12.6273	19.7606	64.0068	65.7135	32.5734	36.1555	58.4926	44.4355	7.54199	34.7128	85.5914	85.3832
AT3G01900.1	2.01218	0.00170572	0.352633	0.493028	Cluster2	12.8719	22.8163	10.9123	5.8139	0	0	0.811206	0	2.5535	2.26106	0.239107	1.47027	0	0	0	0
AT3G02050.1	1.09986	0.025613	0.421019	0.106006	Cluster2	13.1387	15.2227	13.0565	13.3299	19.7772	25.1081	17.2775	18.365	13.1966	11.9891	3.57423	7.16315	12.9973	26.8156	12.0928	13.521
AT3G03050.1	1.04366	0.0341038	0.471305	0.061655	Cluster2	93.6369	117.318	50.6106	41.6634	13.6796	17.6232	15.9394	14.178	67.0352	62.5697	9.48032	29.2067	19.2701	17.6063	10.507	9.97041
AT3G03250.1	1.16041	0.00551075	0.592842	0.0057267	Cluster2	158.787	157.821	177.994	221.774	32.5074	39.8499	81.6956	83.661	123.648	79.7533	53.1475	98.6109	25.1362	32.2021	49.8593	54.6005
AT3G03660.1	1.4264	0.0427423	0.346988	0.498165	Cluster2	4.6854	3.86557	7.02308	0.837871	6.79968	0	0	0.233457	2.34356	0	0.741644	8.11501e-12	0	0	0	0
AT3G03660.2	1.85283	0.00801277	0.0226229	0.972343	Cluster2	2.73913	3.42332	14.3755	2.57736	6.2218	0	0	0.220577	2.02348	0	0.604272	0.66467	0	0	0.323651	0
AT3G03910.1	1.54644	0.0283732	-0.966732	0.190231	Cluster2	2.77939	2.25477	2.10204	1.45051	0	0	0	0	1.20945	0.636408	0.179413	0.11884	0	0	0.190955	0.409921
AT3G04030.1	1.18884	0.0464618	0.805106	0.132833	Cluster2	6.71461	8.94599	6.9425	2.2707	9.08632	0.934839	6.87582	1.87395	7.12665	3.1042	3.09727	1.09696	12.9956	0	3.07476	1.45988
AT3G04030.3	1.27321	0.0300626	0.808065	0.126571	Cluster2	12.002	8.67052	12.7437	9.25939	8.94424	10.7938	4.51338	8.33452	6.87167	0.289459	0.645084	4.09579	12.7146	2.55849	5.82515	2.39832
AT3G04220.1	1.46251	0.0197532	0.0828916	0.9132	Cluster2	5.1166	1.80561	3.83974	2.51326	0	0	0.115655	0.0730816	1.48242	1.05121	0.517278	0.980278	0	0	0.103198	0.047791
AT3G04320.1	1.19258	0.0398712	0.562835	0.468297	Cluster2	36.1644	16.4802	44.9765	15.221	0	0	0.581991	1.08451	13.4884	7.78319	5.13721	11.6544	0	0	0.492641	0
AT3G04380.2	1.52303	0.013883	0.402358	0.47663	Cluster2	5.39362	7.48649	8.10092	8.88398	6.99675	6.11462	1.14381	4.56481	1.05229	2.45219	4.53231e-09	3.0645	0.0213025	0	2.82135	3.77425
AT3G05858.1	1.71383	0.011614	0.594305	0.451085	Cluster2	13.3094	3.80975	20.3228	14.7828	0	0	2.20488	1.33288	0	0	3.36472	1.21577	0	0	0	0.817447
AT3G06020.1	1.64708	0.0057148	-0.152557	0.830891	Cluster2	11.0104	4.63891	13.072	10.1046	0	2.11241	2.1967	1.18872	2.01467	0	3.70261	1.92804	0	0	1.87826	1.68112
AT3G06435.1	1.41995	0.027366	-0.155632	0.848605	Cluster2	38.6193	13.0861	4.26742	1.68655	9.93756	11.3808	0.896439	3.03367	10.6976	4.91289	0.907108	3.79061	9.84621	32.1653	0.82752	2.06767
AT3G07350.1	1.84976	0.000147746	0.0818013	0.752452	Cluster2	112.387	167.43	71.5765	84.2648	39.3833	35.2599	48.9046	40.4429	15.5629	34.0915	10.879	23.0988	54.7072	40.3866	39.3278	37.141
AT3G07380.1	1.50805	0.0244851	1.44931	0.0688669	Cluster2	4.2561	0	17.2654	10.3614	0	8.91806	4.98606	3.91919	2.28429	2.18759	1.54328	2.86089	0	0	0	1.46654
AT3G07400.1	1.39265	0.00226867	-0.277982	0.275679	Cluster2	24.09	21.2787	17.3472	17.0475	14.6176	24.4127	13.1518	18.2612	7.99714	8.82962	4.52212	6.61638	17.8574	8.9332	17.4725	19.0466
AT3G07770.1	1.21655	0.00331624	-0.752496	0.00839509	Cluster2	47.7025	27.9614	48.0654	45.193	8.96712	10.6535	9.01957	7.90963	38.1454	22.3418	16.4702	18.0094	24.3365	9.91338	13.5843	14.2693
AT3G07960.1	1.30619	0.0197704	-0.791171	0.187366	Cluster2	4.70713	6.75963	5.17862	7.03764	0	4.7478	0.951041	0.536929	2.98838	2.17454	0.947661	2.8207	1.83909	0	1.19322	1.47095
AT3G08510.1	1.07153	0.00935149	-0.100191	0.605068	Cluster2	226.478	172.53	224.256	143.78	213.65	243.148	179.176	205.32	71.0972	50.3238	62.3773	114.628	244.488	265.961	218.069	228.823
AT3G08510.2	1.22696	0.00662723	-0.105711	0.585982	Cluster2	34.479	100.202	8.94362	73.7758	79.4984	103.547	63.8567	58.9014	27.9797	53.7195	0.000375449	0.217245	13.7341	18.7617	33.0849	28.3576
AT3G08510.3	1.26616	0.00685618	-0.152311	0.437252	Cluster2	8.91501	0.47139	5.26908	6.80929	13.2251	6.66886	6.47766	7.37615	7.55975	2.96328	2.30977e-05	1.93838	7.13382	0.82448	6.02047	7.83597
AT3G08860.1	1.01591	0.0468268	-0.632686	0.22521	Cluster2	11.2311	10.5904	23.2943	13.5122	1.44516	3.29154	1.8412	1.89164	3.58594	2.17603	7.04276	9.84657	0	0	2.76173	2.96375
AT3G08970.1	1.88766	3.80897e-05	0.452007	0.511835	Cluster2	55.4341	31.644	49.0063	32.8722	0	0	1.22452	1.17702	16.0229	8.50659	9.94075	7.39619	0	1.13342	0.835242	0.70045
AT3G09100.1	1.30297	0.0307295	-0.161781	0.573494	Cluster2	9.9813	4.73015	5.18067	3.3972	0.501155	7.17001	0.000212554	2.24803	8.73697	0.132183	0.484485	0.0305296	0.000638296	22.4171	5.16852	3.54508
AT3G09560.1	1.90358	4.58681e-05	-0.374253	0.230943	Cluster2	61.0509	27.073	47.136	31.0802	19.056	9.42148	3.7589	4.15105	8.24143	7.0647	3.98285	7.38529	10.4665	13.2704	3.57976	6.14999
AT3G09560.2	1.88867	5.48704e-05	-0.363433	0.244498	Cluster2	9.91742	18.455	14.9107	1.32912	1.91937	10.3408	4.60143	4.36878	14.2743	6.10558	5.25155	2.7531	11.2252	14.8408	8.11708	3.80132
AT3G09560.3	1.88657	5.54251e-05	-0.356102	0.254926	Cluster2	14.272	25.2064	10.5092	1.30104	1.9054	10.2187	4.54502	4.32779	5.86009	5.98443	5.0156	2.68814	11.133	14.6209	1.85029	3.72161
AT3G10360.1	1.04809	0.0159904	-0.0747705	0.793925	Cluster2	30.1018	23.6888	21.0832	18.8999	11.085	17.3243	9.22407	11.3347	17.7309	16.0452	6.79714	10.0859	13.482	10.974	8.36864	11.3852
AT3G10370.1	1.08487	0.0167953	0.435361	0.0838221	Cluster2	31.2352	28.1107	41.2327	32.2454	20.9568	20.7348	24.63	29.1868	25.365	12.9255	12.8414	18.2078	14.3815	16.3935	17.5389	21.5242
AT3G10420.1	1.38191	0.00245763	0.190169	0.414534	Cluster2	11.6836	15.4438	7.24125	2.12811	29.2814	5.47944	1.11841	2.11169	6.08411	8.18222	2.66904	1.49849	18.6048	15.9277	0.897578	2.36896
AT3G10420.2	1.41721	0.00172708	0.21564	0.347229	Cluster2	32.1198	28.7771	33.127	26.6952	31.1395	42.6841	38.8593	45.0991	14.5561	9.62466	11.67	11.702	22.7223	47.8016	31.9021	36.7079
AT3G10986.1	1.894	0.00635085	0.224303	0.59852	Cluster2	5.07238	3.23007	12.2542	10.4036	0	0	0	0.449814	2.63496	0	0.848877	1.24875	0	0	0	0
AT3G11210.1	1.26634	0.0200305	0.20405	0.58069	Cluster2	8.1359	3.80983	9.46749	15.5846	11.5077	6.74417	10.5192	10.8267	5.8635	2.27757	3.9218	3.85147	8.68089	5.37029	7.79696	9.41087
AT3G11385.1	1.40948	0.0443937	0.423517	0.444773	Cluster2	0.935351	2.00056	1.75198	1.72625	0	0	0	0.154202	0.437923	1.23131	0	0.491527	0	0	0	0
AT3G11580.1	1.60908	0.00494704	0.952353	0.0820667	Cluster2	12.6299	4.65587	25.0823	14.2321	0	6.02911	11.6888	4.72625	1.12119	3.22811	1.97855	8.63601	3.83807	9.43387	3.07693	2.58863
AT3G11670.1	1.4414	0.00198527	0.515583	0.0421129	Cluster2	48.6283	23.1466	28.7012	16.4519	31.6372	62.4436	20.5983	21.0972	17.2583	16.9256	7.08324	7.12683	47.7619	39.9613	13.9332	14.2911
AT3G11670.2	1.9591	0.00133409	0.490805	0.108494	Cluster2	4.92539	0.000613319	0.165731	0.0394777	0.0291213	14.0099	0.000324573	5.31933e-06	9.2006	2.48781	1.87266e-10	0.00013321	8.27536	0.208915	0.0527733	2.75273e-06
AT3G12350.2	1.17633	0.044868	0.630703	0.0602365	Cluster2	0.277987	7.57723	8.80665	7.52876	16.5758	5.47057	12.14	3.12059	7.54345	0.242372	0.247324	4.60192	14.1897	0.822341	3.18328	0.0201329
AT3G12540.1	1.11937	0.0407797	0.224303	0.59852	Cluster2	10.0299	18.2731	14.1117	7.57217	0	0	0	0.124283	9.8947	4.13707	5.04863	3.70083	0	0	0	0
AT3G12810.1	1.14384	0.0151838	0.149854	0.600242	Cluster2	11.7291	11.1763	6.89761	7.08633	8.23519	14.0359	4.48914	4.3077	12.8776	7.18961	1.76897	3.52499	7.07293	8.19442	4.03816	3.69908
AT3G13080.2	1.71495	0.00075508	0.96449	0.000767818	Cluster2	0.131486	0.103192	2.68771	1.81704	20.0458	0.134687	0.0594627	0.509991	2.08674	0.938013	0.00466021	0.478104	0.784201	6.95011	0.0108968	0.0584545
AT3G13080.4	1.92222	0.000160308	0.88868	0.00244898	Cluster2	5.63865	2.76942	1.03231	0.0237107	4.54423	4.4957	0.804011	1.21422	0.959849	0.355107	0.225223	0.347277	0.497644	1.43203	1.17694	1.35222
AT3G13090.1	1.61052	0.00531759	0.590104	0.470046	Cluster2	7.40925	6.95081	3.86686	2.39662	1.30216	0.437538	0.275366	0.175318	1.46732	1.18045	0.52874	0.905419	0.59664	0.493999	0.127683	0.0870013
AT3G13100.1	1.94559	0.00013054	-1.02227	0.131422	Cluster2	18.9164	15.4733	12.5446	6.2402	2.92734	3.11535	0.66452	0.647325	8.10436	3.2572	1.49565	2.08748	0.671965	1.04193	0.770799	0.721747
AT3G13470.1	1.02198	0.0218318	-0.945152	0.000120126	Cluster2	40.2757	23.8548	38.0931	30.6716	14.3324	38.3355	23.5707	23.0924	35.9493	27.449	21.4412	11.7823	59.3621	67.1775	39.7477	52.702
AT3G14570.1	1.52611	0.000840298	-0.173843	0.726151	Cluster2	16.9369	11.4003	13.7431	14.4953	1.55398	1.98049	1.13008	1.06392	13.8452	9.08438	2.54737	4.84443	0.715257	1.16151	1.29207	1.86443
AT3G14570.2	1.48868	0.00109864	-0.233886	0.64901	Cluster2	1.76558	4.26608	5.21397	1.80749	1.58136	2.02463	1.59144e-06	1.21008	6.80018	4.00593	3.04876	2.54628	0.72733	1.17938	0.595065	0.500872
AT3G15350.1	1.0668	0.0325577	-0.44663	0.156121	Cluster2	10.2174	9.31694	3.41956	2.92637	10.283	18.8785	3.6675	6.91303	10.0196	0.267055	5.62084	4.87462	19.7706	9.1485	9.20179	0.922805
AT3G15350.2	1.16355	0.0185604	-0.451273	0.146026	Cluster2	19.763	8.09257	14.4094	20.009	9.95637	25.2689	13.8297	10.4742	8.43257	5.5118	3.54061	5.24203	17.919	28.3346	13.5956	17.1978
AT3G15370.1	1.24368	0.0424754	0.794717	0.304542	Cluster2	5.14662	8.38774	11.3435	8.79996	0	0	0.613059	0.365374	0	5.2949	2.13091	4.11087	0	0	0	0.126119
AT3G15720.1	1.74738	0.00706107	-0.259371	0.744164	Cluster2	6.10986	1.82907	5.08382	8.48704	0	0	1.03336	0.842596	3.28835	2.17197	0.557481	2.5555	2.19913	0	0.665837	0.972705
AT3G15720.2	1.59993	0.0156228	0.315754	0.700283	Cluster2	2.38621	1.9235e-05	4.05462e-05	6.48716	0	0	1.07398	0.865493	3.61354	0.0690813	0.647527	1.96833	0	0	2.92596e-05	0.000202424
AT3G15980.1	1.25426	0.0089423	-0.302996	0.224037	Cluster2	5.90769	0.0470556	4.96331	0.181979	0.0893973	9.14476	0.00384633	0.0827024	1.49679	0.0230913	0.000339681	1.51824	0.0107457	5.69208	1.01152	0.182504
AT3G15980.2	1.11947	0.0108511	-0.226283	0.352261	Cluster2	51.4535	26.4189	20.5986	25.0888	53.5989	51.8571	15.6337	21.7307	41.6708	43.4403	12.0912	11.4922	32.8509	42.8075	15.6577	16.7652
AT3G15980.3	1.0718	0.0133315	-0.271734	0.262908	Cluster2	29.7117	44.5963	41.6335	27.6679	14.0338	11.9151	11.089	6.28364	28.0252	8.29948	11.4534	20.138	0.253066	9.68822	13.0587	13.936
AT3G15980.4	1.17626	0.00900185	-0.289803	0.241478	Cluster2	11.094	7.29671	4.62742	4.35998	0.0831415	8.03001	0.00418996	1.26571	3.03429	3.83402	0.121901	1.46212	0.189462	10.1653	2.76446	0.258246
AT3G16370.1	1.81741	0.000145947	-0.608823	0.00180739	Cluster2	19.0107	9.27647	30.6577	26.6893	104.438	88.15	272.244	298.048	6.25833	4.77531	6.32535	6.29869	138.698	114.493	385.702	402.906
AT3G16810.1	1.09469	0.0146981	0.366202	0.24823	Cluster2	29.6473	20.461	22.7408	26.6964	16.948	12.6909	11.1932	10.4897	17.7124	16.0824	8.45591	11.8043	11.9318	16.5972	7.11694	8.78055
AT3G17690.1	2.12534	6.9182e-05	-0.475644	0.52504	Cluster2	5.70546	4.15526	6.87769	9.87857	0	0.816595	0.568913	0.448689	1.09911	0.37334	1.18385	1.34563	1.19803	0	0.865529	0.597949
AT3G17998.1	1.86124	6.49769e-06	0.630168	0.0141069	Cluster2	41.4642	64.4306	68.6889	86.3561	33.4906	23.8149	27.4348	26.3438	18.7658	20.5502	20.1952	23.8656	6.70847	11.7185	16.0986	18.8789
AT3G18000.1	1.86185	6.46234e-06	0.630168	0.0141069	Cluster2	41.2984	63.7605	68.4914	88.5857	33.3691	23.7272	27.2067	26.5456	18.6783	20.4302	20.1335	23.6047	6.70468	11.7063	15.9609	17.905
AT3G18240.1	1.22946	0.0151656	0.64009	0.194079	Cluster2	7.06332	4.09795	10.6125	13.351	5.97073	10.0986	8.02035	5.36435	12.7902	9.05149	4.03072	0.00143465	0	10.4039	0.156408	4.58851
AT3G19970.1	2.01989	2.94327e-05	-0.771026	0.0422733	Cluster2	45.0833	34.2867	29.1293	23.5795	6.11721	13.0947	6.21192	6.82326	8.06215	6.36764	3.76977	5.79441	7.66283	8.85031	11.1681	10.0889
AT3G20460.1	1.265	0.0332804	0.232904	0.769954	Cluster2	12.4348	11.2488	13.1302	8.20121	0	0	0.955038	0.717174	2.99915	4.81672	1.51846	5.16568	0	0	0.424509	0.73331
AT3G21420.1	1.47469	0.00268976	0.163867	0.738815	Cluster2	21.5263	19.6274	23.6282	30.4934	5.02578	10.2214	4.40006	5.87716	9.88855	5.39903	3.71141	10.4517	4.75278	0	4.53303	3.76004
AT3G22550.1	1.61137	0.00323282	1.06696	0.058647	Cluster2	8.98763	11.9458	12.1253	20.01	4.84058	2.87	8.66717	4.76614	4.85402	2.76754	1.66601	5.55393	3.48599	1.50649	4.31567	0.954633
AT3G22790.1	1.19706	0.00680966	0.690677	0.0553349	Cluster2	25.342	24.5318	10.0916	9.29439	9.50797	14.8374	4.53883	3.03519	15.5129	14.211	3.60252	3.73447	9.71914	7.35201	2.611	1.91135
AT3G22910.1	2.46085	9.50766e-05	-0.310998	0.653038	Cluster2	11.0282	10.3372	5.80438	1.81997	1.84104	0.561152	0.488831	0.623505	1.12813	0.860119	0.549727	0.218917	0.803496	2.58001	0.555306	0.838147
AT3G23250.1	1.42419	0.0151274	0.406262	0.620113	Cluster2	10.4802	33.0301	16.7749	8.60643	0	0	0.773723	1.45232	3.64654	1.09634	6.3408	1.95661	0	0	0.0635589	0.308283
AT3G23450.1	1.33564	0.00918869	-0.90236	0.000712823	Cluster2	2.98293	1.58092	16.9895	19.6522	14.8262	9.82865	22.7989	17.0454	0.678034	1.72636	7.09509	6.55435	8.48299	6.0091	47.0639	40.9243
AT3G23670.1	1.0721	0.0273545	-0.791964	0.0315477	Cluster2	10.1151	9.26623	5.30508	7.78581	6.64233	6.86994	1.79133	2.765	4.21742	6.15659	1.63099	3.26258	7.83651	9.29413	3.59574	4.49659
AT3G23810.1	1.04675	0.0118568	0.239111	0.298499	Cluster2	245.607	197.262	171.275	294.068	67.9631	64.6818	71.3772	65.5721	159.462	170.4	94.4703	105.911	97.6894	117.737	50.6872	61.9579
AT3G24090.1	1.4551	0.00826752	-1.40276	0.0564022	Cluster2	13.0279	10.2532	13.6676	7.31375	3.39238	4.21721	1.30549	1.27999	10.87	5.99599	3.02501	2.95984	1.58394	2.50889	1.56411	1.5971
AT3G24880.1	1.12313	0.0191152	0.530822	0.0907276	Cluster2	13.2731	13.5521	5.90742	5.54986	11.0023	23.2231	3.28357	5.91304	14.9245	5.66326	0.114839	3.52183	11.7364	13.6138	4.82066	2.70105
AT3G25500.1	1.16376	0.0134576	-0.135368	0.622833	Cluster2	19.7397	12.6685	20.7734	19.8922	16.51	23.7454	16.8233	27.01	20.2238	9.79846	5.77976	10.3733	8.90498	9.54315	22.9633	18.7019
AT3G25760.1	4.16468	4.46869e-11	0.488596	0.0964422	Cluster2	6.45893	5.64178	26.6947	17.5457	14.6155	6.57842	92.8731	123.443	0	1.07126	0	0.418295	8.27785	2.23241	84.6196	50.3376
AT3G25780.1	1.00668	0.0198595	-0.292349	0.556456	Cluster2	61.019	48.2853	100.188	101.552	3.16744	4.48396	6.9129	5.80439	24.9486	29.6441	45.9843	38.4975	8.95015	4.71081	6.81554	7.68064
AT3G26430.1	2.04282	6.41075e-06	0.363984	0.117995	Cluster2	22.5434	18.9845	28.3962	25.6432	30.6395	47.9714	29.7907	37.5709	27.8064	21.6485	27.6349	19.7894	30.1606	39.7418	18.9973	25.6465
AT3G26830.1	1.64146	0.00078913	1.18405	0.10836	Cluster2	22.3652	10.9749	17.0929	16.9651	1.68486	5.63994	1.59641	1.23014	9.13589	8.70727	4.40059	4.27808	1.54665	0	0.309808	0.50609
AT3G26840.1	1.2783	0.0169825	-0.222392	0.622962	Cluster2	4.9866	4.52944	5.9546	10.0831	0	1.71284	2.60882	3.15822	2.50605	2.0077	3.05506	2.39495	2.39451	2.90372	3.11605	3.4968
AT3G27325.1	1.15315	0.0382141	-0.0521441	0.858792	Cluster2	14.271	9.46007	13.8849	17.2807	0.00269835	8.83003	6.95938	4.44826	20.0545	9.60274	6.82692e-07	9.22578	3.59321	7.92667	6.7846	4.4465
AT3G27325.2	1.0433	0.041055	-0.0408981	0.887259	Cluster2	5.06169	13.7076	7.61365	9.98685	5.74748	2.16841	5.40892	8.11951	8.5844	11.0982	3.17165	6.43897	3.08991	6.19062	6.08334	6.26111
AT3G28290.1	2.87812	2.13896e-07	0.0477601	0.863274	Cluster2	23.4148	28.583	24.5563	18.2077	26.9489	40.9554	30.3673	22.4691	0	4.3847	0.917556	4.15806	49.367	41.7839	27.5815	19.3631
AT3G28300.1	2.87812	2.13896e-07	0.0477601	0.863274	Cluster2	23.4148	28.583	24.5563	18.2077	26.9489	40.9554	30.3673	22.4691	0	4.3847	0.917556	4.15806	49.367	41.7839	27.5815	19.3631
AT3G28510.1	3.41388	5.64484e-08	0.174286	0.820474	Cluster2	12.6209	14.3245	13.46	4.97094	0	1.55419	1.11526	0.259726	0.457833	0.445172	0.525231	0.082534	0	0	0.802981	0.368453
AT3G28580.1	1.84909	0.00370215	1.28403	0.100733	Cluster2	9.47425	15.6626	12.953	8.36052	0	0.819697	1.28107	0.735583	0.936962	0.473428	3.22553	0.177202	0	0	0.292084	0.205982
AT3G28600.1	1.63713	0.0174527	0.224303	0.59852	Cluster2	1.35042	1.63038	1.48551	1.40986	0	0	0	0.146072	0	0.653544	0	0	0	0	0	0
AT3G29670.1	2.35294	1.40739e-05	-0.0754494	0.835611	Cluster2	12.7514	19.7155	15.3685	12.7753	11.6579	14.0975	10.4957	7.80338	2.54897	2.56147	2.25586	1.74775	13.8101	15.0975	9.78982	8.92013
AT3G30725.1	3.41228	7.28826e-07	0.957402	0.187938	Cluster2	89.2101	45.8766	84.3921	54.1643	0	0	3.03888	5.13615	0	8.7207	0	0	0	0	0	0
AT3G32030.1	1.02827	0.0326805	0.880811	0.215537	Cluster2	13.3057	15.4946	15.481	25.3347	0	0	0.354535	0.113019	11.5587	7.53117	7.36684	10.5713	0	0	0	0
AT3G43720.1	2.00819	0.000118161	-0.281296	0.215294	Cluster2	18.8496	24.6863	39.0364	40.6196	35.8843	14.6009	160.315	140.053	2.65861	7.71956	8.74457	6.46049	52.793	90.7239	182.334	166.303
AT3G43720.2	2.02816	0.000302784	-0.328849	0.171128	Cluster2	0.0777884	5.22747	20.7587	3.47133	0.000869348	0.000546396	24.5723	20.2003	2.65164	7.83761	1.66779	0.327438	1.54388	9.94428	25.9839	17.0827
AT3G43920.1	1.28011	0.0244525	-0.764767	0.0438558	Cluster2	0.387113	0.000923962	0.5189	2.47701	5.33185	4.87007	1.72675	1.8135	0.102068	0.678686	0.639613	0.248581	3.17173e-05	0.112599	2.0709	0.130872
AT3G43920.2	1.23587	0.0301349	-0.852669	0.0229911	Cluster2	0.422967	4.44012	0.865961	2.20654	4.89014	4.26011	1.4045	1.1719	2.288	2.45774	0.55847	0.810326	2.75311	0.428458	1.73722	1.17398
AT3G43920.3	1.23401	0.0301907	-0.876711	0.0186295	Cluster2	5.23883	4.46494	4.22434	3.73274	4.91104	8.19729	1.47363	1.8942	5.07353	3.63658	0.55812	2.68683	2.76493	2.90067	3.61139	4.49725
AT3G44290.1	1.40041	0.0466399	0.423517	0.444773	Cluster2	7.89529	3.62455	3.43352	2.64721	0	0	0	0.351586	0	0.962032	0.570972	0.327436	0	0	0	0
AT3G44870.1	2.99918	3.36133e-06	0.346988	0.498165	Cluster2	10.0111	6.96698	9.56391	12.1322	0	0	0.336653	0	1.82551	1.89073	0.411981	0.367653	0	0	0	0
AT3G46080.1	1.40497	0.0437913	-0.639739	0.437607	Cluster2	7.68717	13.7587	12.0155	7.82893	0	0	0	2.04318	5.17334	2.67552	1.61976	1.96836	7.55436	6.38781	2.47902	2.69837
AT3G46340.1	1.43054	0.0376349	0.423517	0.444773	Cluster2	3.47293	2.90537	2.03619	1.50591	0	0.879691	0	0.16155	0	0.376488	0.397268	0.218273	0	0	0	0
AT3G47740.1	1.34558	0.0195264	0.598186	0.342168	Cluster2	5.21039	7.20261	5.52779	3.90581	0	0	0.126967	0.0790603	0.693573	0.337406	1.27357	1.33343	0	0	0	0
AT3G47770.1	1.67512	0.00797429	1.05662	0.156524	Cluster2	2.28149	3.45266	3.03221	3.01116	0	0	0.227674	0.140715	1.44231	0.337202	0.697888	0.455185	0	0	0	0
AT3G47780.1	1.11102	0.0136801	0.905324	0.0795811	Cluster2	51.2286	50.4243	29.131	34.1766	2.98107	2.5639	2.23525	2.53163	21.4522	18.5629	9.39135	16.6699	0	0.722301	1.07283	1.18947
AT3G48520.1	1.62087	0.00556232	-0.160403	0.826451	Cluster2	22.7134	34.1813	14.4692	6.97534	2.73667	1.10786	0.83734	0.754935	1.69074	4.70881	1.10325	3.61614	0	1.14474	0.720958	0.989326
AT3G49350.1	1.0426	0.0280529	0.456323	0.128396	Cluster2	76.7061	79.4371	46.8795	29.404	32.9792	32.9192	13.4417	15.39	25.3255	32.087	9.93301	21.3455	23.3691	10.702	10.5785	9.33172
AT3G49580.1	1.20786	0.0109336	-0.1095	0.87876	Cluster2	56.2757	46.313	128.16	91.8745	0	0	6.60227	3.52063	10.7427	26.6521	42.7973	35.1484	0	9.19046	5.94879	4.55563
AT3G50930.1	2.06995	1.37113e-05	-0.463266	0.280934	Cluster2	60.4691	53.2163	27.6911	17.0222	3.88401	2.6408	7.13911	3.06746	9.14829	6.49714	4.10833	4.39406	7.41724	4.01325	5.31958	6.12727
AT3G51600.1	1.00266	0.0401064	0.938886	7.8041e-05	Cluster2	22.861	44.9853	53.0006	102.988	1318.34	743.785	1585.64	1318.06	11.6938	9.30598	29.7043	27.119	538.718	354.281	755.424	585.649
AT3G52190.1	1.37143	0.000846812	0.998985	0.000687123	Cluster2	142.485	141.589	157.164	140.278	24.2527	12.8989	29.9028	31.4822	35.7005	42.5693	42.3211	49.7298	11.5801	16.9685	11.384	16.0292
AT3G52720.1	5.32669	1.71317e-22	-0.89031	0.00276455	Cluster2	34.5403	11.4048	78.0298	76.5054	14.1424	8.0328	21.9527	18.6553	0	0	0.788077	0.32598	17.5536	17.6604	31.0925	32.8248
AT3G52720.2	4.94168	1.70525e-17	-0.979293	0.00439419	Cluster2	12.2349	2.25231	4.71842	5.59958	0.492376	1.4252	1.51248	0.547546	0	0	4.11995e-07	5.56715e-10	0.000822813	0.124925	0.0443916	0.0270917
AT3G52820.1	2.65576	5.57259e-08	0.855846	0.194279	Cluster2	61.7376	103.829	73.9684	31.9981	4.72989	0	2.30499	1.64976	2.59317	3.72381	4.74317	6.95636	0	0	1.26226	0.603979
AT3G53540.1	1.49788	0.00135419	0.0805771	0.750957	Cluster2	23.5383	16.7216	15.7457	11.4146	18.9319	19.2852	13.1995	16.0464	10.4071	5.99015	4.04964	4.55061	10.4222	21.3987	13.42	12.9242
AT3G53560.1	1.207	0.0134224	0.417634	0.131423	Cluster2	14.4207	7.92698	18.2357	25.3359	38.0193	26.3641	57.3581	45.8646	6.8685	10.1219	7.97353	7.53717	29.2614	26.97	39.5294	29.8589
AT3G53620.1	1.71439	2.39991e-05	0.75594	0.0153793	Cluster2	175.869	143.313	217.468	213.278	47.1973	37.3169	40.4756	75.2523	40.5522	40.0681	48.3424	55.9425	8.57173	8.67503	21.7681	38.1969
AT3G54150.1	1.15984	0.0366782	0.078423	0.894353	Cluster2	10.7784	10.3459	19.0529	9.86699	7.88287	3.48158	2.78617	3.50743	0.882302	5.58041	4.26589	5.4818	0	2.00791	2.77398	2.88085
AT3G54440.1	1.22225	0.00795229	-0.105955	0.66621	Cluster2	59.1142	45.8894	41.7536	34.7544	42.4913	59.9891	25.9302	26.161	35.4874	35.8187	4.2897	19.9119	40.6755	39.5958	20.7135	30.5906
AT3G54440.2	1.34557	0.00688402	-0.125084	0.610177	Cluster2	12.9568	10.1117	2.92201	0.5356	6.8748	13.5044	1.21016	2.68206	13.3284	7.84743	1.28636e-06	2.69579	18.1471	14.8274	2.04881	0.951755
AT3G54440.3	1.17517	0.00922055	-0.0820462	0.74068	Cluster2	7.38264	7.19639	4.22479	0.00177625	17.9384	0.189805	0.0434917	4.41022	4.47122	3.76	8.62386	0.000522949	1.09913	12.7458	6.62207	2.05035
AT3G54820.1	1.31401	0.0154376	-0.00116037	0.99732	Cluster2	7.68308	5.83038	20.7356	19.3125	0	3.2637	19.1076	13.4804	1.8681	0.881262	9.85478	3.58183	0	5.08644	15.9627	15.3103
AT3G54870.1	1.51733	0.00362986	-0.345372	0.630391	Cluster2	9.30447	13.8857	9.37316	4.61298	0	0.526991	0	0.0495308	4.41663	2.49559	2.07156	1.84469	0	0	0.0699154	0.06477
AT3G54960.1	1.2478	0.00244798	0.856928	0.00735168	Cluster2	153.117	249.431	152.648	196.837	38.5599	16.0325	18.0166	15.0998	109.334	106.956	76.8045	57.9245	6.0721	9.13375	8.57185	7.08707
AT3G54960.2	1.66765	0.00278208	0.796054	0.0201694	Cluster2	7.3526	24.078	3.47292	3.89368	21.5733	0.453256	0.601262	1.12612	6.62126	1.21785	0.474567	0.0200395	1.81046	0.118024	0.258518	6.32467e-05
AT3G55700.1	1.41255	0.0162403	1.22824	0.117512	Cluster2	6.6277	10.7724	5.63805	7.34337	0	0	1.02794	0.990814	1.14915	3.44839	1.56753	2.06425	0	0	0.307006	0.224746
AT3G55970.1	3.84746	3.64145e-09	-0.123597	0.82538	Cluster2	8.86079	2.97902	25.4308	5.55679	0	0	3.04734	2.91976	0	0	0.181021	0.138185	0	1.91375	2.18075	3.93971
AT3G56040.1	2.96809	1.02202e-11	-0.642532	0.00622125	Cluster2	57.3172	45.1564	46.6559	43.0421	48.1428	61.6738	18.9389	24.2809	6.96386	7.08648	3.79172	4.94499	32.17	32.0256	29.9147	34.8397
AT3G57630.1	1.17695	0.0141542	0.467699	0.239167	Cluster2	31.2983	33.3548	22.7254	29.0067	4.59998	6.6955	5.78254	5.45736	24.2233	22.5023	1.83121	14.2488	1.5093	1.20745	4.88127	3.00377
AT3G57630.2	1.15726	0.0145802	0.486168	0.235741	Cluster2	11.1181	8.6437	16.1697	10.6339	5.27272	1.78507	3.25537	0.115705	2.33032	4.60836	9.11604	6.74454	1.64389	1.30776	0.467255	2.06897
AT3G58790.1	1.12135	0.0431327	-0.03025	0.91014	Cluster2	7.55105	4.23884	9.97117	11.8733	14.4838	21.6001	24.2088	22.6835	6.44473	7.22354	2.1704	6.52857	20.1034	19.639	17.9961	20.3413
AT3G59710.1	1.95096	4.64078e-05	-0.407451	0.56081	Cluster2	8.26952	29.7698	47.1516	59.371	1.96961	4.98358	1.36486	1.31373	3.7593	1.70764	7.85479	14.0813	0	0	1.69328	1.95969
AT3G59740.1	2.06608	0.0029492	0.63025	0.399305	Cluster2	3.4377	1.84539	2.31753	2.36384	0	0	0.327499	0.100693	0.948796	0	0.126804	0.179227	0	0	0	0.0648425
AT3G59760.1	1.08266	0.0131891	0.0969443	0.735415	Cluster2	7.65324	17.6816	0.956441	3.80605	5.20192	11.3727	5.79606	1.66146	30.6546	5.61032	0.767417	3.80637	13.5501	0.0114084	11.7316	0.550929
AT3G59820.2	1.16113	0.0296436	0.172913	0.538576	Cluster2	6.89615	6.54777	7.22373	9.49739	16.6423	0.492664	6.17887	6.35027	7.59708	7.39368	0.0556063	3.80565	21.4818	0.0629782	7.35755	5.71714
AT3G60330.1	1.53721	0.000455766	1.0281	0.0642382	Cluster2	55.8193	59.6922	41.0449	15.6516	0.00668049	8.77806	2.17308	3.10091	16.0327	26.8329	14.1031	8.62772	0	1.92463	0.80716	1.49055
AT3G60330.2	1.55728	0.000371263	1.00744	0.0704491	Cluster2	90.2212	146.402	67.2848	45.2912	7.05167	8.69111	2.11744	1.8362	29.0629	20.4851	15.0157	16.8406	0	1.90381	0.811147	1.33787
AT3G60900.1	1.24564	0.0266914	0.694395	0.218606	Cluster2	2.15633	1.74416	6.56891	14.5985	1.11057	0	2.56616	2.30217	1.61304	0.941226	2.92466	4.61996	0	1.03035	1.69244	0.806674
AT3G62090.1	1.16446	0.0147585	0.938002	0.0810493	Cluster2	1.8135	11.839	11.9876	16.3813	5.56189	26.4498	4.29356	4.19001	14.0684	4.69597	5.79385	4.12005	0	2.14621	1.08354	0.585637
AT3G62090.2	1.13937	0.0166596	0.800703	0.128567	Cluster2	13.1646	9.0398	15.8933	10.8275	5.05736	21.0107	3.11581	4.18819	10.065	9.09914	5.10159	7.15925	1.94863	2.02704	3.08564	1.42235
AT3G62360.1	1.05752	0.00912584	0.391287	0.103034	Cluster2	69.9119	46.4849	60.136	61.0169	22.4974	37.4975	20.4	22.1076	55.1081	42.06	22.0589	29.567	14.1628	22.4756	13.8371	16.9518
AT3G62600.1	1.01103	0.0118143	-0.504603	0.0437781	Cluster2	174.022	127.726	291.892	252.151	28.03	41.7115	37.7715	32.1915	103.673	89.4926	120.592	121.794	16.7725	32.2191	48.2181	49.4473
AT3G62630.1	1.12972	0.031369	0.557203	0.0812803	Cluster2	8.21644	14.1687	9.06691	17.6514	48.597	28.1077	63.4993	37.6797	5.51937	5.97757	4.50495	6.01465	19.8243	13.4246	37.2877	24.1739
AT3G63180.1	1.06379	0.0216472	0.760734	0.0106525	Cluster2	6.20405	7.91739	3.27281	5.68558	11.0636	8.42973	4.50524	5.81537	6.56987	7.53166	6.43086	3.31965	2.47943	6.69977e-06	1.93626	1.83407
AT3G63180.2	1.17906	0.0103547	0.706168	0.0181918	Cluster2	17.01	36.35	14	11.3677	13.047	17.9871	11.3501	8.69264	15.1589	8.41682	3.0957	4.85269	7.1498	4.9165	9.07952	5.3507
AT3G63430.1	1.32315	0.0164217	1.0331	0.0821896	Cluster2	3.92261	4.40135	4.8904	9.8931	3.10412	0.796534	1.76979	1.50106	5.41866	4.4064	4.10783	1.98342	2.85463	0	0.747014	0.642296
AT4G00480.2	1.22023	0.0228838	-0.484612	0.253619	Cluster2	2.17031	9.90112	4.80814	4.34569	16.8398	7.82401	1.86612	2.56837	9.06692	5.68597	1.70177	1.21971	10.1785	8.02959	4.7406	0.0583631
AT4G00490.1	1.11258	0.0350248	-0.163794	0.630684	Cluster2	8.51102	5.93557	9.50026	9.56321	7.52698	7.98379	10.1485	8.63554	9.34506	5.57354	3.12023	4.11698	5.87407	11.4907	9.92569	10.889
AT4G00550.1	1.45799	0.00160065	0.742139	0.0358706	Cluster2	60.6549	43.0534	57.8607	34.6727	14.8525	6.72859	11.4233	12.7239	16.2151	19.5622	10.1763	16.963	1.58882	1.26906	7.80287	5.65099
AT4G00630.1	1.08378	0.0137497	-0.774421	0.00293426	Cluster2	43.9235	60.5284	26.3996	34.9415	13.0685	34.2141	12.3163	15.7172	30.3533	22.4975	0.151589	17.1265	22.9821	17.2142	17.0198	24.8083
AT4G00900.1	1.40179	0.00154212	0.663231	0.0719768	Cluster2	80.5592	77.4255	43.7701	29.1991	14.8206	14.1617	5.73517	6.22197	50.6988	41.1303	11.3632	12.3032	11.9802	8.69457	4.43357	4.13373
AT4G01470.1	2.23823	0.00148946	0.423517	0.444773	Cluster2	3.41398	2.60834	9.18471	7.0593	0	0	0	0.656139	0	0	0	0.352997	0	0	0	0
AT4G01830.1	1.79056	0.00166729	1.26539	0.120486	Cluster2	8.69595	18.0419	4.86142	3.8241	0	0.481085	0.24171	0.197833	3.96438	1.68739	0.619471	1.08506	0	0	0	0.033469
AT4G04610.1	2.28584	5.27477e-08	-0.0176044	0.950203	Cluster2	277.104	200.376	258.663	197.072	19.3019	22.9364	25.559	22.0809	50.9752	49.5612	35.41	41.125	33.3143	38.9993	21.8674	24.7509
AT4G04890.1	1.60776	0.00493147	0.173178	0.440718	Cluster2	9.02272	4.31642	5.21406	5.16532	49.8942	68.8545	33.257	36.9985	1.55645	2.13335	1.7904	0.692446	67.3632	64.262	27.3498	32.2644
AT4G10120.1	5.25734	1.43424e-22	-0.605827	0.0210961	Cluster2	20.5142	35.8847	19.9687	10.8057	21.1308	31.558	9.21959	11.5055	0.408995	1.9032	0.350409	0.353206	33.6577	28.6885	14.7903	15.3319
AT4G10120.2	5.25963	1.2224e-22	-0.612896	0.0200248	Cluster2	22.4992	30.2802	22.0595	12.9332	9.8869	30.1624	6.37961	9.21197	0.407679	1.89616	0.347452	0.35224	27.0498	27.4642	10.4195	9.28396
AT4G10310.1	1.13702	0.0217457	-0.73622	0.29963	Cluster2	12.6316	9.63928	19.2652	21.7901	0	0	1.2456	0.533961	26.42	2.93789	9.66232	5.47374	1.83553	0	1.5756	1.48964
AT4G10370.1	1.38992	0.0206269	1.21833	0.132709	Cluster2	18.4215	8.06273	7.41344	5.49933	0	0	0.167868	0.748904	6.24606	2.48222	0.767732	2.599	0	0	0	0.0718398
AT4G11050.1	1.28282	0.043465	-0.661686	0.393304	Cluster2	3.64474	3.08425	2.81002	8.72951	0	1.07945	0	0.0854463	2.155	1.91261	0.930961	2.47741	0	0	0.368105	0.059575
AT4G11350.1	1.67454	0.00835368	0.221517	0.773883	Cluster2	10.9883	10.5427	7.06055	9.80626	0	0	0.282982	0.418019	2.16538	1.80833	6.22764	0.535001	0	0	0	0.234199
AT4G11350.2	2.01785	0.00196072	0.550367	0.451617	Cluster2	8.93424	6.92587	2.32801	4.95016	0	0	0.225754	0.186406	1.25704	1.08045	4.42776e-08	5.2522e-08	0	0	0	7.29505e-12
AT4G11380.2	1.05118	0.0104183	0.453198	0.0624319	Cluster2	0.096696	1.5288	0.0605768	10.9953	14.7645	8.80169	2.38687	0.155001	4.13804	3.39308	8.0282e-05	0.213441	0.335541	0.125459	2.19909	3.82339
AT4G12090.1	1.68433	0.00521029	1.25067	0.128467	Cluster2	55.077	52.7337	160.736	56.0883	25.317	17.1819	4.58559	14.6335	18.147	18.2167	10.223	32.8756	0	0	3.9153	0
AT4G13000.1	2.5726	5.54648e-05	1.07093	0.112581	Cluster2	15.895	10.994	13.4049	7.02816	2.47187	5.82656	3.21833	2.98599	0	0.812782	0.982166	0.490986	0	0	1.02587	1.21791
AT4G13430.1	1.35332	0.000565233	-0.478026	0.0221289	Cluster2	369.776	306.261	430.11	432.917	84.5818	106.539	108.778	98.5246	158.122	143.515	145.63	149.498	120.318	147.12	132.215	154.183
AT4G13700.1	3.46092	4.63463e-07	1.42813	0.0716319	Cluster2	12.1921	15.8423	6.78457	7.22402	6.8377	4.95078	0.507735	0.938205	0	0	0	0	0	0	0	0
AT4G13770.1	2.81508	2.35346e-12	-0.65315	0.00479195	Cluster2	198.233	213.361	219.166	230.042	41.0831	52.9088	77.5909	59.4591	43.9671	29.7667	27.5268	25.8502	55.5018	87.1817	103.975	107.345
AT4G13920.1	1.2567	0.0247416	0.856245	0.0346647	Cluster2	25.2513	16.2141	13.7263	5.01314	19.9433	7.8688	5.50389	4.5849	10.95	3.81877	3.76425	2.27719	1.74745	4.3016	1.45643	1.72705
AT4G14040.1	1.47611	0.000671848	-0.251471	0.200418	Cluster2	50.6649	55.1007	55.3727	53.3837	121.06	118.628	175.018	186.115	10.2555	17.6352	14.0324	19.821	111.27	119.124	200.598	222.177
AT4G14070.1	2.27413	3.06947e-06	-0.664338	0.00496523	Cluster2	31.7516	22.7243	39.8614	27.1936	24.7711	41.3331	32.7525	36.8139	5.24046	8.89514	2.98935	7.21162	19.9185	34.1478	44.5584	60.5712
AT4G14360.1	1.00625	0.0224446	-0.10319	0.68442	Cluster2	42.4857	41.2497	26.4531	39.4215	61.6783	30.6853	27.0012	25.1839	26.5601	21.3986	10.4684	19.0828	60.4375	46.2594	21.4126	30.767
AT4G14370.1	1.90398	0.000903584	-1.17281	0.098994	Cluster2	21.8636	12.319	10.4246	3.7893	0	0	0.219789	0.48271	8.19584	6.13119	0.991822	1.54947	6.30577	3.37758	0.787973	1.18451
AT4G15100.1	3.43018	1.1673e-07	0.030533	0.970191	Cluster2	8.31625	8.36873	11.5754	9.04463	0	0	0.253199	1.06523	0	0	0	0.41804	0	0	1.13806	0.200594
AT4G15396.1	1.10913	0.041064	0.602789	0.338942	Cluster2	18.7256	13.7258	20.8512	10.6245	0	4.59034	0	0.411455	2.96666	3.36508	6.44741	4.10676	0	0	0	0
AT4G15540.1	2.0547	3.35678e-06	0.518047	0.069048	Cluster2	34.9511	42.4303	83.1288	102.685	33.4387	39.5312	56.2519	71.7458	12.7099	7.60538	13.8752	16.3687	3.81721	7.98607	31.8309	47.3208
AT4G16660.1	1.35347	0.000634639	-0.422663	0.0906138	Cluster2	166.765	142.615	144.061	153.067	23.0894	22.8934	16.6676	15.607	84.4122	64.8519	47.7497	50.1872	20.4727	22.676	21.954	20.1527
AT4G17420.2	1.11842	0.0424788	-0.511175	0.291616	Cluster2	6.96312	0.000403706	2.50973	16.3371	1.59022	0	0.439999	0.219116	0.00132909	0.0160736	1.19181e-07	0.00150183	0	0	5.10188e-05	0.188882
AT4G17830.2	1.01235	0.0236214	0.244017	0.398567	Cluster2	1.23989	0.000260907	2.94699	0.109408	25.2167	10.2437	0.180901	0.379989	2.62314	1.08854	0.0172306	0.0218362	0.0129422	10.634	2.05753	1.34123
AT4G18170.1	1.46403	0.0272983	-0.025932	0.963838	Cluster2	4.59869	4.90689	3.73452	5.71628	2.49264	5.85854	2.97915	3.73701	0.870536	0.758349	0.601428	1.29695	5.0956	4.22109	3.41223	2.79018
AT4G19020.1	1.07966	0.028526	-0.485281	0.10698	Cluster2	10.6748	12.7999	8.93627	10.3375	6.85266	11.2057	4.88792	5.36338	8.6902	6.15128	2.36042	5.28762	8.15886	7.56234	7.81946	6.53988
AT4G19500.2	1.13904	0.0186474	-0.20144	0.433209	Cluster2	2.18315	5.37922	2.89884	3.44983	1.6276	0.88353	0.597645	1.21361	4.2745	0.131538	2.01602e-05	1.05868	7.7361	1.51919	2.30249	2.64646
AT4G20160.1	1.4939	0.0259924	0.346988	0.498165	Cluster2	2.75174	5.41355	1.54597	0.593609	0	0.863982	0.0661118	0	0.669117	0.415399	0.136245	0.339265	0	0	0	0
AT4G20210.1	1.79873	0.000821787	1.21229	0.114929	Cluster2	18.0349	13.0131	17.7269	11.2939	0	0	0.411052	0.377604	2.37379	3.90865	2.1912	3.88946	0	0	0	0
AT4G21250.1	1.80716	0.00330682	0.290587	0.70987	Cluster2	10.2945	16.4603	6.28507	6.60954	0	0	0.46173	0.140464	0.667614	1.37242	0.901549	1.27114	0	0	0	0.266421
AT4G21470.1	1.23539	0.0173902	0.852356	0.00570911	Cluster2	56.5174	36.9031	96.8836	55.7864	9.24117	17.8761	25.6413	30.3165	22.1862	9.83777	38.6688	13.501	6.38405	6.70026	12.1395	15.2712
AT4G21620.1	1.12331	0.0274874	0.698266	0.0104592	Cluster2	41.1372	9.33732	98.5678	50.4723	223.266	177.017	399.339	239.534	2.46741	47.3782	16.4643	25.8117	218.72	126.718	203.875	172.459
AT4G21650.1	1.47944	0.036047	-0.202802	0.475198	Cluster2	2.26607	1.03172	2.16526	0.399294	30.7225	26.3467	11.7892	12.312	0	0	0.116021	0.148818	21.2145	32.9934	12.4998	13.8787
AT4G21750.1	2.11796	0.00047312	-0.187856	0.401894	Cluster2	0.000128065	2.91114	0.000638341	0.00692497	27.3716	0.619391	12.6707	11.5614	0.114614	0.221829	0.362723	1.1772e-05	0.608086	5.20179	0.0346233	5.78496
AT4G21750.2	2.19053	0.000246439	-0.259704	0.249076	Cluster2	4.63538	5.38729	3.98432	4.93769	47.7984	58.473	44.9759	38.534	1.5211	2.56739	0.374476	0.876953	59.5949	77.0619	52.8463	48.0121
AT4G21840.1	2.40074	4.83281e-05	0.0600476	0.941579	Cluster2	19.0852	36.0465	36.6992	27.622	0	0	0.695724	1.32714	2.19465	0	3.37	2.59358	0	0	1.20473	0.543419
AT4G22610.1	1.16799	0.0410909	0.638549	0.433117	Cluster2	39.5682	37.9865	113.73	29.6705	0	0	1.95372	1.72318	5.8929	18.7478	23.3008	25.1748	0	0	0.795271	0.380036
AT4G22710.1	1.31817	0.00652904	0.13143	0.542317	Cluster2	16.7918	12.6878	8.89924	14.142	2.91569	0.00119919	2.0488	1.35732	17.211	5.10013	9.15782	2.3479	0.00118679	0.00317098	2.73966	4.08811
AT4G23000.1	4.17018	3.20675e-16	0.8805	0.0376515	Cluster2	22.3741	12.6791	26.0416	22.4145	4.69161	2.45521	3.23617	6.07843	0.282014	1.32833	0.254292	1.12854	1.82436	0.701821	1.95761	2.62561
AT4G23740.1	1.09791	0.0173347	-0.139621	0.592442	Cluster2	24.633	18.1578	15.111	16.7171	16.4132	21.0324	17.3064	18.0188	11.7659	8.12917	7.16889	6.0405	27.1057	35.1594	16.5038	19.7832
AT4G23750.1	1.29592	0.0163582	0.283709	0.438107	Cluster2	12.6393	9.04114	15.0092	30.2995	2.68549	10.8631	32.8172	12.3609	7.073	12.5703	1.1292	11.2356	8.36292	6.98545	18.3568	13.2926
AT4G23750.2	1.27594	0.0176651	0.476437	0.171033	Cluster2	10.0358	8.27396	0.737444	3.53075	1.38422	16.7948	3.27493	9.41272	14.6906	4.90902	5.4168	2.42827	0.000890699	9.32926	2.60307e-05	1.74526
AT4G24190.1	1.17779	0.00296089	-0.190753	0.39685	Cluster2	780.658	837.24	502.134	371.343	170.873	210.062	108.582	83.1644	319.769	424.262	153.604	180.195	249.855	206.361	123.087	114.402
AT4G24190.2	1.1339	0.00402578	-0.139172	0.541921	Cluster2	59.5375	60.4713	1.48104	63.4977	47.7014	30.7963	22.2128	16.7714	69.8828	39.4971	53.3648	16.1138	20.0155	65.5919	15.8929	1.01472
AT4G24340.1	1.19225	0.0108681	0.416363	0.607983	Cluster2	75.791	61.6281	85.5168	49.6424	3.99938	0	1.03788	1.28188	27.4989	19.7699	19.4576	28.6999	0	0	0.29754	0.968829
AT4G24450.1	2.35245	5.52971e-06	-0.000411573	0.999044	Cluster2	3.29293	0.85408	7.3595	6.43169	3.02238	7.48815	3.60252	4.98205	0.728935	0.449065	0.740393	1.07402	2.80419	3.41099	3.52636	4.87031
AT4G25850.1	2.0332	0.00291323	0.63025	0.399305	Cluster2	0.770457	0.728253	1.66197	7.63813	0	0	0.569604	0.182415	2.93588	0	0.0368917	1.19618e-08	0	0	0	0.0001054
AT4G25850.2	1.51882	0.0240339	0.440235	0.566133	Cluster2	3.3654	1.16722	2.7966	0.944855	0	1.60875	0.440853	0.146399	2.61234	0	0.656642	0.464248	0	0	0	0.136542
AT4G25860.1	1.39374	0.0367779	0.369997	0.590587	Cluster2	2.11859	2.56624	2.9587	5.40786	0	1.39236	0.204305	0.132272	0.75938	0	1.07367	0.978878	0	0	0	0.0898174
AT4G25960.1	1.49245	0.0271626	-0.745093	0.000747451	Cluster2	1.95891	1.94171	1.02695	1.19118	35.7918	28.3016	18.2942	17.9977	0.683086	1.28762	0.0693316	0.46122	54.4078	34.8132	30.2383	28.9458
AT4G26200.1	1.66795	0.00731488	1.2438	0.130277	Cluster2	6.70731	7.88049	6.56038	4.84445	1.72278	1.14993	0.512139	0.945373	1.8905	1.7908	0.683216	1.49365	2.94295	0	0.30625	0.207129
AT4G27560.1	1.21471	0.0143775	0.57584	0.0689008	Cluster2	25.1641	17.1327	18.9531	42.094	14.3629	20.6256	14.6796	17.8332	11.5347	19.4937	6.8212	13.9853	8.13226	13.3803	9.81463	11.1756
AT4G28630.1	1.05167	0.0325669	0.164652	0.568011	Cluster2	14.0408	7.86311	17.1067	16.5201	8.85007	20.2806	14.4816	18.5969	8.74896	9.10559	4.6167	9.37758	2.7361	8.83072	13.5935	13.3339
AT4G29020.1	1.86489	6.64383e-05	-0.158868	0.509993	Cluster2	89.787	57.9863	159.72	185.32	399.939	255.229	537.782	413.264	33.7679	31.3456	13.8529	56.6929	815.782	384.998	645.067	473.321
AT4G29020.2	1.88238	6.07022e-05	-0.223602	0.398098	Cluster2	7.54129	0.0109108	61.3734	0.0420114	2.03895	0.0558597	0.000296663	0.000291829	0.198951	0.000385692	0.0966509	9.82093e-06	0.0549919	19.1715	11.3792	3.37515
AT4G29560.1	1.4002	0.0444244	-0.0992735	0.884411	Cluster2	3.5269	2.56473	1.61886	2.37066	1.70721	3.32935	0.907934	1.4654	2.49049	4.02734	0.251139	0.411828	3.19971	1.28546	1.03529	1.44783
AT4G32730.1	1.24317	0.0417061	-0.120687	0.71934	Cluster2	5.14589	3.3348	2.69269	1.17659	0.533632	7.08023	0.102827	0.154282	5.02441	0.0112274	1.95722e-10	0.831047	0.000178646	5.5863	2.21865	0.00128967
AT4G33220.1	1.53479	0.00382402	0.0684468	0.791474	Cluster2	11.4283	12.0145	11.0057	9.5968	78.4694	40.3061	45.157	37.1347	8.09587	3.02534	2.48532	2.77013	57.8172	69.3268	42.827	33.3166
AT4G33770.1	1.42638	0.000857791	0.477666	0.285758	Cluster2	43.6853	51.7473	68.5948	72.8629	3.60188	4.80146	8.16635	8.04883	12.4593	26.2739	11.7646	31.1984	4.67426	1.78465	7.66723	7.11756
AT4G33770.2	1.32987	0.00420678	0.89537	0.102079	Cluster2	3.24422	3.37134	27.6425	18.9772	5.29043	0.0456871	1.0695	10.193	1.43148e-07	0.00185712	20.0439	5.78072	0	0	2.16766e-07	1.67631
AT4G34210.1	1.47729	0.0293235	0.346988	0.498165	Cluster2	13.5778	0	12.106	1.82314	13.1596	0	0	0	0	0	0	0	0	0	0	0
AT4G34250.1	1.36065	0.0280997	-0.417268	0.172508	Cluster2	4.24646	4.79258	5.33646	4.8599	28.6111	26.3379	19.8263	14.3506	1.87576	1.85784	1.42891	1.14275	50.6909	39.111	23.9781	19.166
AT4G34310.1	1.60689	0.000448124	0.0563953	0.8591	Cluster2	22.4448	40.5645	33.3454	23.0499	10.2599	15.9852	7.15298	10.4952	13.0358	12.0899	7.16083	9.43253	6.08924	2.51836	6.32526	8.30532
AT4G34310.2	1.61576	0.000416577	0.0361321	0.910142	Cluster2	18.3199	7.49054	1.52084	2.72419	1.08714	22.1394	2.30586	1.60094	1.0557	7.64244	0.85828	0.307199	6.59399	2.65523	2.48966	1.59884
AT4G34380.1	1.40168	0.0331685	-0.0588534	0.940361	Cluster2	8.99567	12.8448	5.17767	1.57451	0	0	0	0.219858	0.453444	2.32951	0.361533	0.965392	0	0	0.209334	0.0516423
AT4G36250.1	1.84758	0.000163645	-0.238179	0.275153	Cluster2	19.3609	11.3507	22.3497	21.0613	52.9797	49.2629	57.0777	61.3534	3.28239	5.37113	6.22466	3.45377	62.3684	81.948	60.9521	70.3769
AT4G37370.1	1.59399	0.00348764	0.819467	0.0223447	Cluster2	17.2752	7.38242	22.7581	9.47946	14.37	10.5143	11.2017	11.869	2.35912	2.99633	2.94906	5.22882	1.59367	2.48673	4.8021	7.19559
AT4G37680.1	1.39333	0.000799169	0.935851	0.000235287	Cluster2	124.906	106.993	144.344	140.804	44.9135	30.949	63.695	69.7176	43.1081	43.5266	44.2619	54.3584	21.6267	12.952	34.0426	29.5602
AT4G37680.2	1.24612	0.00302265	0.892482	0.00104513	Cluster2	12.3489	0.128209	17.0003	11.7413	14.0332	5.11471	0.0954405	0.0525028	6.65829	0.837707	10.4729	4.78837	15.6596	1.133	0.26183	4.20685
AT4G38420.1	2.21623	0.000278516	-0.509173	0.0584941	Cluster2	15.1552	8.50847	17.0184	3.72031	3.03638	8.69332	17.2483	24.9057	2.65668	0	1.71537	0.888576	12.9041	5.85679	25.1584	32.6075
AT4G38510.5	1.13627	0.0236907	0.103909	0.649522	Cluster2	6.28991	12.2922	5.27985	0.492355	0.334491	1.02217	0.671616	1.9904	27.3433	12.5457	2.83824e-08	5.65247	4.58555	15.3489	4.18029	2.18397
AT4G38760.1	1.02819	0.018698	-0.256382	0.310787	Cluster2	21.4167	13.2966	14.2161	12.0376	18.4851	18.5784	7.70519	8.96192	20.6771	12.8819	4.61392	6.5153	7.63875	16.6815	9.52276	9.38601
AT4G39210.1	1.53291	0.00495838	0.417162	0.238082	Cluster2	7.34455	5.56091	9.46625	7.93594	14.2957	8.65211	9.86248	8.919	2.63886	3.40389	2.07151	2.39596	7.55131	3.57962	6.30933	6.70531
AT4G39330.1	1.36536	0.0178755	-0.00150691	0.995148	Cluster2	15.4942	6.64819	14.6051	8.49939	33.4989	46.691	60.0514	49.379	4.09097	3.73124	3.66706	3.08214	90.1799	94.4226	37.2314	49.6046
AT4G39330.2	1.56469	0.00915236	-0.204346	0.431859	Cluster2	2.5277	5.49946e-06	1.46167	3.45445	13.6696	26.5538	3.48066	0.33792	2.17107e-06	9.55708	6.87728e-07	1.44663	4.46147	0.55936	24.6238	21.1928
AT5G01220.1	3.69058	1.69088e-20	0.95998	8.16125e-06	Cluster2	557.408	443.356	484.564	485.085	94.9487	124.898	117.075	110.661	28.0502	33.7593	20.7504	29.4252	37.6385	49.7432	53.3255	54.5348
AT5G01600.1	1.114	0.00552267	0.188286	0.328978	Cluster2	242.554	142.46	323.752	228.655	286.613	220.611	411.652	472.389	63.4411	75.9141	104.102	117.563	165.97	255.008	329.644	380.613
AT5G01820.1	1.30582	0.00282988	0.614128	0.0404709	Cluster2	184.958	159.144	136.452	97.8667	11.6921	10.9706	21.5616	16.5186	66.346	54.1731	36.5157	47.9782	4.38809	4.12272	12.9251	10.6273
AT5G02170.1	1.03618	0.0394487	-0.627184	0.301722	Cluster2	11.2975	8.52073	20.9654	18.1907	0	0	1.55303	1.91762	2.81501	13.9936	6.56976	13.7137	0	0	3.09163	2.75227
AT5G02190.1	1.27493	0.0469243	0.357794	0.484489	Cluster2	1.01854	1.5261	2.50055	5.43697	0	0	3.50528	4.67044	1.82358	0	1.10567	1.28215	2.98908	0	4.04564	1.68895
AT5G02200.1	2.72474	2.30947e-07	-0.153132	0.715791	Cluster2	18.9712	5.74314	25.2665	24.5105	10.5491	12.1479	7.14025	9.38307	0	0	0.093814	3.78525	8.82058	2.77113	17.1574	12.6023
AT5G02200.2	2.30287	2.44136e-05	0.499067	0.251291	Cluster2	29.9459	9.87785	50.9094	45.311	23.2821	4.58236	21.2099	35.1727	1.82157	1.8322	5.28083	4.1604	5.83247	0	9.83593	10.2979
AT5G03160.1	1.48256	0.000496131	-0.0736951	0.833225	Cluster2	59.0861	32.8885	76.5724	77.2135	6.85482	4.27444	11.4223	8.92725	27.5606	15.8936	20.5102	28.6124	1.6109	7.54278	8.96083	10.4324
AT5G04130.2	1.21306	0.0464571	-0.761445	0.111607	Cluster2	0.325031	0.000581053	0.00473826	1.49738e-05	0.22027	0.000389924	8.18085e-08	0.411067	0.867906	0.132218	1.10319e-10	2.26321e-06	10.3437	6.9409e-05	0.000101735	0.0357647
AT5G04230.2	1.36771	0.0476187	-0.624114	0.0567708	Cluster2	1.08017	0.683102	0.977326	0.564629	24.9847	7.6146	9.97674	5.70026	0.553472	0.549245	0	3.26771e-11	23.9241	16.871	12.9861	5.82983
AT5G05350.1	1.52027	0.0298361	0.303719	0.670903	Cluster2	2.85451	0.614326	1.714	1.98918	0	3.09478	0.720878	1.70296	1.91566	0.473393	0.101058	0.389087	3.05822	3.60809	1.16743	0.638172
AT5G05390.1	1.80272	0.00318434	0.496081	0.538323	Cluster2	2.56124	3.58776	8.33436	4.67785	0	1.10089	0.30191	0.182884	1.20122	1.09056	0.807519	1.52522	0	0	0.132922	0.0637772
AT5G06720.1	2.30656	2.2441e-05	0.755215	0.302815	Cluster2	22.5476	18.4553	36.2724	17.6442	10.6088	1.87268	1.42587	3.36445	1.74854	1.59518	4.12908	2.67775	0	2.04791	0.245938	1.82095
AT5G06860.1	1.35655	0.00349739	0.550395	0.0379175	Cluster2	133.142	120.996	308.714	136.048	30.1226	39.6323	64.208	110.435	70.537	15.5936	104.243	70.5693	2.4897	2.67299	55.5438	50.8618
AT5G07010.1	1.21571	0.0152834	0.708203	0.0530939	Cluster2	51.1178	34.4697	30.9897	22.7633	13.8713	8.57817	14.878	16.9873	8.76966	6.41672	8.01103	15.2849	5.85478	2.43175	14.4719	6.74192
AT5G07340.1	1.34633	0.00107372	0.0977031	0.694489	Cluster2	108.806	148.085	100.981	127.298	50.2077	44.0617	47.5415	32.6214	45.2654	57.3698	29.6967	46.6232	45.9845	27.3454	38.9183	32.8763
AT5G07340.2	1.24105	0.00276824	0.104964	0.679906	Cluster2	2.1611	2.63041	5.19764	3.32202	21.0614	8.98603	2.27937	0.22079	1.40909	5.88643	13.4811	3.01723	8.16619	3.89931	4.4878	0.000840528
AT5G07350.1	1.02669	0.0139012	0.318241	0.136518	Cluster2	118.608	94.7582	76.2483	111.947	56.0569	68.9982	36.4353	40.1117	35.969	85.5155	37.496	58.4197	39.6899	43.0285	26.0066	24.0195
AT5G07350.2	1.29552	0.00863596	0.292231	0.174757	Cluster2	60.6211	81.6865	31.7911	19.6055	29.8986	25.5321	8.86438	7.95441	94.1612	38.412	1.01344e-05	6.18424	0.0754819	24.3351	11.7197	13.6502
AT5G07940.2	1.13078	0.0186926	0.540808	0.0603366	Cluster2	3.43403	6.85105	2.83205	4.17189	5.03471	7.40824	4.03779	3.44502	5.51482	1.99255	1.32807e-05	1.7553	5.33046	1.67231	0.833799	3.14815
AT5G07940.3	1.13542	0.0179765	0.515672	0.0705369	Cluster2	10.8543	13	4.66511	7.24393	5.01192	10.147	4.45969	2.84673	7.2609	6.09828	1.40115e-05	2.37074	5.3096	4.17821	3.07216	1.4244
AT5G07990.1	1.95122	0.00231953	-0.425836	0.367272	Cluster2	2.85698	1.31688	1.85276	20.1627	0	1.80888	2.12548	2.9921	2.19349	0.493387	2.14175	1.59038	2.0029	0	3.25719	3.65283
AT5G08030.1	2.10427	0.00278229	1.04242	0.12933	Cluster2	2.54226	0	4.78879	1.83397	7.83497	9.87811	2.4416	4.69526	0	0	0	0	0	0	0.928535	1.6326
AT5G08380.1	1.69583	0.00023708	0.736359	0.0188921	Cluster2	33.137	31.5474	33.5442	35.1561	33.2387	7.87059	26.7523	26.1361	5.85014	7.82046	7.88533	9.62413	9.24313	18.3079	10.7761	19.3706
AT5G08640.1	1.4802	0.0111057	0.0666212	0.914745	Cluster2	47.498	23.404	24.1236	206.669	7.62044	4.83004	2.56938	3.73849	48.1802	42.7691	49.4006	25.7342	6.04226	7.80873	4.3035	1.3671
AT5G08640.2	1.84318	0.00156294	0.0418925	0.948768	Cluster2	6.43487	14.013	0.323532	2.77937	2.90881	5.01649	1.63988	1.01325	9.54968	5.52076	4.88365e-07	1.77433	6.13847	8.14564	3.51995	2.5209e-07
AT5G09800.1	1.36307	0.0169811	0.946936	0.159583	Cluster2	18.5232	22.5772	11.9831	10.3331	0	0	1.75178	2.80734	5.31427	10.1382	2.40631	4.39395	1.91026	1.58844	0.97725	0.90033
AT5G09980.1	1.0626	0.0298969	0.847709	0.298903	Cluster2	57.0996	24.8401	104.527	119.269	0	0	3.11921	4.5676	3.38684	9.58423	35.7175	33.6667	0	0	1.79504	0.80182
AT5G10180.1	2.85089	4.71925e-10	-0.10117	0.610015	Cluster2	43.9148	38.2433	64.4566	48.8149	87.2657	93.5153	143.273	136.87	12.0605	8.00873	3.94147	7.54263	63.914	81.0917	137.11	147.654
AT5G10510.1	1.32522	0.0199805	0.469668	0.39904	Cluster2	20.9874	43.5059	17.7253	23.4535	1.70307	4.00028	3.07786	1.90636	11.1534	15.1105	4.08381e-06	10.0456	0	1.36271	2.34006	1.66385
AT5G10510.2	1.46011	0.00937931	0.694619	0.215581	Cluster2	0.550855	6.89984	2.52041	4.116	1.34092	0.605266	3.25553	2.46611	2.45649	7.6276	4.99613e-07	0.946146	0	1.06102	0.337563	0.55011
AT5G10510.3	1.39304	0.00826426	0.665317	0.23326	Cluster2	16.6159	5.30288	11.6355	6.43473	1.30859	0.541361	2.14226	1.25145	1.58447	4.13043	2.13281	4.43073	0	1.02826	0.27522	0.58982
AT5G10770.1	1.05732	0.0178154	0.748654	0.0179597	Cluster2	51.8505	76.429	70.9034	54.1107	9.09253	4.29453	13.3238	14.4455	27.6843	35.7594	22.3281	32.3879	6.56108	5.48813	7.52693	7.72274
AT5G11110.1	1.31729	0.00464031	0.736098	0.0524428	Cluster2	108.679	71.7145	55.7295	27.5058	6.90095	5.57493	3.7396	4.0162	53.6762	28.3443	19.6068	10.1003	4.82567	7.95595	1.97513	2.40849
AT5G11210.1	1.65512	0.0108787	0.154007	0.850076	Cluster2	3.92104	1.99678	4.01618	2.07384	0	0	0.135275	0.250341	1.17144	0	0.427149	0.681793	0	0	0.123462	0.160344
AT5G12080.1	1.22946	0.00657335	0.327071	0.424107	Cluster2	13.0363	11.7009	8.4136	12.1958	4.36044	5.939	1.5884	2.9098	8.73224	8.77371	2.75281	3.91967	10.3018	3.94492	1.89238	1.90282
AT5G12080.2	1.22995	0.00654526	0.324032	0.428122	Cluster2	9.55866	10.2822	12.5428	7.75522	4.23516	5.73984	6.75183	2.71104	10.1021	7.61811	2.57103	3.38584	9.79523	3.8046	4.31583	1.75743
AT5G12080.3	1.21299	0.00738519	0.31643	0.438297	Cluster2	11.1346	14.8146	6.23966	10.9648	4.50107	6.31386	2.05887	3.83889	11.1623	11.0521	5.12335	5.78132	11.0174	4.11566	2.29124	3.84829
AT5G12850.1	1.06141	0.0283923	0.467783	0.0608513	Cluster2	25.8354	13.329	22.128	22.6694	8.96545	19.577	22.3162	26.4207	31.4389	10.9825	5.15252	13.5099	10.8079	13.9146	15.7094	17.04
AT5G13000.1	1.03936	0.0175442	-0.748784	0.00145882	Cluster2	42.9949	30.805	24.4643	23.8819	40.7081	46.6415	10.7469	14.7385	38.5298	35.2943	6.41323	12.9543	42.533	45.0137	19.9107	21.2497
AT5G13000.2	1.13272	0.0132468	-0.782634	0.00145482	Cluster2	4.68148	0.567957	2.46132	0.0258423	9.5152	1.8669	0.150552	0.171158	1.04022	2.06957	4.01272e-06	0.00866864	0.725938	2.95239	0.0852378	1.00452
AT5G13990.1	1.03723	0.0314975	0.28506	0.719405	Cluster2	27.2858	37.2826	19.0764	13.6482	4.17373	2.60259	0.288972	0.426779	16.4348	21.6707	6.0278	8.34769	0	0	0.273688	0.262852
AT5G15070.1	1.04842	0.0308476	0.605738	0.144843	Cluster2	4.93308	4.43084	9.37813	13.0091	2.29584	2.30555	4.58674	3.81167	9.20868	2.92767	3.38822	4.75235	0	0.873933	2.44515	3.13038
AT5G15070.2	1.18674	0.020493	0.602662	0.155679	Cluster2	0.0537265	1.85742	0.849482	2.01874	2.41144	2.4402	1.70113	1.27961	3.23955	0.144513	1.25469e-06	0.191349	0	0.899423	1.10564	0.316783
AT5G16290.2	1.06443	0.0408913	-0.484847	0.0619104	Cluster2	7.71168	4.11877	1.56523	0.0827235	6.79458	2.88373	2.3005	4.01281	8.92726	5.02377	8.82897e-07	1.49357	9.4411	0.350372	6.56495	3.46382
AT5G16300.4	1.08962	0.0274942	0.274839	0.320014	Cluster2	13.7491	14.3519	11.9073	11.2708	21.2953	12.7526	8.6529	3.97104	16.8748	16.589	4.36944e-07	6.49317	9.37339	14.7358	4.33382	3.22805
AT5G17040.1	1.55197	0.0258807	0.279922	0.729223	Cluster2	0	2.85675	0.752193	6.72484	0	0	0.199285	0.362754	1.36477	0	0.899673	0.370703	0	0	0.190863	0.166016
AT5G17523.1	1.51854	0.0279432	-0.668593	0.0543022	Cluster2	5.25363e-08	1.92536	0.000662639	4.76283e-08	0	0.000205456	6.84168e-07	7.58015e-07	0.0598623	0	2.6299e-10	1.75642e-11	0	0.870364	0.00966981	0.000313169
AT5G17980.1	1.30156	0.0399562	0.656493	0.162891	Cluster2	8.70413	16.9529	0.625985	3.83629	1.07317	5.85068	3.28433	2.47928	5.62713	7.1012	0.241579	2.16301	0.906342	3.73082	0.927931	1.36946
AT5G17990.1	1.02097	0.0180286	0.0246263	0.92607	Cluster2	36.3532	32.1391	45.4067	45.7303	29.8494	43.075	41.4793	47.6105	19.9316	12.4244	18.4104	20.9557	14.639	26.2946	34.2675	50.9878
AT5G18350.1	1.72644	0.0115173	0.224303	0.59852	Cluster2	5.12976	3.74232	1.75308	0.385702	0	0	0	0.0547409	1.00693	0.49354	0.0680408	0.380569	0	0	0	0
AT5G18550.1	1.2227	0.00815152	0.577137	0.0792546	Cluster2	6.76	4.29246	16.6436	16.042	2.29203	1.8419	8.11755	11.3861	2.81359	2.15988	6.5087	5.81069	1.11728	0	5.55523	6.38989
AT5G18630.3	1.11181	0.0441435	-0.653797	0.0383227	Cluster2	0.311848	5.9641	0.0421011	5.82861	0.0418791	38.6515	0.000801607	1.54152	0.00548366	0.0403969	3.85031e-07	1.95358e-05	0.000418922	1.16776	0.606048	15.085
AT5G19110.1	2.18469	7.33152e-06	-0.325047	0.532187	Cluster2	32.8156	31.0391	78.9204	79.6841	1.61874	1.34072	3.72079	2.10738	2.9023	1.96514	10.0876	18.3204	1.47996	1.3283	3.83003	3.16425
AT5G19420.1	1.43955	0.00329051	0.736548	0.0226384	Cluster2	38.3776	34.4616	14.0191	9.2721	21.766	25.9007	7.50582	9.5089	22.422	12.8168	2.04982	3.48306	13.2383	17.5993	3.7878	4.65984
AT5G19420.2	1.40408	0.00445845	0.820848	0.0132643	Cluster2	3.01352	1.38139	0.241747	0.00952995	0.180988	7.16736	1.29294	0.781451	2.99033	0.43041	2.18394	0.000336169	0.00440404	3.6432	0.0550093	0.289664
AT5G19430.1	1.21937	0.00728728	0.281312	0.322787	Cluster2	42.3541	38.6809	67.4731	68.2281	37.1649	48.0545	39.2263	44.8583	17.6647	16.5882	30.1091	21.2833	31.7996	31.0435	33.8374	37.8027
AT5G20140.1	1.5577	0.00724575	-0.600159	0.0168555	Cluster2	5.93057	8.57092	13.0127	13.2191	32.0974	25.8734	36.5604	49.1032	4.56315	5.87833	3.12828	6.61615	7.76485	27.2697	45.922	51.2124
AT5G20140.2	1.59013	0.00686343	-0.77339	0.00266027	Cluster2	8.55015	7.82659	5.90663	1.62443	28.1055	5.46084	4.95533	3.79301	0.354103	0.24374	1.47091	4.62072	2.5499	35.2187	15.3846	9.18785
AT5G20280.1	2.05656	1.20706e-06	0.484149	0.0198242	Cluster2	80.1587	108.996	56.811	52.1103	96.0078	129.734	45.9706	52.1662	28.5265	41.892	9.82138	12.6544	69.4597	74.3413	32.558	35.4238
AT5G21080.1	1.56004	0.00758699	0.602789	0.338942	Cluster2	3.87753	6.79714	3.28935	4.2324	0	0	0	0.17012	2.70884	1.54026	0.545658	1.23278	0	0.674952	0	0
AT5G22030.2	1.01107	0.0270302	0.387475	0.210335	Cluster2	1.48292	0.00980057	0.00490184	0.490691	1.02449	4.12317	0.100584	0.947666	3.07073	0.0417174	0.000493503	0.0401749	0.1282	11.198	0.000505469	0.40624
AT5G22555.1	1.40773	0.0428833	1.38488	0.0930251	Cluster2	8.82346	13.2803	26.4038	16.5458	0	0	4.48123	3.33284	7.33572	0	4.90599	0	0	0	0.98805	0
AT5G22570.1	1.46182	0.0366589	-0.369132	0.647149	Cluster2	0.624376	5.21108	5.06635	2.83061	0	0	0.319001	0.20333	0	0	0.569552	0.553185	0	0	0.80131	0.137418
AT5G23020.1	2.09539	1.82446e-07	0.817178	0.0136934	Cluster2	509.721	486.317	474.46	373.872	25.9087	26.0805	11.3798	15.1929	130.365	75.3027	88.8681	71.0326	7.7267	10.6104	7.24298	7.12605
AT5G23850.1	1.25921	0.0196034	0.847354	0.0258095	Cluster2	3.92184	6.32327	7.87242	9.77409	8.02503	4.13389	7.18485	6.53691	3.79424	0.967031	5.0481	2.0172	3.79604	1.08977	3.80225	3.34383
AT5G24010.1	1.05533	0.0471344	0.102039	0.73624	Cluster2	12.5904	10.0637	10.2773	8.21699	9.24028	14.5988	9.79079	11.1052	12.635	7.8686	2.02214	5.50479	13.587	14.2848	7.96961	9.9132
AT5G24660.1	2.22321	6.21834e-07	1.20747	0.0619611	Cluster2	157.418	90.2647	172.961	198.7	41.3406	0	17.4802	5.83824	21.3028	21.8672	33.5233	27.3944	8.89513	0	4.44806	2.99437
AT5G25610.1	2.26374	1.62231e-05	-0.0466891	0.849941	Cluster2	13.6792	8.34727	13.8182	22.9529	297.144	203.778	110.034	74.016	4.87061	1.30335	2.74385	2.71158	282.644	200.784	98.1857	91.9323
AT5G26080.1	1.20558	0.0387747	0.643736	0.413534	Cluster2	16.4886	44.87	65.0005	57.7563	0	0	1.93995	1.33444	0	5.09473	18.8904	28.4547	0	0	0.643052	0
AT5G26230.1	1.28632	0.0325788	0.164487	0.679834	Cluster2	4.42005	3.60719	6.65838	15.1448	0	0	9.67196	10.4196	2.18905	4.03347	4.08907	4.14297	7.93967	0	8.35713	6.43922
AT5G26300.1	1.47987	0.0296195	0.224303	0.59852	Cluster2	6.51058	10.2118	5.92308	4.72201	0	0	0	0.207342	2.24349	0	0.604124	1.30504	0	0	0	0
AT5G26860.1	1.00614	0.0200276	0.207166	0.521667	Cluster2	26.318	25.8999	20.3018	22.9419	10.2325	11.4362	7.30069	6.1866	15.9562	22.8036	8.288	10.8637	7.80537	8.7212	6.15854	5.07553
AT5G27490.1	1.13324	0.0249785	0.307305	0.475807	Cluster2	13.5313	6.61958	22.214	28.5567	0	8.07164	10.4188	13.5486	8.8854	6.12141	6.12971	10.9382	0	2.97516	7.40257	10.1766
AT5G28510.1	3.19607	1.20866e-06	1.37536	0.0805318	Cluster2	10.5924	0.79279	13.827	4.00466	0	0	0.206562	0.788407	1.37642	0	0.344739	0.116924	0	0	0	0
AT5G28540.1	1.11135	0.00528803	0.265351	0.300131	Cluster2	581.247	762.177	402.17	451.753	95.9537	92.4729	84.2372	58.5155	331.372	342.579	178.018	206.113	82.3663	80.2919	64.273	52.2155
AT5G35770.1	1.77861	0.00979699	0.765406	0.26099	Cluster2	0.797839	0	1.81727	2.84593	0	0	0	0.331811	0.525062	0.509261	0.158223	0.387098	0	0	0	0
AT5G36890.1	1.08516	0.0267439	-0.408005	0.239421	Cluster2	17.8489	3.33903	19.6552	16.9799	14.7954	19.8102	11.8626	11.7461	15.0006	10.2292	8.78349	8.79518	5.14403	21.3148	10.3032	14.3867
AT5G36890.2	1.26891	0.0117536	-0.461167	0.197405	Cluster2	7.14461	3.25086	7.17953	0.42487	8.33889	18.6324	0.875123	1.72987	13.0798	1.79656	6.08186	0.784516	5.07124	19.3387	0.000647366	4.24139
AT5G38700.1	1.34114	0.022377	-0.256172	0.728452	Cluster2	22.5312	15.47	21.1967	12.2533	4.47229	0	0	0	2.94874	1.37521	4.57129	4.44413	0	0	0.365549	0.358972
AT5G38910.1	1.62752	0.0142709	1.05662	0.156524	Cluster2	10.6475	0	24.4403	6.8888	0	0	1.09702	0.642392	3.50541	0	4.73209	0.985904	0	0	0	0
AT5G39130.1	1.70935	0.0149964	0.513388	0.531141	Cluster2	0	2.06314	5.40127	8.43826	0	0	0	3.54988	0	0	0	1.33399	0	0	0.499879	0.225049
AT5G39160.2	1.57648	0.0089453	0.954178	0.00590229	Cluster2	18.9796	0.0293796	6.05065e-05	0.0260614	0.00010156	5.94653	22.9549	0.273711	0.000875089	0	0.0583919	2.53008e-06	0	2.9291	0.00480333	8.2551
AT5G39160.3	1.55658	0.0100265	0.880959	0.0111409	Cluster2	7.79974e-06	0.0275014	7.19537	1.57156	9.47155e-05	5.40851	0.996869	4.28023	0.00115829	0	0.0202134	0.816056	0	2.75692	1.63069	3.65756
AT5G39190.1	1.77814	0.00146587	0.889104	0.00442112	Cluster2	21.2395	8.55846	22.0465	29.9842	20.6091	27.1727	66.9017	59.8306	16.2185	4.4945	2.48277	20.5552	15.4771	11.5897	22.5276	43.3375
AT5G39190.2	1.66761	0.00466793	0.890595	0.00784941	Cluster2	3.34738	0.0291035	28.1088	3.10892e-05	0.000100259	5.86628	14.1329	12.409	5.13089e-05	0	0.0589984	11.5532	17.4943	2.88653	14.3604	0.000127643
AT5G39500.1	1.11231	0.0319913	0.679348	0.0756985	Cluster2	53.4006	42.3591	16.6514	9.85723	36.5616	37.0841	8.28608	8.09551	35.1162	29.1991	8.48873	5.12537	24.2064	34.9511	3.04369	3.03657
AT5G40000.1	3.12773	7.01312e-06	0.880811	0.215537	Cluster2	8.37734	3.31089	6.00235	3.21221	0	0	0.431735	0.135642	1.37839	0	0	0	0	0	0	0
AT5G41315.1	1.30062	0.0310082	0.803927	0.327194	Cluster2	6.80749	8.46378	3.3832	6.12894	0	0	0.2495	0.391714	2.32603	3.14853	1.80335	1.48755	0	0	0	0.158342
AT5G41550.1	1.44714	0.0321308	-0.698438	0.390936	Cluster2	4.99224	2.07667	1.49577	1.65823	0	0.632357	0	0.119087	1.77018	0.817434	0.081277	0.316288	0	0	0.348994	0.0777658
AT5G41730.1	1.36228	0.0346791	0.224303	0.59852	Cluster2	9.26291	5.92523	3.61472	2.92773	0	1.0693	0	0.105297	2.35055	2.3456	0.60851	1.00266	0	0	0	0
AT5G42020.1	1.66982	4.24897e-05	0.572356	0.0338906	Cluster2	669.99	1051.44	464.29	607.342	80.0198	73.6661	52.5211	34.2303	326.154	393.87	140.708	168.342	92.4977	54.7291	34.6621	29.1331
AT5G42020.2	1.7645	1.03443e-05	0.465233	0.0768251	Cluster2	8.70878	0.285457	10.42	0.852751	1.13572	1.6013	0.0285368	0.003513	1.00013	0.0069439	1.70164	0.000715321	0.128768	0.280857	0.000103604	0.0656433
AT5G42720.1	1.25083	0.0116225	0.322868	0.336835	Cluster2	18.3393	14.5252	21.1438	46.3583	5.75335	3.17475	13.5326	11.9208	12.7575	4.82656	12.0298	13.3681	4.75044	3.31554	10.7814	7.6826
AT5G42800.1	1.35097	0.0433874	0.992558	0.196238	Cluster2	2.66662	0	1.92625	0.993456	10.4614	7.61294	1.99364	1.27775	0	0	0	0	4.79436	0	0.228736	0.878882
AT5G43040.1	1.22262	0.0494502	-0.448408	0.504802	Cluster2	13.1286	8.81662	11.7099	5.27511	0	0	1.38353	1.33764	4.28307	8.84305	0.940995	4.10268	4.2184	6.85699	1.717	2.18601
AT5G43300.1	1.22366	0.0462358	0.57734	0.439202	Cluster2	6.98342	0.879494	9.26314	8.50518	0	1.59593	1.39187	1.92679	0	0.660072	3.09706	1.20751	0	0	0.752125	1.00713
AT5G43310.3	1.38547	0.00821589	-0.523756	0.0607788	Cluster2	5.58029	7.52718	2.23153	1.60442	16.473	20.9997	0.661514	1.61883	10.1671	2.64609	1.85339e-08	0.0771075	8.78927	9.10169	2.72784	3.81512
AT5G43310.4	1.26729	0.0135038	-0.523756	0.0607788	Cluster2	2.68016	4.38752	0.850974	0.820521	10.9943	11.6751	0.378494	0.754158	5.56418	1.86645	0.131807	0.0469656	6.32132	5.75296	1.30065	1.31627
AT5G43360.1	2.24217	0.00147708	0.346988	0.498165	Cluster2	1.73677	4.82382	2.06544	2.11688	0	0	0.183384	0	0	0	0	0	0	0	0	0
AT5G43380.1	1.32845	0.0196916	0.485982	0.462505	Cluster2	5.88744	7.68603	10.2103	14.2065	6.98287	0	3.07632	5.07565	1.68524	1.98038	4.65342	1.87498	3.49911	2.7367	1.6712	3.84702
AT5G43380.2	1.48365	0.0152907	0.55823	0.422942	Cluster2	3.4583	13.4624	0.0161929	0.122899	7.9493	2.12102	0.325278	6.05999	5.40444e-06	2.3541	5.16887e-09	4.99724	3.77979	3.01962	0.168439	4.45691e-08
AT5G43380.3	1.48365	0.0152907	0.50956	0.466845	Cluster2	0.00162384	11.1194	0.0112745	0.0739253	7.20815	0	0.256456	0.243873	4.99751e-06	2.12112	5.13818e-09	3.11339	3.37401	2.71534	0.150213	3.29841e-08
AT5G43590.1	1.60922	0.0189602	0.482461	0.529027	Cluster2	5.68577	4.15444	6.05439	2.99898	0	0	0.475735	0.152865	0.868344	0.809877	0.274519	0.977186	0	0	0.216481	0
AT5G43650.1	1.81957	0.00901169	-0.124546	0.860747	Cluster2	2.96295	0	2.34647	3.26123	4.30602	0	0	0	0	0	0	0	0	0	0.335638	0.157939
AT5G43870.1	2.40973	4.45296e-05	-0.922767	0.00085123	Cluster2	5.48688	6.32271	8.11153	9.35037	10.7524	17.1031	12.2757	15.3643	1.25314	0	0.71332	1.22096	22.9674	12.3954	24.7451	26.848
AT5G44240.1	1.06066	0.0127271	0.557201	0.0416733	Cluster2	11.1552	10.8806	1.25349	6.0102	2.54875	10.8428	1.55588	3.04044	6.33177	1.07902	11.424	0.0116171	8.94674	12.3097	2.78651	0.526235
AT5G44240.2	1.10936	0.00980926	0.540231	0.0467799	Cluster2	88.8966	62.3654	71.2114	42.8632	21.9169	64.7912	18.2746	22.8938	53.8841	38.5188	12.5505	22.5258	9.12288	26.3286	13.9215	13.189
AT5G44510.1	1.24078	0.0217625	-0.93654	0.00865199	Cluster2	29.4657	14.311	15.4535	6.02637	2.10193	5.89022	3.43032	3.62378	20.5423	6.7987	2.28213	5.3632	3.01931	3.74901	5.63711	7.38169
AT5G45200.1	1.77982	0.00381345	1.35303	0.0849247	Cluster2	6.0622	7.09883	1.5524	3.28959	0	0	0.138986	0.175557	2.52341	0.895464	0.471485	0.443191	0	0	0	0
AT5G45670.1	1.84435	0.000430485	-0.925343	0.000169383	Cluster2	17.7879	6.50045	17.0145	19.1511	18.5435	37.86	45.0244	35.4886	4.67399	1.42424	4.3849	2.92282	105.485	79.8916	69.2901	75.6744
AT5G46870.1	1.15137	0.0400008	0.144877	0.822477	Cluster2	16.6658	7.61457	15.0399	9.62586	2.90686	5.49124	2.89079	2.17747	5.137	1.72539	3.76996	5.06112	5.11659	0	1.96706	2.04924
AT5G47490.1	1.33222	0.00845887	0.169931	0.577272	Cluster2	16.3699	19.0903	10.5518	11.3429	9.74516	12.3398	4.38188	5.83315	10.2764	12.2634	2.19024	4.89069	3.95027	8.65703	4.36031	4.67324
AT5G47920.1	1.6209	0.010574	1.28499	0.106122	Cluster2	8.24132	6.69554	22.3562	9.64602	0	0	2.67614	2.15485	1.38476	0	0.833858	5.64403	0	0	0.808147	0.351003
AT5G48400.1	1.96434	0.00352826	-0.00131383	0.9987	Cluster2	1.57741	0.711496	0.876248	1.83298	0	1.52318	4.72711e-08	0.148913	0.00137027	1.33817	8.62204e-10	0.972592	2.21979	0	0.213715	4.18848e-05
AT5G48400.2	1.79412	0.00545432	0.238089	0.772677	Cluster2	11.6968	8.57769	5.55201	2.89898	0	1.24278	0.246302	0.260162	3.3924	1.04319	0.513515	0.544377	1.7302	0	0.170766	0.196791
AT5G49620.1	1.71007	0.0107397	1.35303	0.0849247	Cluster2	6.18259	0	11.0143	6.23354	0	0	1.06121	1.34597	0	0	0.924023	0.808673	0	0	0	0
AT5G49620.2	1.66415	0.0127248	1.35303	0.0849247	Cluster2	11.7189	0	9.89122	3.60446	0	0	0.88144	1.07716	0	0	0.686779	0.814036	0	0	0	0
AT5G49630.1	1.40402	0.00269189	0.459171	0.117817	Cluster2	20.7714	6.35204	29.1218	21.0554	12.1134	10.5341	19.9456	17.7855	5.70645	6.7178	7.863	7.80459	14.0511	8.42997	12.6376	13.4621
AT5G49680.2	1.61903	0.00247555	1.18789	0.0942139	Cluster2	21.3805	23.9501	10.3914	5.77291	1.72157	1.54452	0.460236	0.223259	16.3146	10.2331	0.833203	3.18234	0.636975	0	0.0987031	0.12015
AT5G49870.1	1.36639	0.0183997	1.35303	0.0849247	Cluster2	7.55272	9.62449	9.24551	6.25377	0	0	0.349565	0.44729	0	1.56957	1.23166	3.00989	0	0	0	0
AT5G50260.1	1.38074	0.0237552	1.24172	0.0929478	Cluster2	27.2163	11.2595	22.1383	4.51836	0	0	2.89013	1.21555	4.85801	2.64574	1.88505	4.79206	0	0	0.423253	0.687092
AT5G51750.1	1.48431	0.0116667	0.712154	0.00429562	Cluster2	7.79629	4.56723	5.96955	3.57834	31.5981	32.0613	25.6927	29.1826	2.94462	2.52714	1.51664	0.972932	27.7722	31.6059	15.8678	15.2707
AT5G51820.1	1.0483	0.0235589	-0.924096	6.95822e-06	Cluster2	14.1463	13.7972	16.6253	21.4921	37.3773	41.1932	64.5181	68.0752	6.79839	7.53876	7.89404	8.53586	39.2101	47.3669	117.718	123.743
AT5G52390.1	1.94955	0.00267825	0.751078	0.353336	Cluster2	4.99455	1.55749	11.4464	12.9498	0	0	0.915577	2.69363	0	3.5239	0.218404	2.98479	0	0	1.21599	0.346493
AT5G52670.1	1.60853	0.0226537	0.423517	0.444773	Cluster2	4.01337	0	14.4677	13.1168	0	0	0	1.92466	3.91097	0	1.50176	0	0	0	0	0
AT5G52760.1	2.17691	0.00200505	0.611534	0.400957	Cluster2	4.08207	0	11.1715	6.72312	9.08373	0	8.47398	5.00977	0	0	0	0	0	0	2.26902	4.15137
AT5G54390.1	1.17708	0.00601408	0.546782	0.0181989	Cluster2	56.5772	40.5889	86.0079	72.8495	30.9749	56.8228	77.9492	90.1808	34.2026	23.2958	28.535	30.9755	31.7606	62.8805	48.844	59.9112
AT5G54670.1	1.04088	0.0141864	-0.338721	0.380563	Cluster2	46.6824	32.958	35.6518	33.8703	3.20553	5.56791	4.10088	3.30858	32.1035	24.9434	12.2877	17.1637	2.97731	9.67834	4.17626	4.7943
AT5G54860.1	1.27393	0.00424975	0.446779	0.341507	Cluster2	48.7085	28.6855	36.6003	34.1459	7.34962	4.80276	6.72576	4.97234	14.9627	18.7417	11.2321	13.289	1.70198	5.48374	2.87366	4.66996
AT5G56030.1	1.04092	0.0103905	0.89764	0.000252855	Cluster2	480.698	307.283	280.793	231.966	98.7454	116.871	97.5702	70.4647	319.826	277.369	127.053	112.255	90.2371	73.4055	48.806	41.0434
AT5G57610.1	2.00968	9.70799e-06	0.43075	0.152038	Cluster2	40.3464	35.7861	27.4074	16.8946	12.0132	13.3512	7.52093	7.82852	12.3794	9.01398	3.71926	4.61927	15.424	11.9107	5.84297	5.32769
AT5G57880.1	2.26729	0.000317823	-0.451782	0.302847	Cluster2	1.08112e-08	3.39348e-07	2.48261	3.4048	2.67252	3.26218	3.16427	3.92132	2.33634	3.65353	3.21285	1.29223	0	1.85603	4.14111	4.85533
AT5G58160.1	1.42487	0.00759803	0.499507	0.20467	Cluster2	3.62061	3.58388	6.21771	6.59271	2.6596	1.45797	2.45312	3.63689	6.9877	1.46125	1.04238	2.73628	0.642992	0.552483	2.23371	1.69885
AT5G59320.1	1.43906	0.00867792	0.895482	0.0403186	Cluster2	29.6629	19.7965	87.1012	41.1286	54.6229	21.4601	29.7591	26.4786	4.58913	10.7521	17.6852	13.138	16.778	12.0848	14.5439	11.8771
AT5G60210.2	1.19119	0.025563	0.433765	0.2015	Cluster2	0.650688	13.3405	0.620838	15.4365	17.8533	3.92926	15.3745	1.72515	8.94509	1.91714	0.000940446	5.03351	28.3794	10.6419	3.15003	2.70997
AT5G60270.1	1.24179	0.0155299	0.880322	0.00592006	Cluster2	60.4027	41.5664	28.4243	10.9206	21.7802	21.6467	12.9356	13.6037	16.915	17.3047	5.92147	7.40969	11.3455	14.1329	6.60974	6.80272
AT5G60350.1	1.98129	0.00123382	0.346988	0.498165	Cluster2	4.8557	16.6349	9.69048	8.6554	0	0	0.255026	0	0	0.802971	0.708924	1.77763	0	0	0	0
AT5G61890.1	2.18657	0.00192919	0.264886	0.735462	Cluster2	6.6572	5.61029	6.15889	3.4133	0	0	0.376335	0.482059	0	0	0	0.209185	0	0	0.337282	0.160123
AT5G62220.1	1.11203	0.0311181	-0.251009	0.465237	Cluster2	8.32651	9.70104	11.5173	18.3776	9.508	7.64836	10.9663	11.0308	15.3015	7.35733	10.4817	5.11024	13.3022	14.36	14.6614	10.0747
AT5G62270.1	1.06525	0.0188105	0.378206	0.173753	Cluster2	33.4985	23.6012	33.1294	40.2234	36.1452	24.966	24.8712	26.4923	0.287894	27.411	16.6111	21.7015	52.9036	43.5194	13.69	18.8098
AT5G62270.2	1.15978	0.0145816	0.361213	0.183661	Cluster2	30.3261	34.466	36.1328	37.5502	29.6305	41.5957	22.0379	20.0595	25.1934	25.4634	10.9011	20.9098	27.6393	12.2153	20.1032	15.6463
AT5G62310.1	1.51644	0.004735	0.405124	0.585553	Cluster2	14.7032	18.824	13.3413	10.2409	0	1.09201	0	0.205334	7.94158	6.66902	1.38038	4.78834	0	0	0	0.0696355
AT5G63990.2	1.22828	0.0136979	0.819669	0.0964237	Cluster2	1.72034	0.00427357	6.85052	5.8128	14.9109	12.0024	0.681514	0.0146363	0.000705562	1.14798	0.000377839	2.48461	0	2.80787	3.00116	2.14429e-06
AT5G64510.1	1.37621	0.0120092	0.710349	0.369571	Cluster2	37.6541	6.95231	41.3231	14.4144	0	1.54743	0.792105	1.76656	8.08539	4.89324	8.63226	7.58203	0	0	0.235975	0.793328
AT5G64700.1	1.11207	0.0493832	0.962438	0.200554	Cluster2	9.99553	8.14224	9.45832	14.1916	0	0	2.57227	1.67094	1.93974	5.54722	3.06366	5.4119	0	0	0.240309	1.15665
AT5G64760.1	1.02064	0.0265242	-0.0451618	0.892291	Cluster2	37.8512	27.7655	25.6193	33.4689	10.5139	25.8727	11.4228	16.5847	21.6593	10.912	6.2204	14.4964	11.9966	15.882	10.467	16.4621
AT5G64810.1	2.32838	9.12266e-05	0.906258	0.262868	Cluster2	21.1277	23.3747	26.0291	28.6772	7.70837	0	3.33357	2.49397	6.49573	0	3.35602	2.57007	0	0	1.74456	0.27079
AT5G65140.1	1.32779	0.0165768	-0.844863	0.118942	Cluster2	7.5304	4.36277	16.9136	13.9678	3.49095	0	1.85056	3.32154	2.77987	1.30076	1.87331	7.01757	0	0	7.11856	3.87588
AT5G65140.2	1.37673	0.0335614	-0.982597	0.0962963	Cluster2	1.33802	9.30985	2.86426	1.52457	4.67607	0	0.00355425	0.000196323	4.5635	0	2.18888e-10	1.60461	0	0	4.19778	0.314636
AT5G65500.1	2.24203	0.000226999	0.0612409	0.909795	Cluster2	12.4193	10.7413	5.95261	3.89682	0	0	0	0.0816067	2.23927	0.378283	0.508804	0.663403	0	0	0	0.0527738
AT5G65990.1	1.17537	0.0215145	0.156579	0.585135	Cluster2	13.2492	13.6728	18.6762	9.17438	2.55346	4.37765	16.6945	15.0174	3.63095	5.68191	7.60068	4.77785	6.23989	3.22644	12.634	14.377
AT5G66310.1	1.04148	0.0232766	0.0671859	0.83604	Cluster2	16.8671	16.1927	10.7186	15.8948	6.74155	8.94979	7.7908	4.82041	10.7205	6.39298	6.42211	6.69832	4.29392	2.67299	4.99907	4.95409
AT5G66700.1	1.82665	0.00211389	0.260928	0.714492	Cluster2	6.55238	17.6039	11.1182	21.0228	4.24252	2.77437	2.43581	1.85618	2.79293	3.87451	2.56119	3.13744	0	0	1.90115	1.45343
AT5G67080.1	2.58983	5.37806e-05	0.669874	0.340606	Cluster2	24.3977	25.9329	16.1075	7.4154	2.77069	2.12951	4.15446	1.56386	0	1.92377	0.792002	0.921072	0	4.55178	0.910046	1.98907
AT5G67430.1	1.76533	0.000185279	1.30959	0.108656	Cluster2	33.4865	26.5911	34.4565	29.1881	0	1.34678	0.40391	0.753053	10.2707	10.2416	9.80589	5.76212	0	0	0	0.0840116
AT1G01070.1	0.660437	0.151897	1.7369	4.52883e-05	Cluster3	50.5963	28.4168	54.479	41.211	16.3801	9.1969	14.913	17.6127	51.1989	12.0029	26.2702	29.7071	0	2.38309	3.79271	4.68695
AT1G01070.2	0.46685	0.34297	1.9608	4.04492e-05	Cluster3	6.75127	3.67878	7.58507	0.00813649	0.00287684	3.85532	0.0126478	0.0029535	3.48063	0.805263	1.42395	2.72373	0	0	0.347281	1.53668e-06
AT1G01090.1	0.174738	0.70528	1.11915	6.85212e-07	Cluster3	64.8628	67.9452	100.922	73.1372	41.7494	58.8048	117.784	111.112	131.041	59.2801	90.4868	48.4627	68.1125	52.1296	53.172	46.7739
AT1G01340.1	0.025234	0.962136	1.36575	0.00964855	Cluster3	2.78107	4.14043	4.93772e-06	3.41256	0	1.25064	4.52095	1.80192	1.68654	5.30976	7.03765	3.24034	0	2.75078	1.25365	0.236537
AT1G01340.2	0.102849	0.846081	1.4104	0.00622992	Cluster3	14.0466	15.5133	8.0219	16.0176	1.17799	1.20475	3.84048	5.8394	11.5463	17.4169	2.26614	16.9568	0	2.6276	1.0891	1.79796
AT1G01420.1	-0.130283	0.839393	1.59317	1.04194e-05	Cluster3	1.7519	2.41229	2.10909	4.9043	10.4093	7.43586	14.815	12.8195	4.47331	8.58932	2.13341	5.91507	0	2.67591	4.43483	3.84246
AT1G01720.1	0.122236	0.767246	1.16821	1.5376e-05	Cluster3	82.291	96.1468	94.7093	86.8864	51.7965	29.3001	57.2944	49.4932	62.498	63.6762	109.487	75.8361	27.6436	20.3151	25.0393	19.5639
AT1G01730.1	-0.235163	0.606234	1.16576	0.000414012	Cluster3	25.1755	33.3127	37.5591	33.2695	17.5864	42.195	34.9111	38.24	25.6304	41.631	57.205	34.2136	18.9487	10.3373	10.9066	18.0971
AT1G01750.1	0.121165	0.802428	1.66597	0.0164295	Cluster3	91.5355	74.8139	159.489	106.832	0	11.9106	5.84052	6.57132	34.5468	39.0916	140.503	74.4506	0	4.72767	1.91854	0.876248
AT1G02050.1	-0.45307	0.430219	1.18632	0.00404863	Cluster3	3.44274	8.98924	3.98403	4.15124	1.43458	5.43427	8.33156	8.31172	6.96976	5.94494	8.00513	5.55951	1.29431	1.19298	2.98014	4.11385
AT1G02370.1	0.319764	0.576498	1.51653	0.000423966	Cluster3	6.14838	7.37636	4.36283	6.93369	12.7197	6.69254	9.63834	8.77348	5.04521	9.15187	3.03181	5.20248	1.53435	3.97794	1.86254	3.62993
AT1G02420.1	0.597316	0.362676	1.52359	0.0277804	Cluster3	12.7889	9.92332	4.84992	3.23335	12.2457	11.3866	2.86528	3.67171	5.99905	10.0456	1.06896	3.15891	10.4393	10.431	1.69433	1.75098
AT1G02500.1	-0.110569	0.787289	1.09203	2.29164e-07	Cluster3	526.155	686.052	439.695	370.459	221.152	283.362	318.276	272.073	726.026	778.709	386.892	346.277	280.309	316.729	143.489	143.418
AT1G02500.2	-0.185207	0.659307	1.14818	4.97772e-08	Cluster3	74.221	123.184	57.9089	49.2165	1.53883	48.9411	38.2845	31.6696	71.3478	101.51	199.333	40.1996	11.2696	50.3422	11.6102	23.081
AT1G02730.1	0.705128	0.172632	1.6126	2.22826e-07	Cluster3	27.9303	29.67	14.6514	17.1172	17.6438	20.7201	10.3413	9.50386	17.8068	35.5002	3.89396	13.7563	33.7831	46.1379	8.78771	9.5346
AT1G02850.1	0.998547	0.0528733	1.51354	1.86036e-05	Cluster3	54.1899	21.2601	64.2291	26.505	15.8359	48.5286	15.4362	10.5201	15.2013	6.17068	26.4115	15.6021	6.54549e-05	0.000252028	3.76859	4.15395
AT1G02850.2	0.957571	0.0620367	1.53138	1.31305e-05	Cluster3	13.2521	5.97792	14.1675	0.000916148	0.11485	23.2034	1.99206	3.25285	2.66698	5.07106	3.89347	4.0967	6.09332e-05	0.000231923	7.14325	1.8951
AT1G02850.3	0.95517	0.0656199	1.55334	1.39351e-05	Cluster3	15.6791	9.34212	10.3376	4.5636	0.0578951	4.6807	2.92126	1.42121	5.40807	7.96941	3.63096	1.8511	6.46818e-05	0.000248553	0.120085	5.52997e-05
AT1G02850.5	0.986216	0.052078	1.50776	1.55717e-05	Cluster3	30.5572	37.5101	34.6585	18.9137	7.48151	12.4685	14.3413	16.7886	23.6008	8.23448	9.95569	12.696	8.60669	6.36268	4.33226	7.38891
AT1G02920.1	0.304611	0.531863	1.77892	7.5981e-11	Cluster3	165.774	108.178	292.222	155.166	46.007	43.5203	109.961	102.593	251.838	79.3874	151.452	143.013	0	6.80281	30.3429	24.6862
AT1G02930.1	0.738505	0.138971	1.91823	1.41237e-13	Cluster3	192.74	132.875	246.71	179.427	49.0543	27.7938	137.537	132.676	107.139	28.4388	102.271	66.1575	7.44494	16.0695	28.7647	33.2856
AT1G03060.1	0.635644	0.224755	1.18941	5.96597e-07	Cluster3	50.4933	38.3344	16.0891	11.4413	27.8562	34.1035	9.28317	12.6567	48.7064	29.5876	4.60091	7.21613	16.5359	21.2588	4.29832	4.84051
AT1G03790.1	0.514419	0.314142	2.35237	0.00433483	Cluster3	1.44245	0	0.515565	0.141427	0	0	0.944052	1.07426	0.707357	0	0	0	0	0	0	0.230022
AT1G04070.1	-0.143265	0.771782	1.02586	0.0116841	Cluster3	16.5352	14.5164	41.5262	39.9713	13.6081	0	36.6757	28.8215	9.01659	13.1562	57.1794	35.152	12.5159	5.48176	15.3636	12.5534
AT1G04220.1	-0.14095	0.782072	2.23002	0.00118196	Cluster3	13.9454	5.61245	58.3184	25.0099	0	0	2.50556	2.03343	49.8891	7.53332	76.1245	23.8723	0	0	0.376151	0.18499
AT1G04930.1	0.0566202	0.927745	1.20089	0.0239414	Cluster3	2.52855	0	4.34578	4.2649	0	2.20546	5.49944	4.25455	4.96254	0.748521	2.15939e-06	4.21902	0	1.64203	3.46385	1.26325
AT1G04945.2	-0.0501156	0.927131	1.11785	0.0203696	Cluster3	4.35935	0.0229614	9.57112	12.0606	5.35603e-06	3.44164e-05	16.2026	10.5524	0.539607	3.11141	5.63502	9.33949	0	2.48369	8.74645	0.380787
AT1G05240.1	0.605882	0.126971	5.92427	1.16808e-20	Cluster3	361.604	795.352	424.142	370.048	27.901	19.5617	26.6496	18.9953	169.809	235.843	264.549	221.931	0	2.53646	0.336658	0.909804
AT1G05250.1	0.597399	0.132822	5.92427	1.16808e-20	Cluster3	48.0912	124.795	49.8836	56.0583	24.1372	16.0496	13.1272	9.77618	37.7541	59.331	38.5494	37.3864	0	2.50179	0.327154	0.862052
AT1G05260.1	-0.19105	0.672478	2.35337	4.29112e-06	Cluster3	80.5117	156.054	219.91	210.794	5.43958	2.04797	13.4122	8.87093	118.844	213.027	137.556	329.635	0	4.49954	2.05243	1.44278
AT1G05560.1	0.0892971	0.856398	1.61205	5.11348e-10	Cluster3	11.4867	28.5067	11.8024	15.507	94.108	52.2106	77.0319	63.2711	10.3145	21.2538	7.15907	14.9123	39.0331	15.6946	24.2644	21.1574
AT1G06350.1	1.08859	0.121442	1.26694	0.031782	Cluster3	3.37204	0	3.26427	1.60545	9.51213	7.28966	6.54779	6.04466	2.34253	0	0.533429	0.197832	6.39202	2.69226	1.21223	2.89743
AT1G06450.1	-0.26709	0.702873	1.62745	0.00170197	Cluster3	3.33783	1.97652	3.03242	0.377902	9.31886	5.06167	6.62914	6.85531	3.89601	2.36547	3.12554	0.98059	0	9.34649	1.28296	2.21641
AT1G06760.1	-0.019766	0.960116	1.64081	2.64537e-12	Cluster3	178.763	321.801	267.738	265.372	293.267	179.079	428.831	312.282	129.701	309.073	365.144	244.073	91.9323	102.554	122.864	109.519
AT1G06830.1	0.430979	0.541392	1.51197	4.67921e-05	Cluster3	4.9832	0	11.2997	3.30128	13.8689	24.9265	113.185	97.2303	0	8.1492	3.96313	2.36483	24.2913	54.8937	27.9993	35.563
AT1G07090.1	-0.276868	0.585728	2.36797	2.57286e-12	Cluster3	31.4249	60.8189	37.4436	62.7788	14.2572	16.2099	62.194	47.4732	27.2465	57.0251	36.2404	92.2271	7.22589	8.17746	11.7132	6.8277
AT1G07200.1	-0.730822	0.101048	1.15117	0.0013365	Cluster3	2.33967	29.2168	7.7046	6.78039	25.8682	5.52989	7.11672	8.97742	0.110281	20.619	38.3043	12.3695	1.32557	14.7036	5.9786	2.5043
AT1G07200.2	-0.370522	0.388275	1.44993	3.17564e-06	Cluster3	32.5975	28.9623	17.6539	12.6772	25	33.3754	13.5145	11.0137	26.4192	44.275	1.84157	17.0247	12.0988	21.5322	5.15991	3.69528
AT1G07260.1	-0.00161077	0.997262	1.10637	0.0196076	Cluster3	13.3271	13.9766	15.9872	19.3879	4.9144	1.01635	6.96767	5.13634	12.9445	15.8253	15.5737	21.3355	1.13919	3.21196	3.42996	1.76008
AT1G07430.1	0.376151	0.577267	3.08032	2.8337e-05	Cluster3	0.995877	0	0.25615	0.666138	2.32924	4.42442	2.27476	2.01209	0	0	0.270929	0.162634	1.07537	0.962235	0.127674	0.121908
AT1G07620.1	-0.470985	0.377395	1.66067	0.0279138	Cluster3	6.25359	17.3672	5.78064	3.69645	0	1.04735	1.43318	1.18438	6.50441	11.6498	5.66685	7.11312	0	0	0.280794	0.188969
AT1G07640.1	0.859078	0.062927	1.39558	1.37834e-08	Cluster3	30.0006	23.7742	45.0941	41.8793	6.43277	8.64859	63.7284	69.4342	9.86701	14.241	20.9315	22.5448	2.56661	2.17172	23.9898	24.7297
AT1G07640.2	0.790393	0.0876283	1.41461	2.04104e-08	Cluster3	8.00256	3.49743	5.11763	5.1517	0.000254465	0.492666	9.49977	9.83618	1.85899	7.87907	2.72761	6.14342	2.40763	2.01937	5.74691	2.38129
AT1G07640.3	0.831359	0.0719985	1.3906	3.13008e-08	Cluster3	4.02584	2.73722	9.15047	10.7578	0.000233159	0.427363	5.50562	5.55426	0.416601	5.81061	1.16639	7.39984	2.19667	1.84914	3.69583	5.01433
AT1G07725.1	-0.171329	0.735996	1.32036	2.98652e-05	Cluster3	2.54374	0.518726	1.1015	6.10959	4.32289	3.27791	4.82829	2.96973	1.32296	3.35622	5.03602	2.43496	1.18473	0.000389225	3.05453	1.57852
AT1G07750.1	0.269454	0.520943	2.85366	7.16941e-19	Cluster3	62.3406	105.131	71.3607	110.348	14.1875	8.90303	64.0679	45.2153	74.6979	106.294	58.5691	84.8423	0	6.34646	7.53323	5.99438
AT1G07790.1	0.689077	0.1672	1.00702	0.00327728	Cluster3	46.3821	76.4664	68.1853	158.419	63.8417	44.6952	134.812	72.3796	25.0161	73.3497	52.7661	75.3977	39.7486	30.3303	59.7739	35.9387
AT1G08090.1	-0.45941	0.438068	2.54981	0.000155809	Cluster3	14.9821	31.2246	12.9186	10.5574	3.56313	0	3.77448	1.66633	6.32219	45.2702	4.00355	29.9221	0	0	0.133066	0.370592
AT1G08180.1	-0.262011	0.604845	1.41449	0.0334393	Cluster3	22.2185	83.722	38.7068	65.1562	26.5853	33.3485	117.736	49.0764	22.7852	41.6847	35.1666	79.7166	0	14.095	30.3973	15.1186
AT1G08280.1	0.503919	0.343444	1.15049	0.0110702	Cluster3	14.913	8.76667	10.5114	10.2974	2.44337	6.41585	8.32015	10.5348	7.57728	13.7734	6.74583	6.40701	2.19301	1.76606	2.73165	4.52654
AT1G08940.1	-0.415836	0.356415	1.26759	0.00285849	Cluster3	29.2454	96.7477	44.3797	47.8912	23.1106	13.8627	27.9797	17.4641	35.1687	67.0608	51.0666	68.6206	6.66887	15.9873	12.5011	6.08673
AT1G09040.1	-0.00045469	0.999407	1.03778	0.0273104	Cluster3	4.76948	4.24212	1.50512	2.08955	6.48664	3.58229	2.95866	2.73766	3.75219	3.98976	1.04884	2.36192	5.15773	3.4566	1.3822	1.15464
AT1G09540.1	-0.824653	0.134177	1.77925	0.0290837	Cluster3	5.5946	7.12248	3.69929	4.25653	0	0	1.08357	0.402707	5.03188	6.43908	6.62896	7.27367	0	0	0	0
AT1G09780.1	0.684493	0.14368	1.36147	6.21257e-08	Cluster3	298.244	228.871	209.962	194.477	47.5258	71.6313	68.416	90.7106	189.831	126.858	163.143	66.3916	36.6236	33.0267	24.5921	35.102
AT1G09815.1	-0.475505	0.318261	1.14841	2.67462e-05	Cluster3	25.0998	23.619	50.0489	100.321	50.5942	42.4577	144.668	121.468	26.1049	58.4163	141.72	91.7772	36.4472	21.3143	70.579	49.0833
AT1G09820.1	0.715153	0.267873	1.13188	0.0349515	Cluster3	4.87057	2.90557	3.27889	2.65993	3.50124	8.26623	4.50169	3.51216	4.18111	4.51005	0.741226	2.05612	3.21741	8.51209	1.15607	1.95521
AT1G09970.1	0.263851	0.540008	1.06071	1.34498e-07	Cluster3	218.813	216.158	179.829	166.967	130.864	124.591	108.488	120.911	170.662	154.732	118.314	183.652	39.0253	45.3204	51.66	50.4042
AT1G09970.2	0.319513	0.470222	1.05625	2.03111e-07	Cluster3	4.96671	5.78037	3.8962	5.34992	9.4185	1.79091	0.73136	3.88922	26.6838	15.3792	0.0528647	5.45954	21.5357	1.32662	5.17585	3.05717
AT1G10040.1	0.272932	0.599154	2.12321	0.00416003	Cluster3	11.6623	5.9311	11.5041	9.40274	2.87383	1.87691	2.94911	2.69957	7.24497	8.49789	7.15928	10.4087	3.49183	4.24205	0.668378	1.72401
AT1G10040.2	0.521033	0.348133	2.38001	0.00160705	Cluster3	3.48778	0.128044	5.91633	0.38663	2.92357	1.9048	3.16304	2.98832	7.56394	2.17058	0.546094	1.84768	0.0381863	4.35114	0.000571873	0.308105
AT1G10170.1	0.587239	0.197076	1.06313	4.77537e-06	Cluster3	44.151	47.532	22.5406	14.4121	51.6532	44.263	25.5059	33.4588	34.3769	26.9503	8.93745	13.6945	31.2114	36.2169	13.4814	15.0035
AT1G10270.1	0.922552	0.102062	1.87115	1.11035e-05	Cluster3	4.06744	4.67847	5.4488	6.51875	2.98769	4.60534	4.59051	5.1574	5.65849	3.08445	1.5064	3.7688	2.43472	1.05027	1.69042	0.816624
AT1G10280.1	0.905762	0.108837	1.20776	0.0121602	Cluster3	12.6873	4.06252	7.96028	6.68341	7.24438	4.04068	6.9042	5.3004	2.44191	2.34152	2.187	4.26602	3.50975	0	2.88442	2.27382
AT1G11180.2	-1.14868	0.063376	2.91358	8.54171e-07	Cluster3	0.251024	2.13404	0.235574	1.29423	16.6419	12.6775	6.12541	2.76151	0.00190341	11.7115	0.479743	1.64995	2.39652e-05	8.16043	2.73556	0.338983
AT1G11210.1	-0.510455	0.418491	1.10191	3.09295e-05	Cluster3	1.83493	27.9914	1.32904	17.8373	59.9579	44.7995	71.1644	62.0542	3.7415	55.2	1.8498	69.1565	26.3075	29.6825	31.2144	25.5654
AT1G11290.1	0.534811	0.429458	1.29512	0.02354	Cluster3	1.9379	2.68569	1.03314	0.228092	0	5.1374	2.66614	2.90691	0.813385	0.416527	0	0.435321	10.2785	13.7245	2.30984	3.2357
AT1G11700.1	0.427272	0.403845	2.48638	5.53859e-11	Cluster3	11.7779	7.79873	25.1734	17.2035	42.2115	20.6598	42.1436	30.2254	14.8902	10.766	18.3945	11.4077	4.90049	7.14879	3.78754	7.56448
AT1G11710.1	-0.282712	0.654451	2.11563	0.00238721	Cluster3	3.76718	3.66884	1.46407	2.61438	1.45453	5.48698	2.38451	1.9064	5.0662	2.40061	2.5418	1.66205	4.00413	3.18721	0	0.935729
AT1G12560.1	0.685989	0.135994	3.3665	3.85251e-06	Cluster3	105.518	196.292	165.056	141.762	2.94177	6.86652	5.53131	5.62232	27.335	74.9572	59.1614	121.351	0	0	0	0.262009
AT1G13360.1	-0.478062	0.241054	2.35088	2.35623e-18	Cluster3	221.391	363.787	209.464	214.589	186.874	99.3543	280.351	206.049	261.806	271.568	281.546	230.168	69.3216	39.4072	59.6997	38.3999
AT1G13360.2	-0.239448	0.558461	2.30387	3.92976e-17	Cluster3	17.9397	12.2517	7.78544	3.50912	17.9997	53.3208	6.98331	4.19811	12.4491	14.0969	12.3786	0.0531779	12.3383	0.0188578	2.35838	6.60987
AT1G13360.3	-0.239448	0.558461	2.30387	3.92976e-17	Cluster3	53.3314	26.4611	23.9783	12.4929	27.6331	85.1804	21.3936	11.8507	28.2216	36.9078	43.7614	0.137188	15.941	0.0237623	5.2186	10.9484
AT1G13420.1	0.158107	0.708802	3.92532	1.61604e-11	Cluster3	67.605	68.1827	103.101	116.149	3.17204	3.63389	17.0383	10.7859	41.8768	64.4124	56.0675	120.672	0	0	0.548127	0.466831
AT1G13430.1	-0.596554	0.334924	2.37082	0.0034709	Cluster3	3.49306	2.10026	2.84688	3.3364	0	1.76242	2.02882	1.98523	4.36742	2.54069	4.38136	5.1234	0	0	0	0.114732
AT1G13710.1	0.20614	0.770181	1.80279	1.91267e-05	Cluster3	1.2911	2.26928	0.937978	0.75617	12.8703	6.2111	12.5724	10.6667	2.11687	1.15587	0.549713	0.679817	6.3258	2.36453	1.83932	3.60891
AT1G13900.1	0.804267	0.0711592	1.08023	0.000219341	Cluster3	33.299	26.9905	27.483	21.1332	27.5039	35.0939	18.2501	21.0541	23.9506	30.2793	12.1942	12.3504	12.9609	19.8901	8.84204	8.55259
AT1G14080.1	0.289938	0.529134	2.74087	0.000813879	Cluster3	24.9268	34.0687	29.6578	23.1461	0	1.32964e-05	0.606191	2.10416e-07	35.4975	24.1729	14.5874	22.8382	0	0	0	0
AT1G14170.1	0.0640648	0.886907	1.23016	8.90804e-05	Cluster3	39.7526	39.4809	39.6047	22.0947	22.3308	3.4481	20.6893	15.41	35.5499	39.238	27.3022	35.2678	13.5468	12.103	12.5694	7.12835
AT1G14170.2	0.0119215	0.979121	1.30818	6.78027e-05	Cluster3	6.6966	14.7904	3.77831	1.88032	0.365985	1.08902	0.157484	4.52276	7.0649	0.0182763	11.8021	2.67688	2.65219e-05	0.000120549	0.161183	2.00675
AT1G14170.3	0.129957	0.769768	1.29732	3.4015e-05	Cluster3	59.3892	57.0264	35.4893	29.3419	23.3321	23.6245	21.2188	20.2419	53.6656	57.9565	5.10913	29.8815	6.49382	19.7511	7.20707	8.09842
AT1G14260.1	-0.666098	0.316526	2.34602	0.00444263	Cluster3	5.42878	3.39448	1.62072	2.77187	0	1.26571	3.13683	1.66091	6.04507	2.62566	3.86508	1.71463	0	0	1.49765	0.658446
AT1G14260.2	-0.897444	0.16815	2.01742	0.0140773	Cluster3	4.84599	3.13513	3.33716	2.47224	0	7.19091	2.8658	1.60138	8.62515	7.10213e-06	6.70661	5.2546	0	2.29671	1.37889	1.0824
AT1G14490.1	0.354686	0.569314	1.51218	0.0416596	Cluster3	0	0	1.21571	0.48554	0	0	2.86112	2.55373	1.27007	1.28176	0	0.539345	0	0	0.794268	0.381387
AT1G14590.1	-0.873507	0.157272	1.03333	0.0172924	Cluster3	2.38933	1.09814	2.05631	3.87247	6.02452	9.36626	9.72291	10.9286	1.63148	2.56171	8.40231	4.58138	2.89517	2.18003	4.04702	4.87263
AT1G14730.1	0.323671	0.463083	1.0698	0.0318134	Cluster3	29.1743	18.0406	65.6519	116.536	2.91526	0	9.73583	9.7725	61.1633	27.6125	54.1375	79.4913	0	0	4.15962	3.69485
AT1G14960.1	-0.271849	0.598983	1.95705	0.00915939	Cluster3	42.7507	62.0482	173.073	148.862	0	0	2.76148	6.30371	45.1429	90.73	98.9483	280.751	0	0	0.399692	0.817406
AT1G15100.1	-0.67458	0.16403	1.98229	1.89344e-06	Cluster3	94.314	106.052	92.915	70.5454	35.0765	0.676707	22.5472	38.807	95.2667	156.344	152.631	71.9735	6.56817	20.9367	3.08003	5.92008
AT1G15125.1	-0.231226	0.707484	2.68166	1.72876e-25	Cluster3	1.97107	3.76157	5.28189	5.18802	83.3454	78.92	240.912	383.748	1.81816	2.99521	4.52141	9.41978	11.9762	5.95405	48.2658	41.5658
AT1G15210.1	0.706687	0.0779799	2.54992	4.14495e-07	Cluster3	100.189	107.773	45.576	46.5485	1.74363	5.73702	2.63964	2.68584	139.544	101.443	27.9258	25.582	1.07818	0.849453	0.170869	0.488037
AT1G16030.1	0.00555581	0.991717	1.20587	0.00695038	Cluster3	4.32273	4.79323	5.77307	4.0875	1.08426	4.77965	5.97513	4.51549	4.50293	2.31898	6.93636	3.60227	0.890921	5.37413	1.40433	2.61341
AT1G16500.1	0.200463	0.731434	3.79176	1.5327e-16	Cluster3	8.17876	6.65567	12.1028	13.6527	6.45763	9.24981	24.6571	24.3248	2.17855	2.05844	22.084	4.01688	0	0	1.58331	1.12893
AT1G16510.1	-0.0420117	0.93829	3.03087	9.44176e-11	Cluster3	13.2915	7.94768	18.6934	15.8819	17.367	11.1375	24.7436	25.9704	13.6025	4.56393	21.3811	10.2667	0	3.72066	2.50758	1.95664
AT1G17020.1	0.1935	0.705464	1.43487	0.0198296	Cluster3	18.7487	29.5929	25.7795	12.0574	0	3.40093	3.52489	4.45377	9.17235	7.25411	17.8311	13.4152	4.91913	0	0.640213	1.54061
AT1G17170.1	0.14859	0.737552	3.6479	6.63733e-13	Cluster3	186.256	185.886	306.81	325.051	18.7101	6.60931	27.4517	27.0101	109.378	135.217	301.315	185.783	0	0	2.20825	1.13794
AT1G17530.1	0.0643967	0.894216	1.18658	0.000336678	Cluster3	49.1718	52.1633	47.7393	37.9765	35.1719	36.4282	57.6419	42.0239	27.4406	55.1213	31.5397	47.5553	51.759	37.096	14.3036	24.968
AT1G17665.1	-0.13327	0.840258	1.39472	1.2435e-05	Cluster3	2.3214	9.66138	2.60885	10.3161	53.0438	33.6254	28.0879	28.1442	0.909155	13.8515	1.19297	12.8057	5.53288	4.38229	10.5561	8.48592
AT1G17745.1	0.709664	0.0812535	3.43535	9.91924e-27	Cluster3	181.43	252.951	101.267	110.129	73.2067	42.9966	33.1693	27.3749	92.7271	115.224	51.5016	52.9031	5.72528	6.01235	2.75996	3.22582
AT1G17745.2	0.620539	0.139497	3.48398	1.04882e-25	Cluster3	1.83992	0.752943	3.1318	0.00606163	0.247396	14.7893	0.0561842	0.0034737	1.96061	1.05986	14.8214	0.0602032	5.6823	5.90291	0.0529043	0.0181014
AT1G18210.1	0.046751	0.914032	1.7093	3.19187e-11	Cluster3	59.9288	60.644	100.247	89.0179	19.8869	48.6339	123.649	139.778	68.7635	104.163	154.453	79.9188	19.6586	33.3532	23.0816	49.4809
AT1G18210.2	0.168227	0.728634	1.70696	2.80395e-10	Cluster3	3.22708	111.897	2.50768	88.8234	128.425	0.00909392	130.863	39.8351	93.9822	33.0834	6.42257	73.9081	0.0101911	5.90484	47.176	1.89823
AT1G18850.1	0.0886876	0.876272	1.40703	0.00387589	Cluster3	15.6759	7.10325	11.2302	9.13493	8.27688	12.8509	10.1151	7.93578	8.61962	11.6406	11.2364	5.03823	5.26671	7.31046	2.3649	3.20481
AT1G18880.1	-0.138116	0.737609	1.49569	0.000289806	Cluster3	108.568	86.633	70.069	93.7035	9.45197	7.23096	11.1371	5.77267	113.505	147.488	92.5895	90.8399	1.78902e-05	8.55462	1.92064	3.03337
AT1G18940.1	0.23453	0.687026	2.0901	0.00950771	Cluster3	11.4147	15.7192	10.2607	4.48392	0	3.10311	1.25985	2.22539	5.26466	7.64762	4.31815	7.01126	0	3.56575	0.461088	0.405449
AT1G18970.1	0.689931	0.178285	3.48978	4.3813e-07	Cluster3	93.0242	51.2424	201.983	91.266	0	9.53853	12.9294	11.0062	49.458	30.4992	89.3338	57.6861	0	0	0	0.60766
AT1G18980.1	-0.113661	0.79315	1.52256	0.0442445	Cluster3	40.813	26.0759	85.8473	81.9056	0	6.82857	5.41421	4.02682	67.0646	41.9001	93.2035	87.0082	0	3.52462	1.8017	0.203294
AT1G19190.1	-0.131918	0.812399	1.60273	0.0414073	Cluster3	8.95908	7.53591	10.7472	6.87058	0	0	1.88707	1.71157	1.02821	6.69205	8.88293	10.8076	0	0	0.242269	0.343701
AT1G19240.1	-0.77465	0.11923	1.01878	0.00587053	Cluster3	11.3784	14.6559	32.5999	27.2119	8.05585	4.63798	37.5119	44.971	6.81692	21.7365	49.6936	42.1064	7.3443	0	18.269	18.7975
AT1G19300.1	0.0280088	0.958287	1.28741	0.000459135	Cluster3	8.62872	11.9853	9.40264	16.5507	9.84712	4.11722	15.3938	13.1615	6.23602	1.41755	12.4672	18.5858	4.90536	2.04416	3.4401	6.03393
AT1G19710.1	0.174465	0.699138	1.0798	0.00259345	Cluster3	21.7705	9.67923	21.7448	21.4156	8.78018	17.5028	12.4794	15.5451	21.4737	16.5843	16.0392	18.9257	1.91523	4.61043	5.54503	6.55796
AT1G20070.1	-0.319572	0.5438	1.44809	0.00487891	Cluster3	11.5151	4.05955	14.8698	16.3976	3.06071	4.85119	12.5445	8.96795	13.3584	4.12902	19.0027	12.5451	0	0	2.7602	3.19155
AT1G20530.1	0.846211	0.223655	1.87653	0.0146748	Cluster3	0.276495	0.59149	0.922618	0.720667	3.28071	1.96737	1.06478	1.4931	0	0	0.329467	0.0862674	0	0	0.132312	0.191119
AT1G20620.1	0.302215	0.483762	1.31051	4.163e-12	Cluster3	167.96	290.84	202.492	334.765	1876.19	1378.7	1992.65	2040.74	211.713	281.14	100.207	244.532	481.584	514.146	834.966	875.331
AT1G20620.2	0.272535	0.519484	1.28172	6.4453e-12	Cluster3	10.5436	3.80355	4.27067	1.89471	39.8732	42.5235	16.247	15.3247	5.61846	1.52089	2.64899	5.50486	18.2592	16.8844	15.6213	6.0133
AT1G20620.4	0.272103	0.527072	1.35579	7.56074e-13	Cluster3	20.0617	66.13	14.8061	15.3206	290.427	286.07	439.628	281.979	123.4	50.9123	104.677	18.4755	232.003	169.489	63.0813	55.6644
AT1G20620.5	0.437209	0.335301	1.26935	2.06011e-11	Cluster3	30.4004	28.1217	31.3889	5.65917	220.012	329.327	51.2774	99.3908	50.1443	41.545	11.4163	9.57478	172.246	142.288	48.9373	43.6813
AT1G20735.1	0.240172	0.524418	2.10849	0.00783139	Cluster3	1.48508	1.12128	0.504279	0	0	1.88548	2.33612	1.9832	0	0	0	0	0	0	0.261404	0.119888
AT1G20823.1	0.504206	0.324887	1.26781	0.00363275	Cluster3	13.1115	4.98162	33.8543	52.542	10.7329	2.5671	22.1605	14.5454	29.0288	5.09917	44.6538	15.6535	0	0	7.80307	5.10455
AT1G20840.1	-0.0694408	0.891958	1.7495	3.02775e-13	Cluster3	106.899	244.148	70.2465	73.9247	48.5925	65.7615	44.7377	51.3467	128.092	198.789	28.507	120.452	15.4006	18.709	13.6764	12.8593
AT1G20900.1	-0.195855	0.71049	1.51661	0.000134587	Cluster3	22.6238	31.1239	36.8614	54.3994	7.28617	3.48087	15.8604	13.3509	27.8078	65.3117	24.9146	74.8177	1.3463	2.47547	4.11764	3.13466
AT1G21140.1	0.143538	0.790769	2.12506	0.00691058	Cluster3	20.7361	36.7863	13.895	17.5037	7.04628	2.52748	2.5678	4.41248	24.6196	33.4973	12.5481	10.7917	0	0	0	0.512276
AT1G21250.1	0.345947	0.430658	2.3973	2.80754e-19	Cluster3	0.199358	0	0.340104	0	58.9329	45.6846	35.7118	33.3452	0	0	0	0	12.2243	5.678	4.97666	7.80757
AT1G21310.1	0.18855	0.70015	2.84131	1.15885e-05	Cluster3	635.304	810.03	2190.79	2551.47	95.3408	145.426	341.923	354.989	2225.37	1134.17	2542.2	2522.05	14.833	24.8639	32.6296	16.7675
AT1G21460.1	0.454783	0.516821	1.06056	0.0052373	Cluster3	2.54828	0	1.82313	1.60338	8.65768	15.9126	26.94	23.5134	0	1.16424	1.06988	0.451365	4.09846	0	8.82295	11.4625
AT1G21520.1	0.751145	0.252092	1.99828	0.00101673	Cluster3	5.9313	3.55255	16.1717	17.4778	41.3993	0	27.9119	15.348	5.71908	0	6.78034	2.55567	0	0	5.65993	2.28894
AT1G21695.1	0.06939	0.91746	1.38034	0.0492749	Cluster3	1.96301	0	3.00595	4.82592	6.14139	0	5.85304	2.33433	0	1.10735	1.43223	5.58378	6.23548	0	1.13071	0.827879
AT1G21890.1	0.62767	0.339284	2.21449	0.00282758	Cluster3	0.37824	0	1.18534	0.356133	0	0	2.57643	2.79346	0	0	0.190788	0.13432	0	1.55254	0	0.482318
AT1G21980.1	0.812757	0.0813432	1.02944	0.00316039	Cluster3	19.9406	48.2567	31.6375	17.5519	21.0526	21.5844	9.20795	7.99083	27.6315	24.233	9.78097	14.5049	14.299	15.8471	4.53935	3.45545
AT1G22065.1	0.194382	0.669202	1.76676	0.0257847	Cluster3	71.7051	54.2957	195.226	148.367	0	9.38423	8.471	7.54429	68.257	90.9524	48.8714	171.582	0	11.354	1.02276	0.954599
AT1G22440.1	0.0675008	0.869523	1.23778	0.0443928	Cluster3	81.9224	50.7976	98.5812	96.1252	0	0	5.37489	2.87372	79.4488	82.9106	77.1319	87.9616	0	0	1.13243	1.48744
AT1G22790.2	-0.924501	0.0453815	1.05088	0.000343297	Cluster3	27.2597	13.6822	25.3597	22.9063	43.3503	25.6959	36.0772	30.3066	34.3252	40.2557	85.6656	33.953	0.0405995	44.9412	12.2017	18.3009
AT1G22830.1	0.271586	0.6578	1.19105	0.0180414	Cluster3	4.09645	3.70687	4.14164	5.22426	0	2.89466	4.91843	6.00509	7.358	5.7474	0.00627882	5.10667	2.33636	1.7128	1.79008	2.736
AT1G22830.2	0.165299	0.78536	1.09521	0.0341264	Cluster3	4.30415	2.16361	2.37654	2.69849	0	3.01408	3.41175	0.517809	3.43929	6.20165	1.54168	3.02291	2.42129	1.7773	2.59721	0.585438
AT1G22990.1	0.0363211	0.945096	1.4699	0.00904497	Cluster3	37.3368	29.1757	65.6574	21.3119	3.7692	0	11.6588	12.3694	19.3799	20.2474	41.7526	39.2194	0	0	4.83782	2.51909
AT1G23040.1	-0.422221	0.426725	1.39959	0.000935985	Cluster3	13.9509	11.0486	53.2041	31.7689	11.2673	4.21031	20.2156	18.6746	37.2619	6.50322	78.1644	23.0814	0	8.88004	6.31595	5.50418
AT1G23060.1	-0.0313802	0.956847	1.30215	0.0399932	Cluster3	7.41776	5.79932	6.0164	7.24158	6.45413	4.16869	3.51127	4.63498	2.92121	10.258	5.36935	5.79518	0	0	1.42062	0.902012
AT1G23130.1	-0.134227	0.769965	1.38832	5.21493e-09	Cluster3	0	0	0.40038	0	1154.39	725.81	2378.74	1886.78	0	0	0	0.868941	520.291	438.075	893.484	663.03
AT1G23149.1	0.111828	0.80808	1.43766	0.00230068	Cluster3	39.88	58.3552	47.9854	42.5485	13.5398	7.46546	21.6581	16.2359	30.8085	33.3753	25.9946	43.0679	5.51062	0	6.98623	6.39777
AT1G23150.1	0.111828	0.80808	1.43766	0.00230068	Cluster3	39.88	58.3552	47.9854	42.5485	13.5398	7.46546	21.6581	16.2359	30.8085	33.3753	25.9946	43.0679	5.51062	0	6.98623	6.39777
AT1G23720.1	-0.290902	0.574514	4.3083	1.24021e-10	Cluster3	21.9885	41.7226	110.527	125.329	2.38991	14.2536	8.41967	14.8821	141.439	29.8519	218.578	243.88	0	1.73414	0.337398	0.142701
AT1G23830.1	-0.562234	0.338869	1.51916	0.0468105	Cluster3	0.522005	0	9.84702	4.17175	0	0	2.06873	3.34027	8.93262	3.12717	13.1451	8.60576	0	0	0.29303	0.677805
AT1G25250.1	0.755512	0.283163	2.5468	0.000818851	Cluster3	0.763443	0.93003	1.0078	1.8231	2.15284	1.37548	2.34971	2.06218	0	0.811219	0.265619	0.625747	3.7429	0	0.36689	1.14903
AT1G25370.1	0.0601687	0.903614	1.4747	7.895e-05	Cluster3	23.5107	34.2833	20.7482	22.5847	30.6473	7.80727	22.0209	13.1655	10.6974	22.7109	15.6131	25.7598	5.77636	10.535	5.71434	5.88038
AT1G25440.1	-1.07337	0.093263	1.02921	3.67952e-06	Cluster3	0.857466	1.4651	0.955887	1.88636	147.407	154.414	152.835	133.037	2.36058	3.50802	3.6385	4.35177	102.865	117.629	61.2709	75.9076
AT1G26250.1	-0.638871	0.184412	1.47192	0.000914179	Cluster3	14.0603	27.0093	50.3569	45.1146	0	3.88679	7.33145	12.2072	50.1247	45.3944	61.7078	90.1674	0	4.02297	3.31774	2.11742
AT1G26620.1	0.53094	0.34724	1.11891	0.000471561	Cluster3	13.0648	18.7321	5.74861	5.83154	10.7003	24.4529	8.70148	8.46594	14.1686	12.1869	1.34195	5.53634	6.86782	14.5069	3.9553	3.56116
AT1G27020.1	-0.894521	0.0830368	2.12253	1.71732e-18	Cluster3	10.7441	47.4843	16.5963	39.2144	101.026	95.6511	114.825	116.335	12.8808	50.9716	24.7403	82.5648	2.63204	14.9052	22.5246	26.5194
AT1G27140.1	0.991054	0.0418564	3.53724	7.93698e-06	Cluster3	39.6989	82.8579	76.2542	154.084	3.65345	0	8.17317	2.8639	28.493	56.2188	53.4529	60.6092	0	0	0	0
AT1G27440.1	-0.233176	0.635488	1.27956	0.000761783	Cluster3	8.60503	9.52129	13.1834	22.2126	0	5.76767	13.4452	11.7567	19.5394	19.3267	15.5704	26.5765	3.90447	3.13066	3.72915	5.48267
AT1G27740.1	-0.10579	0.848436	1.95273	0.0173995	Cluster3	26.2245	35.2832	18.5282	28.4021	0	2.11224	1.31793	1.20049	9.93626	20.0541	6.37655	41.5927	0	0	0	0
AT1G28050.1	-0.215949	0.685476	1.17172	9.07038e-07	Cluster3	17.3565	32.5489	18.1857	33.0041	58.8135	79.0955	69.7961	82.4211	23.3902	35.2797	12.4631	48.7056	24.9571	38.6178	28.8033	36.9325
AT1G28210.1	-0.00213756	0.997322	1.8729	0.0190585	Cluster3	0.00831385	2.01315e-06	5.03803	4.2476	3.16368	4.05282	2.90874e-08	2.62158	2.76854	4.55284	0.871835	5.47004	5.76039	0	2.28226	2.29318
AT1G28210.2	-0.0836571	0.892694	2.16524	0.00570763	Cluster3	1.49267	2.50025	3.89959	6.74894	3.28937	4.21523	5.29581	0.756731	1.44386	0.0321819	2.83387	6.76537	6.02092	0	4.23788	3.26499
AT1G28290.1	-0.872127	0.0851174	1.57341	1.05288e-06	Cluster3	11.3788	35.2987	112.618	71.7244	9.22914	21.2862	59.2112	45.3016	155.586	4.6543	444.352	82.9324	8.56749	10.8744	19.0675	9.90614
AT1G28290.2	-0.972418	0.0597111	1.61009	2.74571e-07	Cluster3	65.1141	36.4469	63.5555	22.4966	14.2859	19.9576	0.0476181	10.9432	234.278	57.0717	46.5897	0.996508	13.1191	21.6808	9.62522	9.46874
AT1G28310.2	0.127407	0.814151	1.04067	0.00333944	Cluster3	9.06091	10.3398	9.07936	9.96663	7.60878	13.4857	15.2097	12.3133	6.78715	0.645298	3.80504	12.6851	3.6803	12.4419	2.18913	8.24581
AT1G28360.1	0.72445	0.29591	2.11979	0.00262123	Cluster3	0	3.1478	2.70331	3.67947	0	2.64548	5.17129	2.69766	1.28785	1.28641	1.07579	1.72863	0	0	0.221269	0.700554
AT1G28390.1	0.353568	0.497382	1.12387	0.00365108	Cluster3	13.578	29.857	25.5291	22.4959	8.33069	6.15986	10.6693	9.0838	14.1932	22.6325	8.19356	21.6952	3.46779	8.31691	4.32354	4.76212
AT1G28390.2	0.46214	0.41798	1.08538	0.0095429	Cluster3	0.0813048	2.93775	1.91611	0.0332294	8.3272	6.09067	0.117606	0.109807	4.87342	0.0336985	2.51271e-06	3.56478e-05	0.000621983	8.20343	0.214157	0.272447
AT1G28440.1	0.252122	0.560827	1.26531	2.44765e-08	Cluster3	48.4401	37.6028	29.4425	27.5268	45.4101	49.7512	36.4266	39.8381	41.8113	54.5462	19.5698	29.3005	27.895	18.941	13.9691	14.7242
AT1G28520.1	-0.13467	0.759451	1.10124	6.02684e-06	Cluster3	27.9429	27.0094	30.5245	28.1551	27.2688	30.2819	42.9714	44.7623	30.7603	21.6902	26.6972	26.115	10.5905	33.5471	23.2111	19.4675
AT1G28520.2	0.282357	0.529551	1.10585	9.06417e-06	Cluster3	5.22334	6.14536	5.62012	4.04168	0.00533731	25.5507	16.0114	10.6347	14.5034	7.01557	0.43444	0.914156	12.9576	15.2255	3.53544	6.05756
AT1G29090.1	-0.0349998	0.946808	2.20421	0.00309522	Cluster3	0	0	0.248247	0.198402	0	0	2.68254	2.46436	0	0	0	0.453062	0	0	0.228597	0.329898
AT1G29160.1	-0.0158602	0.97759	2.05258	0.000277789	Cluster3	14.2809	3.07599	16.8891	28.5513	4.61264	0	17.2623	15.6904	6.74979	22.0793	28.5857	26.5314	0	0	2.41668	3.41259
AT1G29195.1	0.258641	0.635728	3.42052	1.70122e-05	Cluster3	12.6316	14.5904	11.9658	14.1006	3.15121	2.34952	5.05796	3.49565	3.88282	7.78468	13.8994	8.36867	0	0	0	0
AT1G29240.1	-0.467609	0.469162	1.11096	0.0135559	Cluster3	3.24505	2.56445	0.868588	3.78135	7.85157	13.2411	6.97104	7.09603	5.62962	4.05979	2.38142	4.82384	2.12029	3.27617	3.73059	1.93773
AT1G29280.1	-0.157361	0.718672	2.15894	1.78483e-06	Cluster3	77.3589	223.264	174.931	156.135	3.94534	6.3665	20.8313	12.8072	130.5	178.992	172.81	226.633	6.07921	0	4.01676	2.31924
AT1G29290.1	0.209616	0.755621	1.7637	0.0310621	Cluster3	9.4656	27.6266	14.4516	10.9471	6.20694	0	5.85453	3.10168	4.91353	33.2198	0.902196	20.5065	0	0	0	0.615129
AT1G29300.1	0.288631	0.553621	1.92999	0.000228811	Cluster3	36.922	50.4853	20.3093	19.1605	4.80614	14.0473	7.03564	3.96746	14.6634	36.163	8.39131	20.1191	2.35885	2.18615	1.53022	0.84677
AT1G29710.1	0.572183	0.388038	1.56057	0.0173907	Cluster3	8.19155	1.00084	4.99803	2.63463	2.98072	8.97389	3.9494	4.07237	4.86297	3.93652	1.62637	2.25748	15.4168	10.6505	0.53665	2.21157
AT1G29790.2	0.247931	0.625269	1.02749	0.00145405	Cluster3	1.98783	0.000198407	1.7932e-05	1.36252	0.455008	5.49608e-05	1.21231	1.39492	0.0876214	0.0164204	1.4752	0.0053624	0.019023	4.01577	0.0230364	1.31095e-05
AT1G29950.1	-0.189142	0.664184	1.00026	6.92383e-05	Cluster3	12.9437	12.8941	26.321	44.6693	35.2297	27.4261	36.6708	46.8665	18.4489	22.5359	25.9204	47.9756	14.2629	8.68074	15.5298	18.333
AT1G30220.1	0.125066	0.854692	1.47584	0.0332495	Cluster3	0.849522	1.3847	0.949666	0.138428	3.38004	0	1.65139	2.49429	0.563537	1.07571	0.139175	0.708595	0	0	0.329154	0.648486
AT1G30290.1	0.801145	0.169404	2.35335	5.36668e-05	Cluster3	14.2651	7.46886	5.15497	3.55208	11.1839	13.7335	3.362	4.13755	8.72398	7.38668	1.67812	2.45495	6.13903	7.00174	2.30211	2.09324
AT1G30650.1	-0.339332	0.477796	1.5812	0.00211576	Cluster3	22.8589	22.4282	33.2221	20.3084	0	2.37689	3.84095	4.39355	28.7202	21.3675	24.1534	43.0735	0	0	1.10617	1.04948
AT1G30750.1	-0.429081	0.403558	2.15643	0.00461274	Cluster3	114.483	101.145	164.746	55.784	11.5596	4.34309	4.38064	6.3452	87.0292	122.066	91.5131	201.527	0	0	0.908624	0.220941
AT1G30840.1	0.140522	0.785891	1.58551	0.00266031	Cluster3	14.7784	9.93112	24.359	39.2614	0	5.07792	9.72981	5.25324	15.6925	41.3134	16.9828	49.4177	6.37084	0	2.73574	2.02576
AT1G30840.2	0.3258	0.566419	1.52095	0.00397677	Cluster3	35.0186	37.5393	5.44968	34.7454	0	5.3711	0.801911	4.91276	59.259	28.9038	0.0118847	11.0389	6.34554	0	2.44787	1.82306
AT1G31350.1	-0.244939	0.645813	1.78063	6.14458e-07	Cluster3	10.4075	8.902	7.30947	12.0953	12.9679	10.1362	24.7702	17.3572	11.322	17.0009	9.08244	14.7515	0	2.63976	5.84024	4.3816
AT1G31770.1	0.195957	0.629094	2.08206	1.84171e-09	Cluster3	83.1333	78.435	58.8777	64.7254	9.75363	10.5936	10.5021	14.169	86.7732	86.8025	49.6222	56.0328	1.06038	1.6966	2.6569	2.5485
AT1G31830.1	0.0732416	0.877536	1.72934	9.94499e-07	Cluster3	20.9764	12.835	12.3817	10.1584	14.3554	20.617	8.48654	12.3467	4.56658	20.2436	6.51028	13.3093	18.0776	18.0377	2.54532	6.78075
AT1G31830.2	0.139837	0.766547	1.84636	7.82552e-08	Cluster3	13.5683	4.88818	16.8853	14.9981	4.57083	41.2332	22.7265	19.5458	19.5962	33.3836	12.3197	14.7847	20.4476	27.162	5.22123	5.05889
AT1G31880.1	0.984211	0.147032	1.37688	0.0215216	Cluster3	3.14943	4.22765	2.32504	4.07846	0	5.23108	2.9129	4.08111	0.62229	0	0.365178	1.64043	0	1.45881	0.676387	1.3868
AT1G33420.1	0.667103	0.18204	1.28327	0.00214912	Cluster3	12.336	13.785	6.95296	7.76813	9.9514	12.1699	6.22858	5.20073	15.0746	12.8986	4.30809	4.64815	8.5116	4.29188	2.55925	1.68621
AT1G34040.1	-0.479717	0.274056	2.31461	0.00500945	Cluster3	27.8782	34.2651	36.7482	34.3405	0	5.32306	1.81265	1.3172	29.964	42.4664	36.4542	58.4507	0	0	0.850886	0.120289
AT1G34110.1	0.490133	0.291892	1.01393	0.00080471	Cluster3	7.98859	4.05456	6.71492	8.66069	6.28236	11.557	5.05311	6.49359	7.04373	8.89525	6.34035	5.12193	3.05066	2.19365	1.71712	3.21012
AT1G34200.1	-0.0409019	0.938379	1.01004	0.00212002	Cluster3	10.2476	8.72274	9.699	9.80843	32.2736	23.5043	19.5595	22.0905	8.74405	5.99301	6.38567	12.773	8.62521	10.5833	8.21262	10.1142
AT1G34300.1	-0.138378	0.781596	1.10477	1.30189e-05	Cluster3	19.4201	17.5182	18.7533	17.8282	26.7596	28.3189	25.3283	33.452	20.314	26.961	11.4909	29.5915	3.96024	5.45322	11.3614	13.7332
AT1G35560.1	-0.337477	0.503863	1.00315	0.0206334	Cluster3	7.44094	0.0904295	9.91854	13.0169	10.5298	13.9342	7.63453	8.70593	6.49566	15.5416	7.86984	10.8722	7.67501	6.80737	5.04926	4.67979
AT1G36940.1	0.227726	0.725217	1.10832	0.00578082	Cluster3	3.70988	0	5.55989	6.66402	20.6857	12.0747	22.6974	19.7205	7.49402	0	1.85486	6.12274	0	12.5441	10.5701	8.15654
AT1G36940.2	0.378784	0.572524	1.05085	0.00899317	Cluster3	3.1166	0	0.85086	2.77807	16.518	10.3276	1.33094	1.56708	6.42048	0	0.000830915	0.766562	0	11.305	2.5106	1.99504
AT1G36990.1	0.0200997	0.967435	1.97008	3.04554e-06	Cluster3	24.9191	19.2296	11.0469	6.63027	20.4011	19.3321	7.49209	10.1644	14.018	23.883	5.69216	11.0985	23.2847	16.7156	5.48026	6.9366
AT1G43020.1	-0.934658	0.0673214	1.59948	0.0470942	Cluster3	7.14952	5.45839	17.3516	10.3018	0	0	0.768689	1.32652	12.9587	3.56679	30.6791	20.0677	0	0	0	0
AT1G43800.1	-0.435008	0.433328	1.38287	0.0457282	Cluster3	4.51376	2.75856	5.65204	4.04705	0	1.21509	2.49547	1.64482	7.63894	4.91457	7.72624	6.14058	0	0	0.703402	0.485987
AT1G44750.1	-0.121668	0.808198	1.42763	8.76254e-06	Cluster3	0.0108237	6.41312	0.000409186	0.759099	30.4046	26.436	17.5818	2.24453	17.958	0.0531303	46.8632	9.72397e-05	9.77495	0.772237	0.274528	1.85573
AT1G44750.2	0.109662	0.819581	1.38559	3.55296e-06	Cluster3	36.6142	28.8082	45.9328	26.9703	15.9928	20.779	28.5687	39.75	28.547	22.7287	3.27177	23.8637	6.84438	7.79868	11.7075	14.3007
AT1G44750.3	-0.104768	0.832838	1.41511	9.16603e-06	Cluster3	7.06188	0.443749	3.83303	9.24927	18.0893	10.6639	4.94815	7.02027	18.5857	0.0185065	0.826334	7.71387	7.76206	0.598058	1.05494	3.83476
AT1G44800.1	0.056928	0.887571	1.09764	4.66689e-05	Cluster3	128.042	121.466	167.721	163.001	20.6717	18.3556	51.9446	63.2686	80.8779	92.7503	124.759	137.394	11.6647	12.9167	19.0646	30.8763
AT1G44960.1	0.161028	0.747336	1.02946	0.0151909	Cluster3	13.975	4.15993	18.6024	22.7817	3.21813	6.67535	11.712	16.9766	10.5815	20.0857	12.1719	22.8911	0	2.47382	6.08881	6.38178
AT1G44970.1	-0.1167	0.803346	2.24492	0.00394228	Cluster3	38.8852	34.8628	48.5061	28.9542	0	1.77466	2.44917	2.54647	19.4967	29.4992	41.3293	37.8984	5.05156	0	0	0
AT1G46264.1	0.68968	0.165246	1.67549	2.35013e-05	Cluster3	19.1852	24.1227	25.899	35.3734	12.2633	12.5735	17.596	15.8884	5.47077	18.7034	11.034	23.2445	2.9994	4.68202	4.70756	4.02031
AT1G47240.1	0.382348	0.395874	1.00134	0.00103858	Cluster3	15.3762	15.2909	26.8585	43.678	9.07469	6.27516	22.4447	25.6316	14.8194	12.0645	20.0324	28.5895	6.74263	4.14253	12.3606	9.32004
AT1G47480.1	-0.513338	0.23982	1.37741	0.00434628	Cluster3	43.0648	57.4349	66.4469	102.474	14.4908	5.97589	11.0315	9.01395	58.031	59.4961	83.1118	140.03	2.57415	0	4.27878	2.65525
AT1G47600.1	0.382725	0.363965	2.26988	0.00381242	Cluster3	58.0011	61.9818	125.905	94.6208	3.05591	0	2.02939	1.99179	73.6412	68.9202	66.3797	91.2542	0	0	0.267809	0.123444
AT1G47600.2	0.409203	0.332256	1.85761	0.0210338	Cluster3	3.17138	15.6141	0.356372	5.99242	3.08108	0	0.00683592	0.49559	4.94548	12.1592	1.40662	1.41197	0	0	0.268275	0.123633
AT1G48210.1	-0.0662829	0.905125	1.24077	1.02036e-07	Cluster3	23.6806	48.1468	29.2596	61.6891	34.4098	32.085	85.4099	111.795	22.2199	70.362	4.54755	72.3536	21.9156	13.5405	32.8917	48.2982
AT1G48210.2	-0.0886836	0.870665	1.26764	1.64348e-07	Cluster3	0.493274	1.38453	0.426673	2.3707	0.330732	51.8656	0.0659891	4.55871	0.129034	8.51717	18.4157	0.446402	2.99172	0.919506	0.0052885	3.82229
AT1G48330.1	-0.435761	0.457859	1.28702	0.00920392	Cluster3	14.6386	15.2486	10.1882	24.0434	11.3949	25.4864	32.7256	24.1227	0	20.7804	17.1487	22.2168	0	9.27907	9.06168	9.60671
AT1G48560.1	0.59734	0.317582	1.25962	0.0180952	Cluster3	7.53121	10.8738	4.85594	5.87986	17.0984	2.84939	4.60143	4.69852	4.08825	6.97462	2.10123	3.71685	4.46069	3.35251	1.99846	1.86558
AT1G48560.2	0.582396	0.338345	1.2005	0.0259941	Cluster3	7.11261	10.654	1.5458	3.00429	16.7361	2.77533	3.91918	1.08861	1.08831	6.51244	1.04784	3.20837	4.35395	0.0153814	1.90038	1.75371
AT1G48750.1	-0.679875	0.1009	1.72492	2.03703e-07	Cluster3	327.883	547.212	705.336	822.458	89.6668	0.243282	201.882	115.498	490.12	1327.45	1365.71	1113.59	96.8907	0.0159985	29.08	33.0915
AT1G48930.1	0.860433	0.0575665	3.09479	0.000128056	Cluster3	127.976	131.918	83.0565	44.0715	4.07026	2.82922	1.58814	1.07834	34.2077	41.6307	38.7132	26.9609	0	0	0	0
AT1G49230.1	-0.106131	0.875378	1.6087	1.16508e-05	Cluster3	5.35771	11.2415	1.61249	30.6228	25.8808	20.5468	44.7566	41.8303	7.3779	18.6648	3.70084	29.2003	7.47179	7.6546	9.05512	13.1549
AT1G49410.1	-0.800814	0.161916	1.26598	0.00232336	Cluster3	87.5909	61.7127	109.642	145.232	0	31.9911	93.7865	63.7152	69.8629	75.2975	252.512	69.2244	16.1734	48.0017	24.3247	28.9469
AT1G49620.1	0.122307	0.847024	2.03716	0.000699597	Cluster3	0.690509	6.22478	4.46283	6.84799	8.1842	2.91509	12.7134	6.22561	2.7447	3.73171	4.87615	4.90889	3.95638	0	2.45361	0.89376
AT1G50420.1	0.0962459	0.840065	1.43963	2.8478e-05	Cluster3	20.401	25.3409	19.1367	13.1913	13.7711	12.4128	15.3729	14.187	20.5677	15.7762	15.5275	14.1436	5.4848	1.06623	4.36565	5.21802
AT1G51170.1	-0.0992613	0.841172	1.00697	0.00961072	Cluster3	14.6926	31.9411	23.3391	25.3591	10.1844	7.02066	17.6778	10.8978	29.0679	20.566	23.3396	26.0766	6.47955	3.73911	8.61696	5.4992
AT1G51470.1	0.359082	0.380979	1.92248	0.0165555	Cluster3	39.8665	36.4295	91.3844	83.9344	0	0	1.21458	1.39082	60.3425	49.0015	59.724	69.416	0	0	0.179574	0.082176
AT1G51640.1	-0.418296	0.436331	1.47322	0.0036654	Cluster3	17.0914	7.19204	4.60508	5.0457	6.37273	4.70803	3.25292	3.21731	15.3126	9.18124	9.26156	5.86683	0	2.128	1.07583	0.553004
AT1G51660.1	0.355378	0.468788	1.08047	0.00152432	Cluster3	19.4521	12.291	13.033	13.2342	25.0817	17.5525	16.4533	17.0411	9.42407	15.5741	8.86562	10.0962	9.88651	14.8068	6.86489	7.09649
AT1G51860.1	-0.115115	0.810605	1.57688	0.0173019	Cluster3	44.3522	31.1794	33.7694	13.0505	1.0323	0.75484	1.34804	1.64221	45.1086	33.5647	22.5654	26.8501	1.01607	0.845617	0.408918	0.339938
AT1G52040.1	0.117064	0.668478	1.5752	5.65149e-05	Cluster3	0	0	0	0.162894	5.75746	7.64502	11.9696	12.6011	0	0	0	0	1.76331	4.19957	3.83207	3.59138
AT1G52070.1	0.915657	0.0395943	2.19747	0.00663378	Cluster3	101.348	111.936	123.07	222.303	0	4.55048	2.01889	2.56892	77.5665	142.907	50.4578	98.7173	0	0	0.29274	0
AT1G52160.1	-0.20303	0.677911	1.10233	0.0030534	Cluster3	9.2401	6.6698	6.83451	5.70992	9.29775	4.2311	7.57791	7.49467	6.20796	10.8743	6.46439	7.7069	3.12759	4.16085	3.36815	2.86145
AT1G52320.1	0.113644	0.811255	1.0411	0.000422633	Cluster3	29.1447	16.128	22.4247	11.147	15.4586	31.2924	15.6417	19.0305	36.2942	22.4351	14.6663	11.8845	7.47571	14.5728	8.67856	3.84085
AT1G52320.2	0.34889	0.556691	1.04234	3.74029e-05	Cluster3	31.4312	49.7208	19.4068	19.1686	42.7565	51.0238	26.4814	22.3267	24.0289	40.7334	1.55268	24.5613	25.0666	26.5941	12.1508	12.3484
AT1G52618.1	-1.26212	0.0704256	1.28157	0.033529	Cluster3	0	5.85699	1.89134	2.94444	0	0	12.1106	3.88642	11.8263	7.91479	10.7173	5.0601	29.1479	0	2.89151	7.90078
AT1G52780.1	0.356889	0.435318	1.24204	0.000114941	Cluster3	40.7513	31.7527	16.9066	11.9598	27.211	17.148	9.64084	9.10722	30.9838	22.6855	12.5416	9.48739	10.5681	13.6583	3.34935	3.65989
AT1G52880.1	-0.540165	0.400775	1.46275	0.000447976	Cluster3	9.86064	3.99041	7.40793	2.65995	21.0383	22.3553	12.2166	14.6675	6.6024	11.8638	1.74831	13.2331	7.45963	6.64939	4.70697	3.48095
AT1G53035.1	-0.353674	0.525475	1.31076	0.0139729	Cluster3	16.5397	4.28691	9.66251	17.5035	0	4.38091	16.5032	16.9571	3.20996	5.11633	11.112	17.2851	6.69077	5.27061	4.21461	5.83536
AT1G53170.1	0.577978	0.365665	1.2912	0.000482717	Cluster3	4.32816	3.03853	6.32203	5.78594	6.07379	5.23417	20.9416	19.965	0	6.79025	2.27581	4.38072	0	5.2531	6.64365	7.64482
AT1G53270.1	0.784041	0.171896	1.88581	0.0164017	Cluster3	10.6951	8.90769	7.92851	8.4073	0	2.12978	1.1488	1.21857	10.4571	7.74296	1.94024	6.21008	0	0	0.152798	0.127151
AT1G53480.1	-0.00300381	0.994827	1.33599	4.61004e-06	Cluster3	0.0884803	0.000720189	0.756875	2.09919	0.00920861	0.330616	0.0600008	0.00863957	0.00188632	2.00178	0.00453594	0.00320509	0.0434874	4.49908	0.000954763	7.59311
AT1G53480.2	-0.133968	0.75844	1.40042	3.85051e-07	Cluster3	40.856	49.2011	48.3738	62.9946	95.4845	95.3984	95.9956	71.587	43.2489	73.8394	43.3943	60.3962	47.6344	62.5044	23.9906	24.2144
AT1G53490.1	0.283971	0.553765	1.18801	8.20159e-06	Cluster3	9.79861	4.63136	7.28257	9.37729	3.64055	5.9168	13.1302	8.88393	10.4596	4.71042	4.38209	8.41447	1.47474	9.75847	6.17957	5.47466
AT1G53700.1	0.394068	0.568381	2.18468	0.00302081	Cluster3	3.39056	4.74618	3.39504	3.81358	3.84666	1.03055	1.77123	1.5134	3.71875	3.62492	0	3.89577	2.28968	2.23303	0.375845	0.440549
AT1G53910.1	-0.526103	0.183886	1.13836	8.10497e-08	Cluster3	122.454	229.567	109.407	134.879	176.486	169.669	176.935	163.32	179.274	262.118	112.802	181.123	128.436	78.161	60.4717	87.2939
AT1G53910.2	-0.150207	0.743964	1.07736	7.65164e-07	Cluster3	6.45253	1.64983	3.15565	6.92621	7.37282	20.7053	4.92558	2.46191	3.72932	9.45062	6.21014	3.9319	16.6252	5.07024	3.24659	0.00258055
AT1G53910.3	-0.624804	0.120445	1.0679	3.50803e-07	Cluster3	25.4941	10.527	4.31831	6.69017	31.7831	1.66897	10.623	9.91634	24.2782	10.2687	71.942	8.43411	15.0406	0.0452569	8.70033	2.94164
AT1G54000.1	0.499677	0.312221	4.69678	3.73042e-22	Cluster3	163.501	168.715	311.154	404.839	3.8526	6.40819	29.8131	18.5822	199.227	214.797	100.507	341.8	0	0	0.874713	0.417817
AT1G55210.1	0.772086	0.0646993	1.37315	1.91181e-06	Cluster3	393.709	265.1	434.668	387.3	59.548	25.6672	85.0218	91.06	211.563	165.416	156.59	126.074	37.3501	66.891	33.4832	47.0676
AT1G55210.2	0.802484	0.0633567	1.37071	2.2595e-06	Cluster3	14.1178	254.553	129.892	138.859	69.2007	14.357	120.495	46.8272	21.1783	154.61	1.17927	214.072	43.3045	7.24702	40.0968	11.0084
AT1G55265.1	-0.54405	0.299886	2.67527	5.10718e-08	Cluster3	3.93329	2.28898	16.3495	15.1405	10.928	3.85058	19.7338	23.1645	11.5094	1.87478	54.5825	17.1555	0	0	1.86074	2.74157
AT1G55610.1	0.857692	0.126727	1.42008	0.0054262	Cluster3	7.94847	9.25725	4.31465	4.78728	6.02948	3.89326	2.66468	2.15603	6.00597	9.83406	1.91065	3.65101	0.773419	0.690962	1.03464	0.782115
AT1G55610.2	0.919654	0.10027	1.42008	0.0054262	Cluster3	12.4186	8.52321	5.60897	2.53236	5.73154	3.71624	2.40964	1.8592	10.3626	7.53501	1.1658	4.09708e-05	0.771077	0.687091	1.00254	0.731983
AT1G55630.1	0.419881	0.463607	1.04211	0.0234788	Cluster3	4.60622	3.52327	6.25826	4.66655	8.07797	8.71893	6.58563	6.29624	2.3243	5.85225	2.59416	4.09487	3.74959	5.84789	2.61864	2.9787
AT1G55760.1	-0.48823	0.292867	1.23213	0.0032322	Cluster3	15.2843	6.85624	12.3822	11.6858	6.14428	6.46342	9.45525	8.45029	10.0068	18.5079	13.1179	18.7437	1.88601	2.91845	2.29101	3.99094
AT1G55820.1	0.350271	0.501492	1.52068	0.000553161	Cluster3	7.48117	9.59315	9.46007	7.66844	1.20281	0.997031	4.59676	6.98108	7.48671	6.66699	5.01754	7.68757	0	1.04811	1.27738	2.23752
AT1G55840.2	0.519547	0.218394	1.06123	3.87054e-05	Cluster3	5.11502	15.3108	15.049	8.61573	0.0001049	2.05322	8.45837	9.16151	8.33695	1.99342	14.7187	7.24847	15.0263	13.7001	8.61037	1.14795
AT1G55850.1	-0.129314	0.767481	2.12025	8.10524e-19	Cluster3	80.4049	146.218	70.9841	47.91	87.9628	99.5588	62.2756	69.1605	72.1781	111.942	53.5029	77.371	18.0841	14.7724	15.9371	12.9327
AT1G55920.1	0.0910393	0.833338	2.07631	3.91971e-14	Cluster3	191.803	163.197	177.296	140.363	45.5556	60.4562	81.4903	63.4812	107.531	144.238	96.2772	182.597	16.7758	19.5895	15.0252	15.3338
AT1G56020.1	0.647919	0.222372	1.93548	3.50207e-06	Cluster3	17.3851	17.2026	12.0005	21.3548	9.50035	10.6089	11.3421	8.78376	9.14992	10.7487	8.78688	12.6081	0	0	1.88291	2.45645
AT1G56070.1	0.877877	0.0244634	1.03949	1.18968e-07	Cluster3	875.532	770.684	450.387	480.961	390.488	376.033	387.059	378.039	677.47	560.547	231.733	247.269	292.483	335.716	172.549	199.442
AT1G56150.1	0.113704	0.812036	2.42428	3.79236e-06	Cluster3	3.96915	0	0.717494	0.603182	67.3751	45.3686	30.5097	22.3711	0	0	0.703087	0	23.9274	13.2868	3.60521	4.09181
AT1G56320.1	-0.584935	0.248243	2.07083	0.0060948	Cluster3	23.903	12.7131	60.7421	62.5682	0	4.81858	7.26153	5.31878	14.1985	22.1024	105.7	51.2875	0	0	0.606861	0.82308
AT1G56710.1	0.0553524	0.932733	2.42754	0.000623731	Cluster3	1.44612	0.901304	0.192912	0	0	5.57394	2.66941	3.29014	1.43187	2.00516	0.633736	0	0	1.49079	0.201203	0.360936
AT1G57560.1	-0.105965	0.839239	1.59538	0.0427643	Cluster3	8.05401	5.8965	13.0839	14.9608	0	2.5413	2.44752	1.91379	9.84759	9.57458	18.9733	9.84362	0	0	0	0.618499
AT1G58340.1	-0.903966	0.112393	1.17113	0.0223487	Cluster3	3.08044	4.06639	1.82482	5.9604	0	1.47662	6.44774	6.5738	9.02557	4.38032	5.69888	10.804	1.93438	0	1.30026	1.28389
AT1G59870.1	0.134757	0.791631	1.17954	3.95999e-10	Cluster3	217.148	389.972	109.421	106.991	609.968	607.84	316.259	346.115	269.025	339.697	38.6681	155.275	210.668	206.976	132.573	142.178
AT1G60060.1	0.478136	0.394013	1.39579	0.000199051	Cluster3	0	0	0	1.07501	5.9663	6.45227	16.3378	15.7708	0	0	0	0.129072	4.14359	1.78175	5.75974	4.75631
AT1G60470.1	0.998566	0.03098	2.03695	0.0102025	Cluster3	31.9127	25.2807	40.0062	49.108	0	1.72243	1.39768	2.9807	20.9062	16.5989	21.2158	15.1051	0	0	0	0.337454
AT1G60680.1	0.0831687	0.867114	1.63942	0.00243017	Cluster3	30.243	65.5913	34.8785	77.7058	11.9594	9.50092	6.39321	5.0225	35.7994	79.7953	31.8669	67.7118	0	0	1.59783	1.39777
AT1G60730.1	0.572464	0.193252	1.74083	1.50242e-11	Cluster3	82.0779	97.3234	126.456	65.0226	20.1355	43.2297	61.1268	68.2097	71.8395	44.4646	58.3965	66.0977	0	13.7548	20.7782	20.046
AT1G60730.2	0.485024	0.277879	1.65498	7.4428e-10	Cluster3	1.13787	0.322495	3.72747	0.000312943	0.000531001	16.7403	0.385792	1.28597	14.509	0.703238	5.7432	3.23874	0	2.41373	3.33247	0.639129
AT1G60730.3	0.869834	0.0597287	1.71219	4.68262e-10	Cluster3	10.2723	6.94011	1.74799	0.250329	22.9869	0.00295813	1.40045	0.189651	2.18238	0.000701872	6.10451e-06	0.605264	0	7.1669	0.0512691	0.115706
AT1G60989.1	0.187919	0.65148	1.51593	2.18851e-06	Cluster3	43.3163	44.1672	300.983	347.038	12.7897	68.2714	134.49	178.388	54.8215	102.514	209.869	264.951	0	10.4158	34.9079	54.4123
AT1G61590.1	-0.68114	0.166486	1.82471	0.00530949	Cluster3	34.8259	51.8382	52.9993	43.5932	0	2.57262	3.78966	2.16324	67.0712	102.371	42.9018	117.053	0	0	0.483171	0.62287
AT1G61640.1	0.419844	0.41639	1.01221	0.0408525	Cluster3	11.0968	8.83704	11.199	11.292	2.37975	9.62348	6.66677	8.29175	8.07837	12.7843	8.53871	4.70584	2.15403	3.5428	4.37964	2.61333
AT1G61640.2	0.33917	0.534326	1.18635	0.0228456	Cluster3	4.13023	8.24889	1.21923	0.472467	2.3871	4.24611	3.8273	1.05942	7.09506	10.2033	2.00607	0.0383681	2.16576	3.50972	4.82355e-08	1.75652
AT1G61800.1	0.142148	0.802974	1.76898	0.00132724	Cluster3	0	0	0.31109	0.160977	0	5.51661	5.37506	6.54507	0	0	0.166193	0.117299	0	1.56826	0.542637	1.93285
AT1G61860.1	0.545119	0.364171	2.0731	0.0118063	Cluster3	6.54654	6.07793	6.40907	5.99385	0	0	0.802856	1.44952	1.53421	3.99601	2.36271	4.45629	0	0	0.253689	0.105994
AT1G61930.1	-0.303165	0.576958	1.67257	0.0328944	Cluster3	11.6007	20.9453	9.72459	14.9547	0	0	3.38082	1.4395	8.14705	24.6959	15.3401	15.6401	0	0	0.31509	0.431401
AT1G62050.1	0.34786	0.546084	1.51836	5.11111e-05	Cluster3	3.14908	5.84621	3.96926	3.00494	8.29168	5.39968	7.06649	8.49197	3.4147	5.12606	2.44237	2.96027	3.38082	0.792239	2.86588	1.90434
AT1G62240.1	-0.0357672	0.942454	1.84951	0.02377	Cluster3	0	1.6853	0	0.561104	0	0	1.404	1.14089	0	0	0	0.674343	0	0	0	0
AT1G62400.1	0.414256	0.544832	1.46688	0.000886319	Cluster3	0	2.18385	0.213516	1.79544	11.4484	1.66832	8.76109	12.7298	0	1.74891	0.585487	0.441364	2.17553	0	3.30209	3.67978
AT1G62422.1	0.415736	0.393216	1.38877	0.000458184	Cluster3	20.1895	21.4289	26.1792	27.3098	29.4465	14.2274	35.5055	23.1247	13.6579	24.8594	13.3495	18.5083	11.3745	6.19146	11.0903	7.93881
AT1G62610.1	0.164185	0.734983	1.03775	0.000767863	Cluster3	7.71238	4.46453	8.74817	3.81667	2.00478	4.12455	2.48792	0.970459	5.78324	6.04429	12.3801	3.71597	0	0	0.977808	4.91901
AT1G62610.2	0.181961	0.708039	1.05404	0.000618005	Cluster3	7.77715	4.48321	9.0517	13.5358	2.00856	4.1426	4.99801	11.8596	5.86235	6.07289	12.999	2.82075	0	0	1.03181	6.65105
AT1G62610.3	0.160221	0.743059	1.07368	0.000413243	Cluster3	5.30799	4.48004	6.50633	14.0463	1.99623	4.1276	22.4248	19.5245	10.9876	6.05871	8.23794	15.7111	0	0	17.5204	8.07669
AT1G62610.4	-0.130857	0.811771	1.14603	0.00496662	Cluster3	5.35521e-05	1.80071e-06	2.57787	9.26717	0	13.0347	5.75975	21.2706	0.049828	7.89212e-06	0.036039	5.44545	0	0	1.19689e-05	0.00320279
AT1G62630.1	0.125248	0.656996	1.14717	0.0330809	Cluster3	0	0	0.09223	0	6.68811	14.4476	2.50644	2.91665	0	0	0	0	12.0171	18.1124	2.22743	1.49696
AT1G62790.1	0.0996526	0.815767	1.18562	6.08723e-07	Cluster3	170.345	203.321	243.979	458.871	68.5453	47.5185	200.802	168.405	175.733	221.673	211.079	346.304	37.4144	48.9066	69.2635	74.1479
AT1G62790.2	0.0885094	0.835503	1.0823	2.09255e-05	Cluster3	27.7764	53.5215	74.6021	84.1802	0.0167365	21.0826	18.2813	50.4009	42.8964	42.2403	60.6686	85.8372	39.4286	22.8652	21.4408	18.5383
AT1G62870.1	0.893431	0.0992985	1.58683	0.0106265	Cluster3	4.50736	9.31129	4.80848	5.90705	3.30175	4.8671	2.75291	1.30463	6.08703	6.54162	1.60962	3.04433	0	0.798369	0.685141	0.361793
AT1G62980.1	0.898226	0.0365092	3.56971	2.04628e-06	Cluster3	88.7804	179.917	197.941	118.818	2.90175	2.43683	4.53248	6.75245	18.616	51.6867	71.1724	83.0809	0	0	0	0.154876
AT1G63000.1	0.173517	0.66361	1.47668	1.66407e-08	Cluster3	245.169	158.183	254.457	240.596	52.7057	47.248	59.1527	59.311	166.823	245.017	146.206	222.566	36.8272	24.9698	18.0162	19.599
AT1G63440.1	0.5035	0.244636	1.33487	0.017204	Cluster3	35.5902	34.5777	21.6141	17.4852	2.52789	4.48291	2.81128	2.39513	31.0387	22.0572	14.2444	13.1776	3.81743	0.641603	0.288625	1.38592
AT1G63450.1	-0.0995907	0.842948	1.59948	0.0470942	Cluster3	9.01482	13.14	7.79475	6.9672	0	0.671838	0.21014	0.395164	6.26556	12.8011	4.33427	10.4542	0	0	0	0
AT1G63670.1	0.277131	0.580036	1.23225	0.000634424	Cluster3	4.85963	18.4726	6.14648	6.62589	15.8945	20.0894	0.46043	6.52706	12.5781	11.0851	7.56386	6.02552	3.52691	7.36775	4.58361	1.58171
AT1G63670.2	0.323539	0.518581	1.20956	0.000691867	Cluster3	9.18084	5.58843	3.17283	3.19526	11.3673	16.7096	0.271481	2.71775	6.42157	5.86959	2.15071	1.7229	3.09621	6.01906	4.55543	2.28253
AT1G63670.3	0.323912	0.518052	1.2341	0.000471586	Cluster3	14.4164	6.3055	7.64998	4.30943	12.0137	18.2452	13.9209	9.65603	7.07444	12.2225	2.414	3.5688	3.20064	6.26446	4.52628	4.68267
AT1G63930.1	1.07613	0.0570608	1.99313	0.0147045	Cluster3	8.22893	27.0101	9.89842	10.1623	0	0	1.52098	0.538352	3.50522	2.45884	3.08121	5.00866	0	0	0.158601	0
AT1G64080.1	0.228181	0.696255	1.2975	0.00146386	Cluster3	4.78984	7.44284	5.09552	8.59945	4.71371	5.02803	9.16672	10.5745	2.49047	7.33629	2.67153	8.85014	0	4.48874	3.97717	2.96282
AT1G64100.2	-0.468681	0.360344	3.16561	1.41436e-07	Cluster3	6.03404	0.0405538	0.116807	3.72396e-05	2.63081	6.84474	0.312333	3.68781e-07	0.0704602	0.0245419	8.60133e-09	1.64653e-06	4.24655	0.999496	0.000523108	4.10783e-05
AT1G64140.1	0.3533	0.396785	1.14572	9.53765e-08	Cluster3	35.2229	34.259	37.5581	35.523	44.5326	52.531	39.4206	36.7261	40.5893	36.4353	25.3481	33.3986	27.0977	35.8124	18.9879	16.7988
AT1G64142.1	0.3533	0.396785	1.14572	9.53765e-08	Cluster3	35.2229	34.259	37.5581	35.523	44.5326	52.531	39.4206	36.7261	40.5893	36.4353	25.3481	33.3986	27.0977	35.8124	18.9879	16.7988
AT1G64170.1	-0.761135	0.20232	1.51243	0.00026602	Cluster3	8.81454	24.3241	7.2696	14.7558	7.05133	3.67811	5.43726	5.48549	16.3867	54.3751	5.97189	37.1738	1.81367	0.775854	1.87	1.54893
AT1G64390.1	0.347496	0.443536	1.01655	0.000331634	Cluster3	71.9895	67.8448	77.7705	178.03	5.98327	7.36816	19.6997	15.9017	80.6388	106.08	88.5512	110.817	4.77563	3.85652	8.06753	8.00161
AT1G64450.1	0.502334	0.394999	1.47331	0.000307365	Cluster3	2.90082	1.77549	4.57425	8.91545	8.67957	4.09009	15.3181	12.8634	3.36355	1.31483	3.69966	5.26453	0	0	3.68419	3.43159
AT1G64583.1	0.14884	0.832917	1.76363	0.0286282	Cluster3	4.12771	0	0.82537	1.41982	2.27668	3.85474	1.18331	1.79108	0	3.03685	0.658227	1.04387	0	4.41393	0.226089	1.3358
AT1G64780.1	-0.0686857	0.872459	1.05486	0.0340426	Cluster3	82.0192	58.2809	61.0304	59.3952	1.17624	0.969603	4.46038	4.22394	137.007	82.4561	91.9156	47.4281	8.07924	1.95852	2.45057	1.36346
AT1G64950.1	0.146959	0.736047	1.45575	3.80111e-08	Cluster3	62.4875	86.0055	48.1263	44.2197	65.1983	52.738	45.3783	37.5997	36.6422	66.4891	35.2023	48.7108	42.4899	26.2163	14.2679	13.6698
AT1G65610.1	0.614658	0.203274	1.80438	0.00877656	Cluster3	78.5434	114.997	61.7953	35.5218	1.1718	0.951547	1.72503	1.6149	29.7615	40.72	16.9805	38.8351	0	0	0.346604	0.282612
AT1G65620.1	0.0879353	0.895225	1.27809	0.0365305	Cluster3	1.08744	0	0.399215	0.734669	0	0	1.55188	4.78947	0	0.802346	0.202063	0.663416	2.17535	1.90875	0.747472	2.49188
AT1G65620.2	0.247075	0.70573	1.41866	0.0278179	Cluster3	1.0049	0	0.389333	0.655349	0	0	1.90824	0.342241	0	0.794815	0.191795	3.99055e-07	2.14052	1.89566	0.000312514	0.0221408
AT1G65620.3	0.247075	0.70573	1.36188	0.0343237	Cluster3	1.21232	0	0.491991	0.860359	0	0	2.64454	0.703363	0	0.948723	0.233376	4.82854e-07	2.43919	2.10945	0.0003735	2.38491
AT1G65620.4	0.247075	0.70573	1.41866	0.0278179	Cluster3	1.69059	0	0.736224	1.29324	0	0	8.18333	2.44741	0	1.21679	0.33348	6.74713e-07	2.86059	2.55929	0.000495239	0.132263
AT1G65690.1	0.153845	0.75784	1.90421	0.00134132	Cluster3	164.398	175.588	165.176	65.5506	14.8709	15.6093	9.72957	9.18338	76.5756	98.5682	52.4471	132.231	0	0	1.2236	2.26079
AT1G65820.2	-0.740901	0.142227	1.31026	9.34083e-06	Cluster3	0.0129768	4.52341	8.62585	18.7767	0.270603	0.000105937	5.00017	7.49982	4.55894	2.08589	4.16102	12.4643	0	3.66307	4.61053	4.12558
AT1G66280.1	0.668886	0.102167	3.65629	4.70187e-17	Cluster3	494.606	464.859	469.55	413.974	28.1345	30.7589	17.7682	16.8527	199.035	368.237	175.144	307.39	3.58496	1.40832	1.2086	0.935219
AT1G66350.1	-0.33317	0.543312	1.10327	0.00610103	Cluster3	10.106	12.7346	5.309	4.2096	18.3696	12.1885	9.30666	8.62558	5.91902	13.0544	5.80582	6.30837	11.5143	9.3649	3.62005	3.88585
AT1G66390.1	0.125248	0.656996	2.23343	0.00676796	Cluster3	0	0	0.310655	0	4.48855	2.92414	1.43149	3.37991	0	0	0	0	0	0	0	0
AT1G66410.1	-0.374343	0.374521	1.24234	4.02148e-07	Cluster3	260.996	298.153	365.056	578.043	186.706	211.121	507.297	354.484	229.456	390.437	528.561	481.775	85.9987	157.887	163.268	165.722
AT1G66410.2	-0.406879	0.35738	1.37905	1.7018e-07	Cluster3	4.4068	13.762	5.99523	22.9811	21.5424	0.00203395	12.7829	10.0741	35.7538	24.2711	3.27253	13.0486	2.79494	0.00387636	6.48147	2.51961
AT1G67030.1	-0.318616	0.453254	1.69918	0.0118788	Cluster3	55.5403	54.1682	65.2536	79.3282	0	2.70872	7.53633	5.16356	59.2057	62.9035	65.7229	88.5832	3.24929	0	1.89238	0.695796
AT1G67330.1	0.489126	0.271028	1.5666	0.00584794	Cluster3	22.9446	46.4342	83.5706	40.0435	0	2.25702	9.05651	5.75271	51.7518	31.2276	43.9753	40.2015	1.52752	0	1.44707	1.8603
AT1G67810.1	0.522508	0.271216	3.76286	3.34157e-23	Cluster3	56.4796	113.395	80.9754	93.1591	22.8881	28.3653	61.7705	55.6795	12.4015	48.1077	31.0433	82.4661	6.5605	0	3.18169	3.83036
AT1G67860.1	0.240172	0.524418	1.33082	3.31879e-05	Cluster3	0	4.02719	2.15929	0	108.78	92.8872	466.373	286.946	0	0	0	0	47.3171	55.5879	183.515	95.3256
AT1G67920.1	-0.210881	0.675108	2.01555	7.64573e-05	Cluster3	57.4019	23.1339	67.9877	68.0201	10.7063	7.16445	37.6393	30.1626	31.0158	46.7166	72.3051	51.2556	0	0	5.78096	6.47006
AT1G67940.1	-0.665714	0.157591	1.04698	0.0153757	Cluster3	31.1574	35.5409	48.8471	43.5333	4.01864	11.7237	21.7189	20.559	42.353	36.5669	78.8693	55.3686	7.01203	11.0039	5.43579	12.2481
AT1G68050.1	-0.0422651	0.947819	1.44289	4.64811e-10	Cluster3	3.95274	31.8853	2.13259	18.6375	92.5296	113.188	62.4563	74.5814	1.73182	37.2915	0.574676	21.9348	21.877	56.7629	21.331	27.8908
AT1G68130.2	0.015607	0.976627	1.09839	0.00131483	Cluster3	7.45321	7.21674e-05	1.38621	1.79246	0.241368	15.2512	0.416102	2.16716	4.56354	2.54771	4.61558	0.000184049	0.16553	6.54956	0.00256653	3.28858e-05
AT1G68160.1	-0.402648	0.400076	3.0951	4.95098e-09	Cluster3	15.6836	15.4939	15.2562	15.8023	20.3708	23.8833	13.2143	14.1247	17.162	18.8771	14.049	21.3167	14.5585	16.1854	10.0027	9.0076
AT1G68330.1	0.200258	0.7322	1.39096	0.004972	Cluster3	4.59412	4.73238	4.07523	6.99697	4.97433	11.1445	12.6082	7.40499	2.38884	2.25636	4.12382	4.37455	4.93489	1.9524	4.01856	2.04817
AT1G68550.1	0.157266	0.753959	1.33531	2.87421e-05	Cluster3	7.71128	2.73944	7.29563	3.9836	44.6858	21.36	21.1285	13.8424	13.7492	0.399357	4.44733	6.55773	14.3028	18.6543	7.18357	6.27619
AT1G68550.2	0.175604	0.725244	1.27501	7.06342e-05	Cluster3	10.9469	10.2076	11.2593	13.8092	1.25997	21.4362	20.7714	12.8543	9.02045	13.9192	5.25806	12.1388	2.02428	0.331	6.88033	7.37239
AT1G68552.1	0.157266	0.753959	1.33531	2.87421e-05	Cluster3	7.71128	2.73944	7.29563	3.9836	44.6858	21.36	21.1285	13.8424	13.7492	0.399357	4.44733	6.55773	14.3028	18.6543	7.18357	6.27619
AT1G68570.1	0.676718	0.239364	1.14954	8.4274e-05	Cluster3	6.72118	9.37513	10.7351	7.52568	6.79923	6.65729	21.1448	19.0913	5.6141	4.82715	2.03462	7.08471	2.64668	2.32155	8.89241	8.03836
AT1G68850.1	0.224825	0.627691	2.61145	0.000217738	Cluster3	53.1126	72.5494	76.357	38.899	9.76291	12.5894	3.70392	4.22462	51.6744	35.8888	50.6427	39.3749	0	2.08351	0.471814	0.218079
AT1G68880.1	0.348328	0.439541	1.65914	0.0141209	Cluster3	58.8252	108.793	82.4857	79.1513	6.90942	13.5522	5.61554	13.3047	24.4335	43.8451	40.4572	58.8826	0	5.53771	1.87852	2.14846
AT1G69270.1	0.101075	0.849391	2.04112	3.05466e-08	Cluster3	20.0049	13.6575	8.78837	7.44905	24.9539	13.6953	14.4299	20.2334	6.85891	14.9451	7.79535	5.42348	3.32813	7.94184	3.84761	3.42635
AT1G69530.1	0.254501	0.607044	2.07325	1.626e-22	Cluster3	8.63934	14.4564	0.176577	0.233958	1.96887	0.445925	9.69565	2.82028	0.5762	0.109478	8.51841	0.0818182	3.21884	0.167617	0.880116	1.34986
AT1G69530.2	0.257789	0.615383	2.0431	2.24613e-22	Cluster3	79.8314	118.637	96.1104	101.312	213.524	133.483	300.799	278.86	44.4818	91.3706	27.0382	121.716	81.5113	48.8719	69.0555	70.5495
AT1G69530.3	0.265382	0.602528	1.97586	1.96293e-19	Cluster3	1.56548	4.49117	1.06688	2.05342	0.559876	0.0736487	2.16421	8.05566	0.00336677	0.0342117	0.0381191	3.19378	2.13871	0.0960119	8.23678	1.02627
AT1G69530.4	0.271157	0.594004	1.97844	2.28904e-19	Cluster3	1.59569	4.58336	1.06856	0.00341728	0.567994	0.0748646	0.468954	3.03696	0.003392	8.05152	0.03967	0.00370963	2.15894	0.0746162	1.45383	0.205933
AT1G69530.5	0.303968	0.566698	1.84313	2.44704e-16	Cluster3	0.0814762	20.8526	0.342417	7.64523	50.2748	2.85958	7.75906	9.73944	0.000392666	10.854	0.492414	5.70786	2.93182	2.78639	4.76799	2.98132
AT1G69810.1	-0.359315	0.477063	1.17778	0.0392579	Cluster3	34.4745	51.2762	51.0043	66.3542	2.45224	6.04762	4.46525	4.48237	20.2332	39.0718	44.1139	113.759	0	0	1.96343	1.28393
AT1G69870.1	0.989782	0.0961848	1.74583	6.73118e-16	Cluster3	3.0901	6.53375	4.48785	8.06941	52.4407	44.6494	85.7081	99.7076	1.40957	2.94142	1.24471	3.74308	7.84835	13.9649	24.2923	27.3408
AT1G70170.1	0.350031	0.453813	2.16494	0.00814285	Cluster3	26.6655	33.758	32.8411	17.7366	0	1.57776	0.992785	1.38718	27.9539	19.5502	19.3383	17.4092	0	0	0	0.0843568
AT1G70560.1	0.990468	0.0560701	1.62602	7.23265e-05	Cluster3	9.20177	8.19342	13.2956	15.3225	15.5578	6.54788	13.4583	12.028	6.9345	2.90818	8.98673	4.59747	9.84008	8.4284	2.29397	5.00265
AT1G70850.1	-0.450146	0.31724	1.20033	2.75628e-06	Cluster3	681.798	915.327	800.335	334.342	67.5023	94.0979	43.211	45.2409	473.843	1485.46	1575.56	974.431	101.516	66.7902	21.5464	10.1871
AT1G70850.2	-0.472649	0.279259	1.15158	8.43252e-06	Cluster3	3.10248	25.7244	7.3891	19.6313	10.7936	7.70619	0.786824	0.028525	7.48707	27.6945	13.1188	50.971	2.50831	2.1199	0.552064	0.251181
AT1G70850.3	-0.396147	0.394618	1.19202	3.40035e-06	Cluster3	631.103	2152.86	687.209	1906.89	154.27	91.7673	151.193	99.5792	2329.64	4883.86	38.8233	2244.22	79.8141	73.7917	66.6813	54.5339
AT1G71010.1	0.744502	0.120102	1.22516	3.76126e-07	Cluster3	106.599	134.31	51.8478	36.8144	50.7933	48.7928	16.3654	19.3437	107.336	91.7373	12.4372	34.6248	18.2107	26.3945	7.25779	7.25367
AT1G71110.1	0.611822	0.196801	1.56457	0.000112172	Cluster3	15.8859	10.5177	16.3368	16.3247	3.13763	6.89475	8.51411	10.5466	9.27818	9.73565	8.25078	11.446	4.74373	3.76634	2.1981	3.30534
AT1G71170.1	-0.304243	0.503145	1.09665	0.000757109	Cluster3	20.7217	33.2307	24.751	22.3829	18.9301	19.8515	22.9353	18.7125	16.9901	32.8059	32.4218	32.0633	16.5332	10.4777	7.3698	11.2907
AT1G71780.1	-0.101313	0.832116	1.09551	0.00334871	Cluster3	22.7524	27.0444	32.6207	29.2128	7.72992	2.56253	20.9231	26.4222	22.1719	24.7849	41.4145	26.1248	0	5.5501	11.5373	9.02791
AT1G71880.1	-0.40039	0.428818	1.32203	1.61899e-08	Cluster3	81.8395	184.486	75.5482	88.1584	52.6498	51.3867	78.1821	79.3613	84.4518	171.212	39.3229	168.623	26.0832	33.013	28.1896	25.235
AT1G72060.1	-1.17087	0.0613401	1.78674	1.27326e-07	Cluster3	9.57314	0	8.18904	10.1863	28.9331	0	131.195	222.207	0.000308294	12.7521	92.6088	9.28233	0	27.1435	48.4104	37.5803
AT1G72070.1	0.840894	0.10989	1.76891	5.0036e-06	Cluster3	22.8352	18.8143	47.6813	40.9739	19.372	3.16981	38.1735	13.689	4.76131	1.60222	26.035	11.4023	0	0	8.79022	7.17765
AT1G72470.1	0.604469	0.210818	1.00652	0.013443	Cluster3	24.3307	22.0531	17.8643	10.4989	13.1653	7.35552	6.06291	6.40425	10.752	9.10168	9.7016	7.71049	3.50007	6.74726	2.38961	3.11184
AT1G72600.1	0.328951	0.615032	1.36081	0.00654511	Cluster3	0	0.0466044	1.41721	1.13852	0	1.11944e-05	3.89412	4.03157e-10	0.341915	1.57182e-05	1.5767	0.0111308	0	0	0.689306	5.90275e-12
AT1G72680.1	0.572246	0.247626	1.2261	0.000155536	Cluster3	62.3622	37.1771	85.5186	35.6392	23.4723	25.9321	33.2008	43.4936	42.4786	32.06	30.7505	36.3134	8.0664	25.7987	10.9206	18.6125
AT1G72800.1	0.248687	0.691738	1.43195	0.00260426	Cluster3	10.4047	3.33462	8.3349	2.59423	15.5557	3.23767	11.9091	9.15976	3.25618	7.64248	4.28838	4.1088	7.06507	0	2.75011	3.7609
AT1G72830.1	0.751443	0.0928907	1.55996	1.24953e-05	Cluster3	30.3968	26.8737	34.2184	37.284	11.3008	5.66355	22.4596	21.1216	23.7818	19.084	11.6591	19.2314	4.83344	0.00069197	5.74601	7.77811
AT1G72830.2	0.781269	0.0903752	1.5883	4.70867e-05	Cluster3	5.14295	0.334799	3.3829	0.308922	11.0279	5.59395	0.0536827	0.142899	7.3239	5.81926	6.79743	0.51985	4.70747	0.000679605	0.6386	0.221523
AT1G72830.3	0.644791	0.165259	1.54748	0.000114362	Cluster3	1.37393	1.44151	9.73802	3.52815	12.9394	2.11931	2.38951	1.12972	1.67496	2.39553	8.37827	4.2394	5.30437	3.24736	0.675013	1.00988
AT1G72840.1	0.503496	0.32197	1.08677	0.0206894	Cluster3	4.18047	6.33716	2.73398	1.86835	3.28745	6.2377	0.303163	0.61581	9.56631	3.91404	0.349732	1.28947	1.08546	2.57568	0.107538	0.945248
AT1G72840.2	0.480882	0.340885	1.10592	0.0159555	Cluster3	5.82301	6.45141	6.48388	6.67731	3.29832	6.25884	3.88939	3.58233	9.80991	9.06598	2.92449	5.26759	1.08473	0.903915	0.984662	2.20517
AT1G73260.1	-0.888993	0.0444578	1.93224	8.12855e-12	Cluster3	287.069	511.854	464.471	225.211	22.1776	38.275	80.959	72.7959	413.62	730.231	556.223	724.564	16.9126	14.1942	16.5242	19.8594
AT1G73330.1	-0.322451	0.434677	1.6712	1.26589e-14	Cluster3	1334.61	1486.97	1788.99	1781.04	237.154	225.008	262.3	298.051	1482.57	2168.82	1951.46	1779.15	31.1239	91.3535	75.6647	86.0351
AT1G73630.1	-0.740103	0.200427	1.98964	8.46325e-05	Cluster3	20.74	5.57893	17.2457	16.1317	0	19.6318	23.7763	27.9128	15.166	6.32744	28.7019	14.9104	0	11.1093	7.46543	3.19868
AT1G73880.1	0.732397	0.121731	1.63757	8.74453e-07	Cluster3	6.79628	8.41275	16.0378	15.9085	7.01334	0.934509	17.9326	16.3448	8.10485	9.29899	8.49041	9.56464	1.09649	0.949511	5.76652	4.09755
AT1G74020.1	0.306436	0.488647	1.34315	5.44898e-05	Cluster3	86.5378	111.715	109.606	147.239	14.2366	7.85873	27.6924	28.7896	58.4094	107.214	64.4063	134.233	7.61439	6.09826	8.36928	11.2025
AT1G74260.1	0.748645	0.081921	1.8702	5.43949e-11	Cluster3	56.1768	38.936	22.5365	17.0108	45.84	61.5228	15.6088	19.6906	43.3881	36.0864	11.9987	9.9299	46.6711	56.9948	9.2123	12.5551
AT1G74460.1	0.575748	0.16378	1.90064	0.00125285	Cluster3	85.2167	50.9443	111.295	102.421	5.61928	17.0653	4.90888	10.4406	81.4698	61.0476	53.4475	69.0492	2.81941	2.27908	0.511233	2.35631
AT1G74720.1	0.618467	0.200654	1.13964	8.75855e-06	Cluster3	13.0233	14.219	9.05983	8.37704	25.9671	20.2579	13.433	15.8242	11.7994	11.3275	4.85413	6.22285	15.8132	15.0517	6.41952	6.38799
AT1G74750.1	0.72763	0.235988	1.0043	0.00964652	Cluster3	7.92188	13.3154	5.31548	6.01887	9.5297	11.832	5.74336	9.13279	5.82044	6.84565	0.702169	4.87601	5.7195	4.5149	3.80485	3.40078
AT1G75140.1	0.622482	0.193841	1.1596	0.000390044	Cluster3	11.22	12.0794	10.8218	10.7943	23.0082	26.4184	14.8378	17.4747	11.3821	13.5715	6.20845	6.68894	14.1861	19.5277	8.18899	5.15474
AT1G75270.1	-0.0430666	0.92045	1.12313	0.000448265	Cluster3	53.5602	48.7009	120.337	143.611	0	7.78172	47.7804	43.9319	38.7717	76.2578	119.079	109.956	3.74765	14.6366	18.7724	19.0055
AT1G75335.1	-0.721847	0.15754	1.01937	0.0464391	Cluster3	10.8916	8.67992	27.6792	48.2398	13.1494	0	35.8063	32.0838	15.888	24.7988	61.2634	59.3348	10.7999	0	20.7017	8.90365
AT1G75580.1	0.133591	0.833461	2.37333	0.00067131	Cluster3	7.58172	0	6.67309	11.0923	0	0	13.2779	8.78192	5.63575	15.9056	4.41028	8.23468	20.6812	10.1403	0	1.70793
AT1G75640.1	-0.0864327	0.868881	1.21257	0.00240208	Cluster3	5.56826	3.02068	3.04999	4.39411	4.45376	4.55415	4.65764	4.0769	4.87105	5.72297	3.40605	4.95165	2.9237	2.98488	2.09005	1.30628
AT1G75820.1	0.514868	0.244826	1.29743	2.6415e-09	Cluster3	37.5247	51.042	21.921	24.6678	59.8646	82.2901	60.3606	55.9791	33.5234	27.903	15.5749	19.2297	23.0154	23.2849	21.4022	25.5942
AT1G76500.1	0.0884604	0.872698	1.80516	0.0170156	Cluster3	4.23856e-05	0.000136753	1.92474	18.3403	0	0	3.27326	0.82432	0.00109334	26.8581	17.8702	7.26088	0	0	1.4187e-09	0.111391
AT1G76610.1	0.247075	0.70573	1.36533	0.0157497	Cluster3	0.745599	0	0.681966	1.02084	0	5.35995	8.58947	5.54863	0	0	0.398672	0.59274	9.64389	11.0447	1.90058	2.40227
AT1G76680.1	-0.0233609	0.955037	1.18513	3.88019e-07	Cluster3	270.547	306.999	271.58	300.525	71.5169	108.213	133.757	139.019	217.583	348.015	220.746	338.751	49.5015	49.2093	44.2498	66.5348
AT1G76680.2	-0.101134	0.803985	1.13945	1.16896e-06	Cluster3	24.3889	13.2862	14.8295	12.8521	0.0772984	0.400266	7.76716	5.85295	12.7182	21.5297	5.43486	10.5954	2.02925	21.4321	0.804741	3.21494
AT1G76690.1	0.683083	0.111647	1.44077	5.60293e-05	Cluster3	85.9571	86.2954	127.805	105.677	20.4997	11.925	17.2922	23.243	38.9004	71.5696	53.8372	79.7845	7.23719	1.96216	5.42166	8.29984
AT1G76950.1	0.56412	0.222958	1.31159	5.89019e-06	Cluster3	18.3059	19.425	14.4692	13.9208	15.7183	13.739	9.84788	11.2493	16.841	16.4385	5.8991	11.7939	14.0937	7.74002	3.82117	4.14949
AT1G77120.1	0.816514	0.131445	1.38022	0.000364514	Cluster3	9.34091	12.5941	11.3299	15.662	12.144	10.4092	19.7317	11.762	5.56823	11.2715	4.10941	9.20696	0	2.87892	5.51158	5.5417
AT1G77230.1	0.0165412	0.97248	1.25909	2.24978e-05	Cluster3	8.26291	10.2306	10.2072	13.3064	6.24464	12.0834	13.9108	14.5766	13.1611	10.0337	8.02476	14.3572	6.69271	3.72671	5.67529	6.76407
AT1G77240.1	-0.103351	0.832175	1.30277	7.86588e-05	Cluster3	0.00103076	1.2679	7.06942	8.14568	1.43917	1.12169	10.513	5.93487	3.83771	7.25751	14.0881	4.58002	0.141035	0.000721263	4.4454	1.22024
AT1G77330.1	-0.313128	0.445049	1.52997	0.00361136	Cluster3	102.506	153.877	127.975	149.483	7.15364	0	7.26742	7.88387	166.364	159.029	104.519	204.621	2.14343	6.0018	2.37961	1.96406
AT1G77400.1	-0.294056	0.620037	1.42108	0.0110857	Cluster3	2.10383	2.56197	8.65345	12.1051	8.29971	0	8.75996	8.39646	3.95892	16.9229	8.4498	19.9111	7.71444	2.20828	4.17969	1.70348
AT1G77450.1	-0.0111278	0.982268	2.26633	8.53864e-09	Cluster3	24.48	29.2833	32.9573	37.2777	5.79907	8.50323	27.5087	25.9039	22.5155	13.8933	44.7672	19.6349	8.2167	2.34246	3.09602	6.29282
AT1G77660.1	0.429921	0.418212	1.08126	0.00316912	Cluster3	17.2054	8.64277	11.584	8.66116	12.3688	14.852	12.2323	16.8245	10.7942	5.60321	3.82908	9.77175	1.49686	3.8171	7.01855	5.05934
AT1G77680.1	0.500496	0.260827	1.14562	1.00999e-05	Cluster3	21.6676	19.9051	13.0546	13.1286	25.3245	27.3712	17.6711	19.9491	17.7707	15.9662	6.34231	10.1161	14.666	17.0886	7.33488	8.34032
AT1G77770.1	0.541215	0.251196	1.0932	0.00404754	Cluster3	8.85549	0.0492428	4.09528	11.0219	0.673675	7.8244	14.6317	5.66375	2.51592	4.16707	10.7531	8.73574	0	2.9929	1.01577	5.75283
AT1G77770.2	0.809444	0.0915906	1.03693	0.00518227	Cluster3	27.8604	14.4433	35.8266	29.1161	18.8549	7.97792	14.6197	19.775	27.4988	13.8001	9.68372	18.5539	0	2.99537	8.83039	7.72542
AT1G77840.1	0.214612	0.60687	1.16638	4.01474e-05	Cluster3	59.0863	58.9295	50.0902	55.6651	39.5944	35	48.7714	33.2867	54.44	51.0475	45.7171	40.0317	31.8452	23.5493	16.8175	17.2024
AT1G77920.1	0.553447	0.213551	1.48588	9.08085e-05	Cluster3	38.3274	27.5209	42.2728	36.0227	4.59348	11.7581	13.1363	15.3411	12.8142	22.3084	14.7125	28.6771	2.08424	6.79181	3.64587	4.82179
AT1G78080.1	-0.34121	0.392785	1.06359	4.94498e-06	Cluster3	126.669	131.884	161.946	219.138	58.0049	50.4474	186.706	170.226	204.013	113.678	181.731	244.975	32.3761	32.8074	82.1363	67.3546
AT1G78270.1	-0.713434	0.19247	1.21893	1.61932e-07	Cluster3	4.6014	7.92478	2.19145	6.05724	22.8962	32.3605	49.7426	48.0971	3.70268	9.72693	8.68689	14.5017	15.6503	14.1977	20.0678	17.8897
AT1G78310.1	-0.316776	0.488805	1.17501	0.00257773	Cluster3	15.3177	13.3224	20.5273	15.0653	5.07343	1.57997	10.971	13.6906	20.5242	14.0817	27.2307	22.4905	0	0	3.15956	3.671
AT1G78340.1	-0.790226	0.0577821	2.02723	0.00615221	Cluster3	53.5295	148.449	82.9807	112.242	9.68114	0	8.25977	4.02161	53.2179	142.888	138.202	184.618	0	0	0.637913	1.01565
AT1G78780.1	-0.728502	0.119886	1.19855	0.0433163	Cluster3	6.60421e-07	0.00919305	14.2834	11.0593	0.00149869	5.42391	7.02171	0.115884	3.11186	8.28498	15.0903	17.8213	0	0.0190648	4.69897	3.85163e-07
AT1G78780.2	-0.638743	0.162769	1.23924	0.0238339	Cluster3	16.0758	30.2989	37.5342	56.8708	14.7455	6.35588	13.4595	11.3331	35.935	42.0446	35.0459	86.0722	0	9.58201	7.56503	3.67879
AT1G78780.3	-0.744109	0.115117	1.20005	0.0430125	Cluster3	8.25826e-07	0.0115466	0.0077097	0.180969	0.00157313	5.79525	0.000734184	0.102277	4.49493	2.08331	12.2009	0.00861699	0	0.0196518	1.88166e-07	0.476058
AT1G79110.1	0.890074	0.0937029	2.54655	5.22115e-18	Cluster3	6.10278	9.87871	7.42052	8.23668	16.5722	23.0032	10.737	9.37245	5.9309	0.0545729	1.66257	5.44355	7.55307	1.9349	2.26364	0.308461
AT1G79110.2	0.885412	0.0933171	2.50383	1.6112e-18	Cluster3	28.1924	38.6908	14.6455	31.1929	26.0483	22.0635	44.483	44.8194	5.86282	10.3983	9.32892	14.0333	7.49943	1.93213	8.08635	7.43425
AT1G79160.1	0.259192	0.609734	1.30208	2.51858e-05	Cluster3	58.9788	41.4568	49.1133	26.4693	59.9235	14.9157	51.9186	53.0978	14.1022	25.2084	33.2805	21.8681	10.252	9.71046	25.8077	17.4768
AT1G79410.1	-0.249268	0.626447	2.72357	2.53512e-07	Cluster3	22.7234	15.6391	9.16171	8.55975	12.3729	7.73882	7.15653	8.1963	15.9215	17.2532	12.103	8.16898	1.92288	4.42097	0.556237	1.04201
AT1G79550.1	0.320483	0.448904	1.04691	2.75065e-06	Cluster3	80.6064	79.3505	107.526	63.9315	33.7066	4.20483	28.5719	15.5557	79.5386	57.1612	213.951	25.5626	64.2884	15.5446	4.50175	8.16813
AT1G79890.1	0.692607	0.304047	1.65819	0.0388224	Cluster3	2.33951	2.50081	1.25614	2.06064	2.17631	0.703135	0.327782	1.03827	1.43715	2.33676	0.305652	1.18117	1.01254	1.64435	0.199316	0.87351
AT1G80010.1	0.522238	0.318517	1.07899	0.00018119	Cluster3	13.0991	18.1675	14.7706	15.9044	10.1337	5.56847	15.4915	16.1468	23.3543	12.0329	5.75175	14.5549	7.23125	5.2629	8.08062	6.38562
AT1G80130.1	-0.0906076	0.710135	2.51488	9.78725e-10	Cluster3	0	0	0	0	15.8034	5.38105	17.7314	17.2595	0	0	0	0.14118	2.57563	4.14505	2.69543	2.58179
AT1G80280.1	0.371437	0.435265	2.46698	9.34584e-16	Cluster3	6.76403	9.35025	8.49559	14.2002	7.69617	10.1131	19.1249	22.451	9.59985	6.95682	8.97248	7.12955	3.16716	2.44281	2.8324	3.63495
AT1G80290.1	-0.268055	0.585697	1.21132	0.000658207	Cluster3	12.7435	15.239	14.7138	12.7559	10.3801	16.3963	16.5054	27.6709	20.5956	11.8017	15.9698	16.6904	11.2639	14.6094	10.1336	8.64373
AT1G80290.2	-0.149471	0.779272	1.28139	0.000795703	Cluster3	7.48321e-05	0.0433528	5.96613e-05	9.23357	3.85724e-05	50.0669	15.2169	3.73003	6.29357	0.00143782	0.227361	0.00534844	0.0916382	0.000873153	6.43816	0.0345213
AT1G80530.1	0.114851	0.823854	1.07038	1.83365e-05	Cluster3	15.1885	19.0444	16.4384	21.0366	21.4269	10.4474	37.6184	39.3012	23.4964	24.9695	8.35023	25.1384	11.2856	16.7457	16.0151	17.9116
AT2G01080.1	-0.502592	0.393675	1.34777	3.85173e-07	Cluster3	6.31062	18.9689	10.5858	30.048	22.9999	10.4776	54.9198	52.1813	7.36172	19.3275	17.8085	50.2095	3.88045	3.64642	21.0609	19.7315
AT2G01140.1	0.0478522	0.905735	1.34517	5.37462e-09	Cluster3	247.488	336.058	251.794	306.705	64.2073	42.0216	173.762	127.168	210.602	283.935	334.591	256.048	32.9056	26.1594	55.6456	61.0638
AT2G01150.1	0.466731	0.352432	2.58135	4.38681e-10	Cluster3	28.421	24.06	47.4939	65.5869	14.0624	6.03279	36.2223	30.3115	16.7189	19.1988	49.7546	20.0852	4.1839	0	2.82032	5.32593
AT2G01290.1	0.302807	0.603046	1.00156	0.000709268	Cluster3	4.3977	4.33459	4.39396	6.71492	5.68162	3.80037	29.2985	28.9758	6.54106	2.00415	6.48041	5.06745	5.03478	0	12.6503	14.0958
AT2G01520.1	-0.614107	0.145955	1.5818	2.37428e-08	Cluster3	1019.45	2560.19	1382.34	2055.66	63.4697	99.412	101.348	79.579	2104.16	4756.04	1830.2	3025.96	48.9417	54.664	25.0574	30.2494
AT2G01650.1	-0.459893	0.289998	1.00465	0.00121208	Cluster3	32.1498	23.792	36.4667	27.4247	25.3527	7.75063	22.1241	20.0028	31.6671	40.0317	41.163	45.5359	7.48332	13.6154	10.0419	9.41096
AT2G01670.1	0.220246	0.626926	1.39386	4.45993e-08	Cluster3	174.125	140.617	163.459	160.079	105.165	101.648	134.153	116.883	92.6511	86.8522	115.55	105.433	79.3925	51.3844	46.9482	36.6405
AT2G01680.1	0.0717497	0.872017	1.19016	7.44587e-05	Cluster3	35.0586	65.4191	29.0999	24.7507	16.4686	29.4551	28.4791	20.4921	23.0879	55.1949	18.6185	29.564	20.923	11.1441	10.3949	9.97505
AT2G02060.1	0.101642	0.869947	1.17712	0.00633444	Cluster3	6.70036	1.19606	5.16636	7.51039	7.12328	6.73513	18.8752	16.1879	1.03006	1.94352	7.28642	2.97318	9.13037	2.47836	9.09038	4.52585
AT2G02120.1	-0.363689	0.596935	1.83843	1.0452e-05	Cluster3	10.0281	24.244	24.4405	305.861	0	13.4188	102.659	57.7231	7.5224	184.168	56.3548	525.504	0	15.7063	17.3913	16.7624
AT2G02130.1	0.0675487	0.870815	1.40865	6.55954e-10	Cluster3	625.54	807.633	1449.09	2323.55	206.523	206.426	881.112	716.696	587.269	668.442	1379.16	1493.1	111.422	41.2704	266.341	266.014
AT2G02850.1	0.22476	0.646964	1.74096	0.00613641	Cluster3	14.0096	10.4067	55.1403	91.865	7.58414	0	9.11936	15.1455	15.0139	10.1093	46.945	39.8216	0	0	1.22756	3.57979
AT2G02870.1	0.236261	0.575948	1.07695	7.30978e-05	Cluster3	38.1454	44.7153	13.3286	16.8344	18.8761	56.0164	14.1098	13.2923	18.0604	22.9969	3.02423	32.7528	22.5184	15.3898	8.25769	13.8363
AT2G02870.2	0.161917	0.700823	1.07067	0.000104839	Cluster3	8.89012	18.5516	4.77907	5.36505	18.2714	11.2983	8.72085	3.61439	0.57355	6.91724	10.7833	13.2461	12.3249	20.9885	0.00429548	0.641353
AT2G02870.3	0.207609	0.621617	1.11689	4.36886e-05	Cluster3	28.5095	33.9919	34.3325	37.5307	44.1687	14.9654	33.5765	28.5872	36.1382	49.4821	21.2481	0.250964	29.8358	21.506	15.6229	7.91911
AT2G03090.1	0.134451	0.760464	1.52741	7.7181e-06	Cluster3	42.5064	23.1955	74.8509	192.016	8.24855	6.7564	28.5611	29.0056	76.2914	105.501	72.8821	128.545	7.58775	7.82154	10.6733	7.47258
AT2G03200.1	0.0171656	0.970318	1.9843	0.00780352	Cluster3	16.6187	26.2117	35.9365	24.8242	2.3158	3.0611	3.18155	2.29883	27.9756	26.7838	22.5462	30.3962	0	1.75116	0.731954	0.102923
AT2G03330.1	-0.527862	0.39726	1.17536	0.0378215	Cluster3	1.03569	0	3.02866	4.65602	3.59456	11.1166	8.13952	12.467	4.00319	2.17624	6.22155	6.01914	0	2.34387	1.0252	5.61513
AT2G03480.1	1.09316	0.0538046	1.01503	0.00106291	Cluster3	21.8272	18.6564	11.9741	19.6138	36.3603	22.9044	15.0398	13.0664	0.255987	11.6406	0.00353187	13.5783	13.0341	12.1468	6.57245	7.55
AT2G03720.1	0.527397	0.274774	2.09826	0.0108627	Cluster3	37.1336	55.6438	77.5732	42.2462	0	0	2.20417	1.63404	18.9712	7.83505	31.7133	31.3686	0	0	0	0
AT2G03890.1	-0.207622	0.636009	1.77768	4.30336e-15	Cluster3	88.0166	75.6854	40.4668	30.6955	161.045	190.405	86.6838	86.3728	86.8242	115.86	4.76601	53.0181	76.871	88.1329	24.164	20.1859
AT2G03890.2	-0.452828	0.307253	1.82446	6.5632e-15	Cluster3	1.97875	1.02625	0.00220492	0.195415	1.33737	0.325789	0.0170922	0.783384	0.0165627	1.36846	31.6244	0.417973	0.926377	4.89894	0.000590711	0.00864153
AT2G04040.1	-0.269772	0.693011	3.22789	1.95006e-09	Cluster3	2.84687	1.80649	1.42906	1.81749	8.06686	10.1708	9.62288	11.8308	2.01029	2.79932	2.6751	1.35812	1.81195	0	0.216079	1.12959
AT2G04050.1	0.782659	0.237099	2.03545	0.000279092	Cluster3	0	0	0.760409	1.0697	0	2.7948	5.36159	6.63738	0	0	0	0.271585	0	0	0.860398	1.29862
AT2G04620.1	0.335397	0.540297	1.07661	0.00349307	Cluster3	8.56616	6.19368	8.25733	10.4356	9.70855	8.04472	9.75016	10.9431	13.6212	14.0027	1.92706	10.7506	2.20605	1.64821	7.06413	2.09992
AT2G04890.1	-0.411061	0.429615	1.11926	0.00457049	Cluster3	11.6125	8.27095	8.16788	5.80004	11.1792	16.3244	12.2796	11.0542	12.3846	16.948	9.47879	8.45486	5.34701	17.6459	3.27068	6.19776
AT2G05320.1	0.252757	0.609235	1.00628	0.0191108	Cluster3	33.8538	28.2517	24.4082	16.4921	32.8232	14.7189	14.0235	10.5655	26.4315	23.8494	9.75299	19.8093	7.9251	6.13704	7.26068	4.71404
AT2G05380.1	-0.240469	0.612858	2.26357	4.22203e-23	Cluster3	21.3951	0	114.413	53.8715	2400.89	1772.51	1887.26	1455.3	39.6231	63.7705	88.0483	65.7032	371.279	419.82	406.59	350.755
AT2G05380.2	-0.0481278	0.938908	2.29036	1.63889e-20	Cluster3	1.81073	0	39.0738	13.085	244.142	193.355	102.909	143.271	8.81665	3.5948e-06	6.20144	0.649159	119.9	92.4265	22.9978	40.5075
AT2G05440.1	0.0273242	0.949261	1.49834	2.82423e-08	Cluster3	109.924	27.6969	314.788	19.4296	10.7963	24.0289	7.02809	36.2346	135.418	123.42	352.286	130.121	15.4762	11.3666	9.16097	29.4612
AT2G05440.2	0.00629073	0.987742	1.46942	4.47052e-08	Cluster3	112.891	92.222	782.785	1068.92	65.9688	61.4258	104.416	98.1721	149.816	908.566	486.364	1390.23	8.61088	7.31398	69.1929	47.67
AT2G05440.3	0.0395302	0.924769	1.54761	1.53129e-08	Cluster3	24.0602	120.331	72.7025	66.2335	8.60225	80.4239	9.16621	8.24635	141.399	10.5167	19.5287	63.7304	13.0015	9.7557	1.93182	1.32678
AT2G05440.4	0.00546907	0.990408	1.50812	5.71651e-09	Cluster3	8.49402	6.58702	198.542	27.2609	27.2213	16.7972	0.857848	0.173143	42.0014	3.63602	169.477	57.9307	10.037	3.3673	5.74215	0.0501469
AT2G05440.5	0.0356998	0.933404	1.47255	4.28525e-08	Cluster3	92.8102	29.9856	902.582	73.3056	6.79512	27.4595	8.36086	26.5384	123.841	140.652	309.619	57.5286	11.6763	9.27703	18.5709	2.55875
AT2G05440.6	0.0670763	0.872031	1.55077	5.37317e-08	Cluster3	60.7318	106.721	138.958	192.514	18.3284	45.1543	202.092	69.9029	856.839	95.3562	15.4548	267.604	20.1789	13.4444	20.2708	20.5306
AT2G05440.7	0.0487306	0.911726	1.5041	1.87592e-08	Cluster3	226.098	25.0838	797.84	30.9611	8.86528	37.9209	6.20944	3.41651	226.776	223.047	1015.38	48.285	13.8579	10.6123	5.622	15.4979
AT2G05440.8	0.0594729	0.889358	1.56225	2.49114e-08	Cluster3	194.287	38.4404	248.692	0.743642	17.9249	44.4682	37.721	3.72578	1238.5	64.9679	65.8911	47.6165	20.9373	14.1639	14.216	3.72103
AT2G05510.1	0.855787	0.0322007	3.2751	1.31699e-15	Cluster3	232.974	179.834	1274.69	976.733	11.3269	18.5353	72.1836	52.6696	205.143	297.417	421.683	587.259	0	3.68172	5.72824	5.22325
AT2G05510.2	0.604726	0.271868	2.49426	3.57109e-05	Cluster3	18.8358	6.43777e-06	144.877	20.8234	0.000696288	0.275195	0.810873	0.0341101	0.00465146	4.09376e-05	11.6003	0.431491	0	0	0.643472	1.14499e-05
AT2G05510.3	0.457166	0.449952	1.90317	0.00947517	Cluster3	4.98795	4.412e-06	25.3148	8.22183	0	5.5221e-05	1.84063e-09	4.50791	1.00503e-05	1.3165e-05	9.5357	9.14607	0	0	0	2.38273e-10
AT2G05510.4	0.746077	0.0784341	3.1233	3.18915e-07	Cluster3	6.94095e-06	2.01926e-06	2.59329	5.30003e-05	0	8.44115e-06	2.05933e-08	6.46723e-09	2.38518e-05	6.60048e-06	0.000118921	7.50142e-07	0	0	8.33177e-10	3.49242e-11
AT2G05510.5	0.576814	0.277675	2.99842	5.2488e-07	Cluster3	0.016406	1.07943e-05	27.6356	3.05497	0.000794724	0.307825	6.17926e-07	0.107204	0.0214189	0.000107547	5.10654	4.02896	0	0	5.11926e-10	7.2367e-06
AT2G05510.6	0.430693	0.476285	1.91549	0.0106003	Cluster3	9.17315	2.22887e-06	38.7156	13.7155	0	1.42376e-05	3.48676e-09	0.540788	4.24975	9.88524e-07	14.4162	9.88038	0	0	0	1.60753e-10
AT2G05520.2	1.15187	0.0625294	1.57179	2.94879e-11	Cluster3	18.5194	0.165883	17.4671	1.65153e-05	185.075	129.191	70.8796	51.5826	5.42081	2.44289e-07	11.7924	3.4488	23.9667	51.5805	25.8193	26.4098
AT2G05520.3	1.15078	0.0778352	1.40646	0.00692907	Cluster3	3.19169	0	13.3399	2.79804e-06	0.991254	32.0343	18.8265	43.5702	7.1579	0	0.978399	1.61259e-06	10.9466	19.7887	2.86165	17.8652
AT2G05520.4	1.11506	0.0794264	1.54585	1.30682e-08	Cluster3	17.5528	0	10.347	8.73738e-06	2.40316	285.934	6.50853	27.2395	7.42051	2.82546e-07	9.20945	0.0531082	111.79	174.804	0.963507	18.3807
AT2G05520.5	1.16722	0.0757284	1.36942	0.0144609	Cluster3	8.80833	0	47.6259	4.54738e-06	70.7603	154.378	32.5817	30.0618	9.01429	0	2.51281	5.06732e-07	17.7473	117.48	0.000139276	17.8113
AT2G05520.6	1.14004	0.0727438	1.52536	2.92698e-08	Cluster3	38.2315	0	47.6597	10.4999	3.42358	589.534	12.781	37.251	8.35507	3.05881e-07	16.7863	0.0447647	64.9536	200.945	4.09928	50.0879
AT2G10931.1	0.227918	0.68978	1.55501	0.0046299	Cluster3	10.8187	7.66047	9.50649	16.5293	4.77635	3.34066	12.9657	10.3819	2.72933	16.859	6.29662	14.1431	9.48349	3.6954	2.73976	3.46538
AT2G12550.1	-0.264834	0.57696	1.48807	0.000190238	Cluster3	8.23064	19.4334	9.24621	13.7114	11.4449	13.1987	10.8147	8.08994	9.29214	13.764	11.8684	15.6725	1.28795	6.20688	2.91926	3.21725
AT2G14560.1	-0.134377	0.646475	2.85382	4.15434e-18	Cluster3	0	0	0	0	38.1084	42.4658	24.5791	31.57	0	0	0.220828	0	7.98395	6.64563	3.61754	3.35115
AT2G14560.2	-0.134377	0.646475	2.67411	9.6375e-14	Cluster3	0	0	0	0	148.753	74.2449	90.8963	52.6117	0	0	0.525032	0	34.932	9.88967	17.24	13.3014
AT2G15310.1	0.408203	0.462203	2.24131	0.00436863	Cluster3	11.0104	5.90316	12.6341	13.1643	0	2.93637	2.93126	3.85301	7.49503	6.91085	5.41055	9.21679	3.83188	3.18428	2.30475	2.87185
AT2G15320.1	0.0781869	0.871519	1.25872	1.2361e-05	Cluster3	1.63593	10.9495	24.4969	32.9445	19.4794	14.5685	30.567	33.0564	11.4691	13.1926	20.7957	35.3411	11.4352	14.9309	12.1303	13.0925
AT2G15390.1	-0.0133603	0.975305	1.60776	0.000293939	Cluster3	37.522	69.1672	0.0581163	21.1561	11.1922	2.77838	6.19788	5.78729	38.6103	44.7408	52.0356	0.0032875	3.35582	2.47376	0.77355	7.57549e-07
AT2G15390.2	0.145774	0.738412	1.46715	0.000569979	Cluster3	82.3363	64.2428	62.7447	40.607	9.12648	15.9971	15.3886	9.9618	29.7895	42.0185	5.66232	46.2313	3.02631	2.23922	3.98904	3.43666
AT2G15480.1	-0.267448	0.559576	2.05368	1.14455e-08	Cluster3	75.2937	133.979	61.123	52.3205	17.2835	12.4985	30.3706	21.0486	48.7722	83.5381	31.461	90.2524	7.15177	6.61756	5.20519	4.01033
AT2G15480.2	0.00892699	0.985782	2.02792	7.84645e-08	Cluster3	2.16264	9.78212	11.6599	1.87589	5.86703	0.244747	0.286278	0.469359	0.494996	0.630899	0.719839	2.22051	7.13505	0.121577	0.512891	0.0730148
AT2G16005.1	-0.692594	0.0933235	2.50174	0.000803357	Cluster3	28.0391	17.4653	144.619	236.155	0	0	8.49544	9.29569	95.4399	159.256	215.216	330.185	0	0	0.635402	0.582619
AT2G16385.1	0.73218	0.202706	1.60113	0.0467362	Cluster3	36.252	4.45461	45.8815	31.1152	0	8.35232	1.28853	6.5872	10.3844	42.04	13.8925	20.7409	0	0	0	0
AT2G16595.1	-0.160646	0.737255	1.11823	0.0447737	Cluster3	12.6168	9.19442	23.7502	26.0171	0	0	7.34971	6.70312	8.36149	13.9446	26.6767	22.2281	0	4.86573	1.78753	3.13743
AT2G16890.2	0.93528	0.0866055	2.39852	4.82085e-05	Cluster3	15.849	24.905	15.2264	45.7414	0	1.69187	4.75874	4.91538	12.8867	8.57169	19.8002	7.03268	0	0	0.387895	0.949094
AT2G17265.1	0.654879	0.170541	1.22672	1.74755e-05	Cluster3	40.0156	54.4654	29.6219	53.5263	38.989	24.6122	48.626	42.3276	22.5326	32.7293	33.6028	23.5519	24.9121	16.6984	21.3578	15.8898
AT2G17420.1	-0.230898	0.561686	1.00706	9.55105e-06	Cluster3	245.054	273.096	244.001	204.443	49.5647	52.6808	84.7212	89.6872	284.4	360.405	276.047	248.722	43.0041	33.5783	37.1576	39.553
AT2G17830.1	0.147023	0.82652	1.46774	0.0368161	Cluster3	3.58602	2.01292	3.16776	2.13964	11.3027	6.85866	2.80881	2.97602	0.761044	0	2.34449	1.84856	8.03718	11.8128	2.36397	2.3364
AT2G18050.1	-0.0895579	0.83043	1.88242	1.15526e-10	Cluster3	62.7105	49.336	120.032	170.699	61.8911	72.0583	246.221	159.246	33.9999	57.5245	66.2793	136.094	7.68284	15.3824	52.1471	37.9766
AT2G18050.2	-0.248902	0.565596	1.99119	1.60609e-11	Cluster3	21.4734	0.000203528	1.80103	0.0270389	0.00199891	0.0144776	15.7723	5.16622	47.7792	1.5344	113.174	0.0124579	0.000159423	0.000729616	1.7566	0.0930504
AT2G18170.1	-0.0586898	0.905274	1.06385	0.000509968	Cluster3	30.9363	22.6247	28.138	15.1634	4.78118	9.06648	27.4104	28.4889	18.249	23.7082	18.8122	24.2385	6.78283	4.97889	10.0118	13.5385
AT2G18328.1	-0.25601	0.511217	1.39973	6.90833e-06	Cluster3	0	0	0	0	27.3838	34.8303	140.628	209.906	0	0	0.96007	0	0	9.48396	61.7895	54.4445
AT2G18370.1	0.4994	0.261042	2.68795	5.36511e-09	Cluster3	289.574	192.224	711.305	461.275	24.6209	15.5055	43.1437	48.3816	121.027	121.186	339.224	273.694	0	0	2.8487	7.59728
AT2G18670.1	0.0603454	0.902252	1.05137	0.000727603	Cluster3	9.83583	4.47508	10.7765	11.8846	5.18129	6.73374	19.9834	24.5428	3.13747	3.48778	4.30312	9.06954	3.96489	4.99815	10.1651	8.86735
AT2G18690.2	0.390025	0.508879	1.17937	0.0351448	Cluster3	3.605	0.000445788	11.4932	0.284739	3.74684	4.04786	0.0304374	0.289863	0.142443	0.0702443	39.0791	1.79503	0	0	1.03173e-06	0.597457
AT2G18980.1	0.161895	0.695489	2.53656	3.5169e-05	Cluster3	104.711	111.611	107.179	115.396	0	4.74311	9.42137	7.52132	93.906	112.192	77.1116	101.491	0	0	0.304166	0.683999
AT2G19130.1	0.307224	0.525874	1.98111	2.99438e-06	Cluster3	22.7961	31.9955	18.873	12.2648	6.46762	11.0708	8.34803	6.20592	34.4836	24.2944	8.88617	15.7938	0.906783	2.34609	1.06517	1.93569
AT2G19570.1	0.245444	0.59156	1.20883	0.000131535	Cluster3	59.4198	93.4342	117.93	93.57	23.3984	12.9105	41.6817	35.8481	27.7698	66.2621	67.7822	112.811	7.7708	7.47879	14.5256	10.7622
AT2G19650.1	0.397702	0.546467	1.09874	0.027484	Cluster3	0.235463	0.548853	0.624358	0.205423	4.02671	4.747	3.42741	3.21514	0.461366	0.421752	0.229746	0.0780819	1.303	1.08053	1.36509	1.45065
AT2G19810.1	-0.885721	0.0835348	1.37781	1.62178e-09	Cluster3	9.30253	16.8758	6.20875	13.3958	71.6933	62.9332	107.156	101.825	21.047	34.5013	14.6058	21.5997	33.7717	41.5981	37.0768	37.5761
AT2G20390.2	-0.259744	0.632153	1.02001	0.0293876	Cluster3	2.05952e-08	1.05751e-06	0.417855	1.69919e-07	10.0305	2.60687	8.49764	0.878272	0.437792	1.61095	5.32324	1.35464	5.06811	2.38761e-05	1.33957	1.00778e-09
AT2G20515.1	0.576915	0.237823	1.49029	0.0169623	Cluster3	29.3281	41.4338	40.3966	66.0741	0	0	10.6863	4.27554	7.42823	35.4927	47.1454	24.2679	3.6835	3.03506	1.60201	2.38375
AT2G20570.1	0.169975	0.797797	1.11293	1.62974e-06	Cluster3	0	0	0.504372	0.408209	52.6329	26.4056	96.1856	82.1642	0	0.790661	0.327563	0.545651	48.8866	31.133	37.3182	36.1446
AT2G20570.2	-0.128707	0.835648	1.08807	3.06236e-06	Cluster3	0	0	3.47168e-09	0.186222	7.41712	6.90202	0.961121	8.9116	0	0.772443	0.305588	0.53911	4.38953	2.70646	0.114159	0.0380206
AT2G21060.1	0.189899	0.670974	1.18665	2.42692e-06	Cluster3	20.7562	6.96635	82.632	51.7703	68.6819	76.2462	106.852	98.5176	34.385	36.6752	65.4248	59.9053	26.3415	33.5633	40.1046	54.7652
AT2G21090.1	0.271528	0.62387	1.07329	0.0212625	Cluster3	7.81259	7.52854	3.99489	5.95656	6.0324	3.69639	4.99131	4.4883	4.77824	7.16803	3.78331	4.0151	2.77639	2.18771	1.92114	2.23731
AT2G21100.1	0.103016	0.821129	2.73969	1.44929e-05	Cluster3	42.3413	60.9804	81.0805	123.598	3.03139	0	15.3052	5.53808	16.1149	35.9992	105.419	90.0705	0	0	0.728449	1.2092
AT2G21130.1	0.303108	0.625045	1.25541	3.93561e-05	Cluster3	4.33153	14.0163	9.31456	41.2261	60.489	35.8956	153.284	106.356	2.96177	22.0965	5.72685	31.4722	25.2226	21.9998	62.8627	37.2963
AT2G21180.1	-0.560902	0.258122	1.28621	0.00979763	Cluster3	34.1599	34.6544	32.904	39.7402	7.40119	4.70275	29.9155	16.2979	31.0722	82.6032	55.7238	40.5577	20.6394	5.36584	8.77667	7.19816
AT2G21210.1	-0.647495	0.289481	1.30049	0.00541335	Cluster3	0	0	0.433266	0	18.062	16.8017	35.7094	24.8625	0	0	2.94299	0	8.96742	13.0767	8.29082	10.5158
AT2G21560.1	-0.242089	0.629166	1.52366	0.000293442	Cluster3	83.7952	146.635	62.9547	91.5616	18.8792	21.6657	22.2769	11.4083	53.095	106.809	26.9946	141.068	7.39159	10.1333	5.5585	4.40386
AT2G21620.1	-0.54786	0.197718	1.4647	5.73107e-08	Cluster3	148.831	251.585	201.333	300.809	202.768	113.649	206.158	149.225	175.484	336.183	366.176	293.239	91.5565	50.2393	59.4196	60.1054
AT2G21620.2	-0.758083	0.0835222	1.35962	5.14233e-06	Cluster3	14.9706	0.0073126	10.1419	11.3682	14.0767	23.88	2.12791	2.63549	2.60532	43.2407	10.4553	11.0579	21.1584	0.000199015	0.0538066	1.49569
AT2G21650.1	0.270825	0.692293	1.26607	0.0240677	Cluster3	0	0	1.60863	3.16017	0	5.49505	13.7401	18.9373	0	0	1.34504	0.874208	16.8171	0	3.27274	7.12072
AT2G22430.1	0.0279338	0.945058	1.81076	4.08723e-10	Cluster3	142.058	155.377	173.163	172.368	287.806	249.375	379.81	240.599	83.2607	162.09	142.524	190.673	85.0442	91.8012	92.2086	61.5347
AT2G22470.1	0.636003	0.142221	1.103	0.00687472	Cluster3	330.928	574.654	618.033	723.702	23.9129	14.4164	74.2057	47.9142	133.027	303.275	232.607	495.769	16.7797	19.04	34.4675	14.0499
AT2G22500.1	0.788784	0.0767865	1.49779	5.74336e-07	Cluster3	42.512	52.0167	36.8623	32.2225	28.0568	48.1754	40.8115	31.564	18.5831	17.7123	15.6067	17.8589	22.5327	33.5705	10.142	11.9369
AT2G22510.1	-0.163806	0.703493	1.3234	0.0162506	Cluster3	40.117	65.9006	217.841	133.477	7.5545	18.8692	7.78277	24.5967	129.84	36.6232	117.327	186.865	0	0	5.61345	4.15562
AT2G22660.1	0.0563787	0.897423	1.43948	5.17945e-10	Cluster3	3.75764	21.6848	7.93126	6.98923	0.20918	20.8265	6.6968	1.32357	1.83784	11.1373	2.75757	2.22086	5.226	23.8	1.12682	1.68607
AT2G22660.2	0.0602867	0.890181	1.45991	1.52475e-10	Cluster3	103.874	98.4692	106.787	79.5528	59.213	67.7721	53.9522	58.4055	128.385	129.52	62.3241	114.31	48.7999	52.7454	20.8975	22.0095
AT2G22680.1	-0.482584	0.291602	1.35125	0.00124416	Cluster3	13.924	19.079	11.6817	14.8885	4.64086	3.02662	4.96607	4.65769	28.684	19.7889	23.0575	21.0539	1.78157	2.28363	1.92744	1.45455
AT2G23010.1	0.0177135	0.973573	2.22042	0.0023569	Cluster3	0	0	0.280649	0.338328	8.81772	10.6325	3.01632	4.83073	0	1.14743	0.241016	0.159068	12.5988	3.08322	5.26876	4.56572
AT2G23010.2	0.113704	0.812036	1.68567	0.0281676	Cluster3	0	0	0.279143	0.337983	8.91688	0.00291191	7.32695e-07	0.401604	0	1.14809	0.239397	0	12.7189	3.08292	0.011279	0.0524419
AT2G23170.1	0.747049	0.190078	1.16368	0.000304154	Cluster3	13.6039	6.36997	10.9914	4.36763	21.2117	12.503	14.5515	18.8148	7.41985	2.24231	6.1976	2.24799	8.31405	13.5565	5.08358	8.64034
AT2G23200.1	-0.604321	0.242735	1.007	0.00111713	Cluster3	8.65401	6.69247	8.33944	4.06293	25.5808	13.4145	12.138	12.6665	11.5168	8.03256	14.273	7.15628	2.19705	3.69797	5.5968	5.74549
AT2G23300.1	0.715198	0.231932	1.13017	0.0362359	Cluster3	11.2937	9.09139	11.422	13.4971	2.40884	0	2.65728	1.83849	9.7523	12.1002	1.6727	10.6218	0.772002	0.665058	0.875721	0.843208
AT2G23410.1	-0.349434	0.493902	1.61502	0.0453218	Cluster3	5.62116	11.3932	10.7951	22.0693	0	0	1.31962	0.608744	2.10131	10.8758	24.3767	17.1573	0	0	0	0
AT2G23540.1	-0.299079	0.463953	1.66567	0.000417012	Cluster3	186.858	199.072	188.645	166.682	8.82007	1.91652	10.0896	12.33	170.781	168.494	220.908	181.24	2.60285	2.16721	3.97245	2.20159
AT2G23620.1	-0.731745	0.117384	1.63511	0.0205215	Cluster3	27.3514	39.1342	27.7126	36.487	8.33018	5.58329	6.30759	3.63537	18.8044	45.827	38.6303	67.1274	3.97614	0	0.407567	1.59461
AT2G24180.1	0.242099	0.578328	1.06208	1.74776e-05	Cluster3	120.17	120.059	137.158	72.5801	17.9508	22.9091	42.4172	48.2866	74.2352	56.9641	90.1379	83.9869	9.9822	13.7679	17.9931	22.1875
AT2G24260.1	-0.513549	0.204757	1.34872	0.000917747	Cluster3	47.7815	62.6413	67.928	61.6302	2.9016	5.11322	10.9246	7.5249	66.0741	63.9459	115.846	85.972	2.82844	0	2.8374	3.53464
AT2G24530.1	0.27229	0.657899	1.90347	0.000910711	Cluster3	7.90679	10.0971	5.25372	2.99782	8.41687	15.3505	4.36176	4.26129	9.72135	5.04399	1.71163	4.2707	11.0932	14.3341	1.98094	2.12013
AT2G24762.1	-0.548163	0.229266	1.33045	4.72284e-06	Cluster3	98.2885	126.724	116.42	261.655	54.5572	50.7887	122.134	79.7561	47.5507	180.535	220.239	256.439	27.8379	32.1667	35.4455	37.3969
AT2G24940.1	-0.785289	0.0978107	1.17679	1.10672e-06	Cluster3	33.5171	26.4561	43.341	34.0077	29.8279	31.8727	30.2707	24.3729	31.8169	48.1686	76.9612	39.1029	31.0829	28.7948	12.4266	11.4058
AT2G24945.1	-0.784916	0.0980341	1.17679	1.10672e-06	Cluster3	39.0566	29.1422	52.9308	40.9377	31.6379	34.4938	34.574	29.2282	35.6608	54.3657	103.631	47.3849	33.0551	30.8151	13.2959	13.3924
AT2G25000.1	-0.488694	0.282633	1.05633	0.0199497	Cluster3	19.4193	24.9902	33.0061	33.865	3.16913	3.77104	12.1592	9.52672	25.2562	15.1193	47.1531	37.2066	5.91181	2.2595	4.25784	4.99324
AT2G25160.1	0.23817	0.628682	2.78732	0.000273714	Cluster3	41.0969	45.1713	40.9886	42.1759	3.35094	1.11664	1.96091	2.01129	32.1016	55.0008	15.4349	51.9738	0	0	0	0.145926
AT2G25260.1	-0.0434843	0.92057	2.52216	0.000709691	Cluster3	26.3999	28.3865	43.6262	39.623	4.9393	1.90231	2.75645	2.70036	26.9273	21.7766	58.3724	33.4401	0	0	0.208334	0.207915
AT2G25490.1	0.622353	0.175434	1.92566	7.85284e-16	Cluster3	124.09	94.7861	88.5156	50.1911	57.0069	57.3304	67.3361	78.2741	147.755	75.4754	35.2212	51.5008	17.176	27.6215	15.0657	19.0258
AT2G25510.1	-0.305684	0.651705	1.6378	9.57047e-10	Cluster3	0	0	3.50885	0	1068.17	534.166	569.546	537.507	0	3.0125	2.32366	2.88362	201.197	153.353	191.413	120.194
AT2G25510.2	-0.134377	0.646475	2.06808	0.000538903	Cluster3	0	0	0	0	14.9649	1.94274e-05	2.97368	0.853978	0	0	5.2284e-09	0	0	0	1.76996	3.75961e-12
AT2G25520.1	0.363406	0.373551	1.1657	6.51542e-07	Cluster3	97.579	85.9622	151.3	155.578	33.684	35.7093	117.301	99.6607	112.697	87.671	88.7706	131.23	17.9164	19.9727	44.3739	42.8089
AT2G25810.1	0.330966	0.425965	2.06736	0.000296243	Cluster3	57.5663	71.8273	96.4055	110.29	0	2.33863	7.06638	7.79055	48.6273	46.8916	66.0279	79.0216	0	0	1.03828	1.51717
AT2G26040.1	0.91411	0.186662	1.4842	0.0224546	Cluster3	4.2453	4.92087	4.7318	7.70709	0	0	8.518	4.14922	5.96021	0	4.05764	2.01174	0	0	2.06232	1.49646
AT2G26560.1	-0.13357	0.808144	1.66295	3.5744e-12	Cluster3	8.90775	16.9873	17.1926	6.52607	40.1076	48.114	79.8276	96.7002	17.1588	7.75142	16.5235	8.1746	10.4877	0	25.6679	25.6807
AT2G27000.1	-0.355009	0.43299	1.50157	0.0256134	Cluster3	19.6456	22.504	32.0359	37.723	0	1.20963	3.22314	1.93843	27.8009	36.0388	25.3197	62.5939	0	1.39802	0.701482	0.633467
AT2G27228.1	0.38952	0.341412	1.3642	1.24831e-08	Cluster3	20.2624	11.6756	23.176	21.292	17.9205	26.5554	20.865	22.8192	14.0815	22.0984	17.2544	16.6816	13.2235	11.0678	10.0271	10.2534
AT2G27230.1	0.394939	0.336737	1.3791	1.53846e-08	Cluster3	15.5248	24.7757	13.9709	23.4036	20.9011	3.36527	10.1165	11.3137	22.4167	9.39366	0.204747	13.1398	14.5321	11.9218	2.49309	1.64571
AT2G27230.2	0.38952	0.341412	1.3642	1.24831e-08	Cluster3	20.2583	11.7231	22.9698	21.3306	17.9456	26.6421	21.2961	22.7763	14.1133	22.1487	16.9862	16.6222	13.243	11.0757	9.92725	10.1307
AT2G27370.1	-0.844482	0.0579808	1.83054	0.0152122	Cluster3	24.6028	38.6536	58.4328	51.6478	0	0	3.20043	3.14381	43.3953	69.7476	67.6414	127.615	0	0	0.312144	0.601867
AT2G27510.1	-0.777852	0.0920339	1.0945	0.000239709	Cluster3	105.246	94.407	243.352	230.002	5.37273	3.24025	62.0536	76.4384	214.9	95.8477	539.929	275.79	5.18961	7.56682	27.5756	31.7365
AT2G28400.1	-0.276595	0.588501	1.30501	0.00143798	Cluster3	14.9328	32.6294	20.6194	23.0819	6.85753	42.6831	35.9969	29.0203	18.8307	25.828	20.1351	26.6209	18.0042	29.7862	15.469	8.65525
AT2G28410.1	-0.788736	0.140103	1.07595	0.0145463	Cluster3	5.95426	9.19342	10.6195	20.8055	26.7057	12.2271	39.8484	20.6853	8.28988	20.2676	20.7695	22.9009	12.4154	22.8344	9.60711	13.8926
AT2G28660.1	0.412869	0.354882	1.30727	2.22481e-05	Cluster3	44.4733	43.0346	42.9937	39.2867	18.9135	23.6664	45.8553	42.8978	21.2885	17.2068	29.4333	29.2397	5.73406	10.0481	11.5671	19.0275
AT2G28670.1	-0.443554	0.315892	1.60958	0.000118358	Cluster3	87.2202	92.1556	101.03	97.7929	0.000248072	11.2752	4.58651	0.110452	127.131	205.229	92.4818	177.355	6.31099	0.0244066	4.0566	0.00868445
AT2G28670.2	-0.527616	0.219916	1.6061	0.000103833	Cluster3	0.339663	2.22124	9.06968	7.7542	0.000227352	0.975464	7.26692	13.5566	9.1399	4.17467	5.70317	4.80869	5.32684	3.84673	1.6036	4.16651
AT2G28671.1	-0.495446	0.250073	1.54974	0.000202056	Cluster3	27.4106	41.674	51.9169	28.9268	2.20864	7.75056	5.80779	4.51734	22.479	71.4409	64.6547	56.0442	4.83982	0.0181104	1.90765	2.69151
AT2G29420.1	-0.571771	0.170291	1.95557	2.69843e-09	Cluster3	117.443	185.75	193.927	177.27	54.1973	51.6117	98.7942	68.8774	125.88	211.415	248.514	262.51	24.8444	13.962	21.2619	17.6788
AT2G29490.1	-0.0848098	0.834693	1.89884	0.000140509	Cluster3	135.986	104.754	154.2	176.848	9.00349	19.0614	14.4366	13.1007	65.3229	142.737	115.72	163.602	0	0	3.28938	2.78496
AT2G29740.1	-0.451297	0.35799	1.11728	0.0419235	Cluster3	15.4471	25.5401	16.3693	16.004	5.9031	2.19124	4.53567	2.99601	19.5859	29.6924	15.2018	32.217	0	3.47111	1.49066	1.48629
AT2G29750.1	0.316815	0.496226	2.47052	1.48387e-05	Cluster3	87.6729	99.4649	80.7105	59.0013	4.74561	1.13878	5.78625	4.14266	83.6176	76.2158	27.6268	75.3196	0	0	0.616913	0.640145
AT2G29990.1	-0.11232	0.819583	1.01551	0.00740018	Cluster3	9.25579	8.6605	9.73619	10.5077	3.58435	7.07726	11.8403	12.3843	7.75249	7.33702	9.74208	11.3118	1.70724	6.78591	4.52905	6.36699
AT2G30140.1	0.836713	0.0882855	1.07507	0.000481693	Cluster3	45.455	57.5881	43.7989	28.8568	10.8851	11.1911	28.5115	24.1237	27.1701	25.9411	10.9818	24.7343	9.54576	3.85898	12.5514	13.2679
AT2G30140.2	0.818446	0.0943932	1.05239	0.0010097	Cluster3	1.25567	30.4196	8.25419	4.33331	10.9706	0.000341376	5.19376	4.55729	4.76785	3.28215	11.8335	2.71925	9.60155	1.47433e-05	2.10399	2.82954
AT2G30210.1	-0.178947	0.659257	2.92861	1.23905e-08	Cluster3	55.0363	68.5714	78.9319	63.3118	0	4.25223	7.31954	4.95204	93.2332	66.0276	88.7162	77.7505	1.92675	0.872904	1.01658	0.30132
AT2G30620.1	-0.161356	0.683326	1.46342	2.8445e-08	Cluster3	135.662	241.605	164.722	204.923	327.285	254.143	371.445	267.106	121.587	227.326	187.793	198.479	137.752	112.895	130.091	88.5059
AT2G30620.2	0.276197	0.560704	1.11744	0.0432922	Cluster3	5.65426e-05	0.000260288	0.0311492	0.62988	5.69743	0.0010812	0.000288472	1.93031e-06	0.00401776	0.308174	0.42491	0.000247619	0.00351003	0.0147695	2.94099	5.18441e-05
AT2G30870.1	0.151334	0.709899	1.146	9.08304e-09	Cluster3	977.351	1188.51	1359.71	1579.73	517.9	747.971	1116.87	1042.09	714.518	935.67	1189.92	1118.36	258.677	305.37	418.118	462.689
AT2G31141.2	0.349186	0.554658	1.02437	0.00269305	Cluster3	1385.55	343.994	15.9833	6.41839	1787.68	909.762	8.38679	7.70146	677.995	1858.59	12.7177	5.83354	688.854	1068.88	6.15414	13.3747
AT2G31160.1	0.257985	0.675413	1.69604	0.0049779	Cluster3	9.62116	7.39764	8.98263	4.73008	0	2.25755	7.46992	5.84028	6.99771	7.19872	4.07703	6.07496	0	4.86356	2.33557	0.799956
AT2G31230.1	-0.668375	0.224532	2.34708	0.000122678	Cluster3	6.96627	9.09026	9.9003	7.61129	15.1486	3.00939	11.0167	8.39991	10.7864	18.7391	11.7672	17.4696	0	3.33955	1.63733	0.833726
AT2G31290.1	-0.384661	0.541378	2.32769	0.000170275	Cluster3	8.18108	3.28286	3.69941	1.92091	9.96756	5.27397	6.00266	2.96817	5.98675	4.16571	1.59721	3.36985	0.000357411	11.0053	2.24175	1.70918
AT2G31290.2	-0.405219	0.524683	2.23253	0.000236407	Cluster3	1.72505	2.74871	3.87676	0.933506	6.36476	9.19403	2.79388	4.39443	6.64699	2.73663	5.69101	0.47474	5.68412	11.5822	1.19491	2.12374
AT2G31390.1	0.0629784	0.874245	1.97195	5.22596e-12	Cluster3	198.835	181.369	267.296	276.655	12.8933	18.907	56.6554	50.3074	220.894	206.662	332.681	228.792	3.92422	11.368	9.94747	13.7305
AT2G32270.1	0.133801	0.765206	1.79055	0.00402248	Cluster3	88.2302	61.7959	110.196	59.8464	0	1.9087	5.44952	4.37451	54.8267	47.3769	64.6732	81.0276	0	0	0.979062	0.977131
AT2G32487.1	0.995609	0.131724	1.66354	0.0165437	Cluster3	0	0	8.22027	2.48245	0	0	22.7561	21.6266	0	0	0	0.862086	17.0376	0	0	7.28784
AT2G33050.1	0.115198	0.811917	1.01093	0.000623662	Cluster3	3.5666	8.20379	6.60854	9.41291	8.99202	13.5381	19.6501	22.3289	8.56035	7.30245	7.44074	8.74774	2.30577	2.62595	6.9712	9.61141
AT2G33170.1	0.55497	0.276161	1.18012	7.69478e-05	Cluster3	13.5868	6.49937	8.25075	8.6353	18.4656	17.6637	8.80817	10.8185	13.4679	11.5694	2.67161	7.53294	2.78917	4.58793	4.13661	3.77735
AT2G33320.1	0.167133	0.726407	1.54212	1.24978e-05	Cluster3	8.07083	9.07098	10.2358	6.50641	10.0266	4.34378	7.77122	9.22397	10.6916	6.88731	10.8042	4.68796	2.08222	1.85208	2.8637	4.37659
AT2G33480.1	-0.803485	0.0572905	1.16228	0.00404196	Cluster3	44.8777	60.3031	81.5403	77.1207	22.8168	18.201	42.5224	30.5074	57.9556	54.267	102.682	116.749	0	0	20.5204	11.6133
AT2G33480.2	-0.838241	0.051279	1.36698	0.000987479	Cluster3	0.653751	9.83058	9.81067	18.5983	23.1687	0.00816253	3.99956	4.22923	19.0471	0.000672462	20.7598	19.5023	0	0	6.28838	2.75904
AT2G33730.1	0.800022	0.0809049	1.0028	0.000956621	Cluster3	20.5816	30.5055	37.2451	18.572	17.1511	34.3952	13.4778	20.2067	35.6793	22.7613	18.6055	12.4111	12.4387	17.0369	9.72626	6.78356
AT2G33845.1	-0.276364	0.533601	1.04254	0.00261112	Cluster3	18.0866	33.4971	37.9035	54.8823	40.4282	28.5098	38.1366	34.8865	25.5854	35.6232	58.2636	50.7898	16.0126	27.3881	16.2929	10.9788
AT2G34080.1	0.309368	0.575378	1.85825	0.0178496	Cluster3	8.37094	18.235	13.7339	13.8038	5.96921	0	2.01248	2.0046	13.0249	3.89758	2.63337	7.24257	0	0	0	0.588765
AT2G34140.1	0.4133	0.427051	1.99344	0.00458505	Cluster3	9.27629	18.4585	18.9485	20.3222	8.46228	0	5.27246	5.94704	3.02905	12.3042	8.75909	14.3896	0	0	0	1.44729
AT2G34380.1	-0.162781	0.7662	1.60287	0.000251047	Cluster3	10.9253	11.788	6.27036	5.58448	6.09673	8.53281	8.70244	10.8869	7.0857	7.41669	5.51957	6.44876	9.18388	10.0487	2.6515	2.89645
AT2G34490.1	-0.043273	0.927846	1.12387	0.00216845	Cluster3	22.5434	14.6644	19.1271	19.3403	8.56872	10.9997	15.9607	10.1223	21.1452	29.1527	16.6169	24.8646	8.25633	4.80866	6.05782	4.94292
AT2G34585.1	-0.872749	0.0499781	1.02929	3.18213e-05	Cluster3	88.0842	88.1995	147.689	182.699	72.5594	57.1287	200.573	193.773	68.6695	109.126	317.125	226.301	60.2119	59.59	80.1909	94.4675
AT2G34830.1	-0.576977	0.263859	1.89798	0.0154494	Cluster3	6.83139	10.814	9.64042	9.03993	0	1.50877	1.01223	1.7154	6.14472	2.00429	29.4345	8.09279	0	0	0	0.292393
AT2G34960.1	-0.254557	0.710485	2.6765	0.000172409	Cluster3	0.542966	0.668631	0.282215	0.412143	4.9625	2.347	3.15549	2.09809	0	0	0.459544	0.606957	1.61987	4.0318	0.32592	0.783934
AT2G35120.1	-0.637649	0.163532	1.01652	0.00182348	Cluster3	176.959	193.072	218.604	345.636	16.3074	13.8813	67.0104	48.5788	136.268	255.853	449.759	301.066	42.6554	20.998	24.9982	26.9462
AT2G35270.1	-0.557742	0.303505	1.90688	0.0170393	Cluster3	13.1973	22.1128	21.1405	22.929	1.82244	0	2.35614	1.03329	22.4523	42.7167	35.5752	44.9832	0	0	0	0.331655
AT2G35380.1	-0.284071	0.497961	1.41449	0.0385743	Cluster3	59.4134	70.4482	79.4648	71.1851	20.9737	8.11661	8.67541	3.98225	62.3121	46.3149	106.696	86.4126	4.54575	3.71826	1.33631	1.78863
AT2G35480.1	0.28768	0.609484	1.08913	0.00762025	Cluster3	5.3919	2.81858	10.2615	11.4191	14.9126	2.35496	15.5706	16.0552	0	4.39361	5.99947	9.58634	6.98282	5.28583	6.35824	7.16576
AT2G35605.1	0.157987	0.767324	1.11354	0.0350782	Cluster3	37.9993	31.2784	35.9404	60.4563	16.1298	5.33368	20.7342	14.3408	16.9026	49.2064	48.393	21.4805	7.61793	11.7951	7.74318	5.47561
AT2G35940.1	-0.0696833	0.879128	1.35543	1.10876e-07	Cluster3	7.5217	19.2836	6.54854	6.3262	50.1274	23.9886	11.9507	16.9863	23.7227	1.91332	5.15403	6.96686	16.7427	16.6288	6.39881	10.4686
AT2G35940.2	-0.0635579	0.889636	1.37847	1.16557e-07	Cluster3	26.1133	62.4708	13.9306	24.0887	1.73429	51.7598	21.8679	14.4034	38.9929	61.7765	26.6472	25.4449	27.4786	26.8468	6.41851	3.88665
AT2G35940.3	-0.0416243	0.927508	1.38556	8.11898e-08	Cluster3	32.14	18.4209	20.5733	10.9316	0.408799	8.42439	8.15121	8.5907	16.8944	17.7339	1.70221	18.2547	0.191304	8.62475	5.18084	1.79607
AT2G36026.1	0.723754	0.305058	1.17622	0.0314129	Cluster3	2.36346	0	1.68375	6.0111	4.5875	10.3346	12.0222	9.38559	0	0	1.66426	2.07063	4.93289	0	5.35722	2.00866
AT2G36090.1	-0.500147	0.272342	1.22959	0.0112696	Cluster3	46.6575	56.4944	42.7137	57.1494	6.97826	9.51969	11.2016	6.08364	38.0496	65.1017	76.1254	84.5409	0	1.83515	3.24088	3.35183
AT2G36100.1	-0.9245	0.0262874	4.71721	1.28292e-10	Cluster3	82.1914	123.389	218.17	227.288	0	5.83192	18.8239	10.4512	148.284	210.656	370.462	523.855	0	0	0.652253	2.26478
AT2G36350.1	0.927182	0.0667751	2.68412	2.48684e-07	Cluster3	14.3234	12.2896	6.05173	6.24155	8.75196	5.96872	3.03774	3.8252	10.1738	7.19126	3.43353	2.34785	3.57479	6.6875	0.835516	1.5243
AT2G36460.1	-0.420035	0.398057	1.24757	3.96726e-08	Cluster3	137.601	76.6687	149.126	80.61	98.5278	90.425	213.293	203.982	133.63	123.04	198.375	107.01	46.388	81.5039	79.8745	97.8265
AT2G36460.2	-0.508249	0.313143	1.27651	2.54599e-08	Cluster3	11.7147	8.27219	14.3489	3.00993	12.9736	26.4759	19.0613	18.0496	13.0919	6.7801	17.7711	6.58509	0.0258295	11.8216	4.98589	4.34234
AT2G36470.1	-0.777672	0.196533	1.96872	4.70114e-08	Cluster3	6.53324	10.5886	4.42672	5.17441	10.7621	12.1329	19.949	19.7514	3.67142e-07	15.382	4.05661	14.257	4.97387	0	4.68114	5.15103
AT2G36530.1	0.653307	0.140986	1.42109	3.27354e-12	Cluster3	888.224	921.375	831.141	735.595	226.182	214.908	432.88	401.4	740.436	511.287	616.957	296.291	129.921	127.658	139.879	165.438
AT2G36800.1	0.927149	0.131725	1.43605	0.000266295	Cluster3	0.541404	0	0.54655	0.60457	10.3231	19.3143	9.95309	16.3105	0	0	0	0	12.1311	8.56829	3.48121	5.14087
AT2G36880.1	0.690636	0.089768	1.13789	1.2721e-06	Cluster3	594.822	529.607	431.942	400.927	64.5822	84.6338	102.083	104.147	482.941	421.412	238.133	200.015	66.9921	115.741	34.4299	48.0566
AT2G36880.2	0.555354	0.178657	1.2739	1.21969e-07	Cluster3	3.59065	11.1592	2.30507	9.40657	3.15233	0.920168	3.46748	4.61029	18.1218	1.64191	8.40153	0.192022	3.14994	15.5902	0.245787	0.257938
AT2G37035.1	0.304013	0.538778	1.03284	0.000346232	Cluster3	12.44	18.4185	17.9127	15.3545	30.2597	22.9036	25.7466	25.4616	7.7447	8.49575	8.34435	18.5204	13.749	9.33047	12.0163	10.2915
AT2G37200.1	-0.440689	0.348239	1.04795	0.0001053	Cluster3	21.6597	9.41836	36.2917	45.3777	8.99084	27.1387	84.7563	92.0127	24.4401	26.6969	55.6562	66.3511	8.61482	11.0584	37.1162	39.6094
AT2G37250.1	0.660759	0.102547	1.06052	9.33027e-06	Cluster3	100.913	77.4915	138.598	162.094	40.3232	37.7842	73.2668	71.7533	54.9009	68.3419	76.3519	97.1645	9.02735	18.81	31.4549	33.4292
AT2G37330.1	-0.350507	0.516893	1.32075	0.00010244	Cluster3	8.80279	8.80852	9.76475	11.9345	18.7871	9.66368	30.4261	27.68	3.78194	11.6932	24.9534	11.278	2.96395	0	9.23073	11.83
AT2G37400.1	-0.207979	0.66982	1.31419	3.98042e-05	Cluster3	16.7902	18.7004	13.7478	17.3359	13.6977	20.5906	42.432	30.4809	15.035	10.5025	20.671	15.2446	13.7273	5.51587	13.6424	12.4725
AT2G37478.1	-0.662399	0.105569	1.2295	2.61529e-07	Cluster3	27.8502	30.4921	39.9606	57.7584	75.2269	59.8392	130.753	95.0406	58.3572	64.8304	42.9866	90.0724	47.7516	34.7691	51.1881	42.301
AT2G37480.1	-0.662399	0.105569	1.2295	2.61529e-07	Cluster3	27.8502	30.4921	39.9606	57.7584	75.2269	59.8392	130.753	95.0406	58.3572	64.8304	42.9866	90.0724	47.7516	34.7691	51.1881	42.301
AT2G37480.2	-0.695175	0.088637	1.20939	5.7133e-07	Cluster3	23.8097	45.4247	35.2825	41.6365	57.1865	47.4478	81.4515	74.172	39.2084	66.335	45.5605	66.6057	9.27512	32.5279	35.4049	32.1536
AT2G37630.1	0.494155	0.329636	1.8022	1.49157e-09	Cluster3	9.73923	23.9631	15.2885	20.7751	60.5613	52.2806	48.8975	37.6094	18.4467	19.1752	5.16866	16.5164	36.5403	17.3211	14.3112	9.75004
AT2G37710.1	0.61094	0.207195	1.50992	3.22252e-09	Cluster3	47.4175	44.6478	25.8623	18.1748	50.8933	30.2642	42.2677	35.8499	22.0045	34.453	8.77619	18.2473	18.389	17.922	13.0058	13.0237
AT2G37770.1	0.356378	0.613455	2.4496	0.000274109	Cluster3	1.33967	0	0.686278	2.56453e-06	8.50782	0	8.56009e-06	2.96931e-07	0	0	1.47065	0.0176865	0	0	0.400467	0.108864
AT2G37770.2	0.592502	0.400851	2.70135	1.44107e-05	Cluster3	4.17434	0	4.46322	0.962231	9.54988	0	8.34226	6.49269	0	0	1.40391	0.922786	0	2.35658	0.428296	1.13125
AT2G38070.1	0.546668	0.381653	1.49002	0.00114927	Cluster3	2.33688	4.30428	2.19534	2.76192	12.6516	1.52169	4.48448	4.06694	1.20611	2.2694	1.02011	1.94815	6.05751	1.68771	1.19878	1.39693
AT2G38090.1	0.323281	0.519907	1.06828	0.0148878	Cluster3	6.31746	8.71255	9.51628	15.3286	1.43727	3.69805	7.50315	6.06357	8.58765	7.83914	6.10666	12.0865	2.76955	1.35319	3.25531	2.21918
AT2G38120.1	0.0987022	0.819387	1.05382	4.10164e-07	Cluster3	71.6806	102.86	95.5694	99.2738	83.7904	80.4283	133.382	132.709	113.107	98.3173	46.8115	120.77	51.5423	27.3489	55.6135	58.1855
AT2G38380.1	0.103639	0.802004	2.33247	5.70482e-15	Cluster3	257.6	277.979	462.524	335.015	12.9059	26.3144	46.5697	55.389	223.827	279.72	288.639	414.476	0	9.93934	7.64201	9.80466
AT2G38390.1	0.0819194	0.848188	2.30815	5.42103e-08	Cluster3	51.4418	64.9137	181.177	302.957	7.69427	7.76153	16.8879	16.5164	96.4254	118.455	198.636	257.243	0	0	2.76795	2.8812
AT2G38530.1	0.199307	0.651919	1.21054	7.42968e-08	Cluster3	28.2724	42.1245	107.548	110.354	109.802	72.9403	271.211	278.412	29.042	74.6248	70.722	107.268	42.593	46.3272	100.448	121.171
AT2G38695.1	-0.688701	0.305315	2.40244	0.0012461	Cluster3	5.29816	0	2.79664	9.72592	0	0	5.15868	5.45217	1.63567	4.77377	11.9242	5.01713	9.5974	3.52941	8.56798	9.18344
AT2G38695.2	0.0725154	0.915645	2.08859	0.0102503	Cluster3	1.40159e-07	0	7.48758e-10	3.18558e-08	0	0	0.078222	0.0773062	0	1.66023	1.16194e-10	1.47461e-08	4.54329	0	0.0179882	7.42363e-09
AT2G38695.3	-0.731133	0.295372	2.25845	0.00514556	Cluster3	0.253794	0	0.437456	1.8644e-08	0	0	0.0202084	0.00689762	0	0.847152	0.152048	9.03413e-09	2.65228	0	0.00450688	6.21561e-09
AT2G38770.1	-0.00348806	0.994274	2.40215	1.21204e-12	Cluster3	38.7713	23.4341	12.1541	9.18767	21.5246	28.1428	10.159	10.0164	24.8346	22.2312	14.296	6.23813	20.3168	20.7388	5.7386	5.74334
AT2G38860.1	0.154292	0.716092	1.96099	6.18787e-11	Cluster3	9.97285	16.8279	13.6036	6.87994	0.649108	2.31448	2.93713	5.45749	10.5314	1.0227	41.5824	5.39844	12.1902	0.251739	1.70616e-05	1.7024
AT2G38860.2	0.33226	0.418935	1.90445	7.90439e-12	Cluster3	128.8	180.765	152.71	109.847	57.3817	58.5372	58.5384	52.1801	101.682	72.1978	85.7267	90.3882	22.0241	15.6586	9.1487	16.8267
AT2G38860.3	0.58604	0.175068	1.79812	8.21243e-08	Cluster3	1.10202	0.0663546	0.00021981	0.00594395	0.0124042	0.00531425	0.000428286	1.07316e-05	0.000143209	0.000386326	0.00318427	1.79659e-05	0.000129472	0.60432	0.0391067	0.0237257
AT2G39270.1	-0.102489	0.814728	1.29051	2.71428e-05	Cluster3	21.4203	15.5213	45.6578	36.8688	6.08316	10.219	34.1624	34.6939	22.6823	17.7571	45.9014	46.0232	10.7762	0	11.2178	13.3442
AT2G39370.1	0.774331	0.145313	1.8083	0.0267327	Cluster3	28.4557	13.5718	24.9772	13.507	0	0	1.68243	1.39679	6.38511	18.6205	6.73544	12.3475	0	4.33576	0.253063	0.110915
AT2G39430.1	-0.574927	0.190753	1.36973	0.0423573	Cluster3	41.9517	38.4132	58.5254	30.1943	0	0	2.30018	2.58789	50.3056	47.6425	89.2819	53.3127	0	1.69532	0.912046	0.543566
AT2G39710.1	0.1414	0.796272	1.51301	0.00387043	Cluster3	8.06582	10.0079	5.9242	8.31344	3.46566	1.32586	7.1071	5.03587	4.7735	9.88398	4.97794	7.02539	0	1.32216	2.01761	1.49857
AT2G40080.1	0.0813434	0.904694	1.81417	5.73544e-13	Cluster3	19.0493	99.2901	35.285	399.128	34.7452	135.231	200.318	221.473	14.2027	222.008	19.6275	335.997	19.8727	34.6794	59.0262	54.9084
AT2G40130.1	1.09248	0.0719028	1.22536	0.0156309	Cluster3	5.00228	8.22141	2.65669	7.43692	6.11718	3.83807	3.48629	3.19254	7.60865	4.14766	1.14344	3.27419	4.19234	3.33672	1.79018	0.974074
AT2G40130.2	1.10594	0.0679843	1.20872	0.0175067	Cluster3	4.81804	8.12307	2.61301	4.05224	6.09326	3.82731	3.72171	2.03704	7.19769	4.12681	1.13913	1.61846	4.17397	3.32487	1.71077	0.979779
AT2G40370.1	0.879284	0.0779383	2.23509	0.000430573	Cluster3	18.8776	20.6597	33.7294	23.2098	0	0	2.4806	2.41665	25.6167	7.2429	11.0747	17.1215	0	1.12137	0.22305	0.459022
AT2G40475.1	0.348832	0.53797	2.7167	4.72763e-13	Cluster3	7.09827	7.67809	6.16505	16.9267	50.2538	5.54246	43.478	34.1181	7.51684	5.04277	5.06552	8.20611	0	0	4.94966	4.2271
AT2G40480.1	0.179728	0.725401	1.07872	0.00294587	Cluster3	27.1761	20.6519	19.2727	44.7938	8.16816	10.3309	13.8502	10.1109	33.8088	60.1985	14.1896	39.4687	5.93918	7.21133	4.96414	5.8001
AT2G40750.1	-0.346041	0.511537	1.66506	0.000646592	Cluster3	11.6152	9.94178	10.0549	13.1561	5.11151	8.50351	8.12714	10.2411	4.13455	13.3705	7.98605	20.29	4.72535	3.76071	1.60759	3.02624
AT2G40900.1	-0.767751	0.176009	1.55183	0.00385918	Cluster3	23.4098	20.5468	56.3293	32.0187	0	0	5.04353	5.82258	83.154	16.6838	120.749	21.7579	0	0	1.26039	1.5481
AT2G40950.1	0.55411	0.213282	1.05598	0.000277444	Cluster3	22.5595	18.8292	18.8318	20.3491	14.5855	12.5893	14.0351	15.4632	21.248	21.8366	11.4778	13.8857	9.57494	8.34787	6.46329	6.84017
AT2G41000.1	-0.0267773	0.956688	1.51112	0.00452345	Cluster3	14.6321	13.6646	16.3029	26.9604	17.614	7.33349	7.97007	8.87109	15.1579	13.1123	20.9346	18.9071	10.1832	7.06656	2.6179	2.80492
AT2G41090.1	-0.14462	0.83471	1.20885	4.00788e-07	Cluster3	1.37244	0	3.03846	2.49971	103.032	119.564	223.328	275.925	0	0	3.16902	2.27637	11.8247	38.756	78.0812	114.346
AT2G41140.1	-0.274677	0.541476	1.05966	0.000156355	Cluster3	30.0879	22.043	20.2095	18.5994	22.0679	28.4479	24.0263	24.5983	24.235	17.4874	24.0675	19.9817	11.7235	15.1139	10.6598	10.7563
AT2G41180.1	-0.617238	0.361642	1.28072	0.00022607	Cluster3	2.88595	2.47059	3.53366	3.47958	45.1837	27.3027	50.9067	51.2523	4.21597	1.88737	3.23035	7.56385	13.1643	0	18.603	17.1497
AT2G41380.1	-0.0431584	0.935683	1.9602	4.90329e-05	Cluster3	57.1438	45.4132	118.056	59.4149	5.10948	7.56571	9.84088	12.2165	54.3284	22.7846	179.811	29.1188	0	2.18233	3.11804	1.92001
AT2G41660.1	0.0874705	0.846762	1.81812	0.000206892	Cluster3	41.626	148.81	65.389	100.704	0	7.8797	10.6718	13.705	60.9344	96.5096	47.7991	93.8765	0	0	1.66857	2.21878
AT2G41730.1	0.98343	0.136601	1.22601	0.034347	Cluster3	51.5711	28.7303	86.644	8.66699	0	24.3696	16.8876	40.4124	0	6.30642	17.9156	7.57136	24.8717	0	13.3306	5.72468
AT2G41800.1	0.623493	0.174054	2.99736	0.000127887	Cluster3	37.1742	56.6886	34.5161	66.1361	0	1.55825	2.47545	2.83047	27.6971	32.0462	32.6708	31.056	0	0	0	0.0974358
AT2G41900.1	0.697841	0.159611	1.83409	4.36963e-17	Cluster3	72.2475	60.5696	51.1576	55.9347	54.1045	46.6244	68.3371	69.3538	71.8967	65.2232	12.4603	46.0181	21.6387	20.4856	17.4476	18.0927
AT2G41970.1	-0.0923392	0.835425	2.22848	0.00689261	Cluster3	19.709	39.1531	25.393	22.1442	0	0	1.18113	0.730278	15.6167	11.451	21.4241	25.2476	0	0	0	0
AT2G42350.1	-0.56618	0.289558	1.74459	0.0222915	Cluster3	13.0472	55.9256	31.8469	39.3196	3.58949	0	2.46673	4.44321	24.4742	55.3686	27.6123	84.6999	0	0	0.348031	0.670957
AT2G42530.1	-0.134377	0.646475	1.04299	6.33177e-05	Cluster3	0	0	0	0	185.223	178.004	492.935	353.833	0	0	0.441872	0	23.0921	55.0393	208.993	167.996
AT2G42610.2	-0.12648	0.854241	1.00357	0.0164914	Cluster3	0.915101	0	1.23594	4.57101	10.0424	3.46115	11.3266	14.3235	1.32691e-06	1.07735e-06	0.657946	5.07772e-09	2.0858	4.99319	5.55777	5.3107
AT2G42800.1	0.274844	0.49181	1.49448	0.00418707	Cluster3	0	0	0.117435	0.142112	0	1.28902	4.5623	5.78931	0	0	0	0	0	0	1.66522	1.15724
AT2G43140.1	0.0796843	0.901792	1.88112	0.00664003	Cluster3	1.54656	0.422576	2.61661	1.83687	0	7.83028	0.00118417	0.00324968	3.79455e-05	6.60507	3.7733e-09	7.53292	0	0	0.439273	3.2088e-06
AT2G43140.2	-0.197578	0.736275	1.99974	0.00056095	Cluster3	13.9869	23.7948	22.2724	21.6918	0	10.1955	4.28219	4.83327	6.07934	21.2744	11.2192	35.081	1.88193	0	0.904816	0.881647
AT2G43150.1	-0.884164	0.05684	2.54803	0.000162936	Cluster3	169.318	129.477	711.035	495.398	7.06996	52.6701	120.118	189.657	999.913	88.621	2646.91	557.742	3.77316	6.21195	18.5123	8.11458
AT2G43590.1	-0.0901859	0.848144	1.50452	4.43378e-06	Cluster3	52.9588	55.2681	136.33	64.1009	11.3144	4.6206	32.0007	37.8406	63.3922	46.4878	112.587	75.3763	2.99792	2.46076	12.4044	10.9167
AT2G43610.1	0.92958	0.028848	2.49088	5.11465e-07	Cluster3	123.759	117.067	186.598	225.438	2.7914	2.12347	13.5469	11.7007	78.5026	97.7863	84.4967	113.881	5.47677	4.63044	1.04062	2.33216
AT2G43840.2	0.655296	0.256059	1.49508	0.0363893	Cluster3	0.000388467	5.21205	1.78059	2.3575	0	0	1.90107	1.54768	0.00201907	6.94149e-05	1.24325	1.0151	0	0	0.861701	0.0617139
AT2G44110.1	0.553323	0.22976	2.22848	0.00689261	Cluster3	3.72358	2.06889	0.103453	0.00598222	0	2.28526	0.0319643	0.132956	10.9469	0.00714604	0.994158	0.300525	0	2.55144	0	0
AT2G44110.2	0.360112	0.417572	2.31461	0.00500945	Cluster3	49.614	55.1683	56.88	39.6099	0	2.0738	0.0231006	2.24942	28.8629	22.5032	32.7934	33.4834	0	2.37475	0	0
AT2G44310.1	-0.932945	0.033733	1.03942	1.50611e-05	Cluster3	77.967	85.5343	144.607	209.537	59.1297	79.323	322.631	279.798	95.4065	115.05	301.391	285.512	109.195	79.2595	140.04	128.059
AT2G44600.1	-0.815428	0.153864	1.78699	0.000676766	Cluster3	3.9004	7.81913	3.13715	3.86428	4.02776	3.04905	10.1766	4.9119	7.1737	7.96293	7.08801	7.40343	3.82105	1.70261	1.92504	1.37071
AT2G44670.1	-0.1502	0.718254	1.57904	2.38456e-07	Cluster3	78.2034	146.101	190.55	209.199	55.7112	69.1109	172.686	115.841	66.3689	94.2654	156.22	202.262	13.17	48.1332	46.2493	40.0108
AT2G44790.1	-0.588404	0.146233	1.87979	1.665e-09	Cluster3	318.955	470.707	461.462	510.008	12.9762	29.3644	43.0857	42.6171	643.381	710.734	758.968	647.454	3.49858	3.00741	9.56003	11.2223
AT2G44940.1	0.339042	0.458766	1.95842	3.92649e-06	Cluster3	72.1479	59.7818	45.0973	84.734	12.8955	14.2358	16.7773	15.5086	62.3239	68.9604	44.5611	51.9345	2.49244	10.4571	4.26709	2.62076
AT2G45050.1	0.282711	0.550552	1.32145	0.000108436	Cluster3	16.1998	21.82	20.9854	30.8979	16.9947	6.98625	22.4832	16.8048	16.8839	19.0746	24.6508	19.4945	4.01165	5.37713	6.42161	7.33023
AT2G45120.1	0.377662	0.573655	1.21376	0.0497456	Cluster3	8.08454	13.9802	3.45142	2.35338	5.95612	5.22924	4.1536	4.63398	2.51798	1.73518	1.04563	3.38212	5.09412	3.99837	2.25098	1.07891
AT2G45210.1	-0.880715	0.0531228	2.18182	5.84303e-08	Cluster3	40.6577	45.2937	29.1572	60.9283	15.6994	7.06432	30.1607	24.0746	27.1433	61.1179	43.2784	104.877	3.23301	0	5.39491	4.44132
AT2G45220.1	0.760755	0.121364	3.0641	1.46811e-12	Cluster3	171.239	288.851	220.499	71.0742	5.77042	9.73855	14.6015	10.7199	127.877	80.5529	57.0704	91.1867	0	0	1.18736	1.22531
AT2G45310.1	0.0698566	0.880983	1.37622	3.88632e-06	Cluster3	17.8637	29.8038	13.0329	19.0756	16.9108	14.3542	21.3836	22.8983	12.0547	19.0873	10.0434	12.8592	6.2018	4.94672	5.28798	8.09798
AT2G45430.1	-0.083062	0.870162	3.16469	9.31586e-07	Cluster3	75.3513	151.861	59.3984	84.9563	5.39526	1.50832	5.17071	4.49292	73.0113	153.932	37.23	110.361	3.43155	4.6304	0.340971	0.504038
AT2G45680.1	0.594192	0.278898	1.64143	1.09307e-09	Cluster3	8.95178	15.5092	13.2346	13.9947	43.604	19.3642	46.5121	36.9299	3.50834	9.09628	3.77869	8.80134	14.7385	6.36033	12.591	13.1039
AT2G45695.1	-1.05457	0.0928697	3.51771	3.03258e-06	Cluster3	31.8502	0	46.5539	23.9501	0	10.1366	28.29	26.0496	14.3126	8.51398	98.5021	26.0417	0	12.2788	17.2251	21.5448
AT2G45720.1	0.0941848	0.834967	1.43194	4.24036e-05	Cluster3	21.5624	31.9633	13.9724	16.2346	8.11771	23.4241	17.0032	15.1215	29.617	26.6077	16.8634	13.4497	17.4667	9.13046	2.40439	6.28138
AT2G45720.2	0.0896618	0.842803	1.32296	0.000102176	Cluster3	19.6078	19.9311	12.6887	16.6685	31.8267	17.2098	12.919	7.51348	11.5697	30.6483	4.25868	17.0369	13.9788	16.1407	7.06722	4.43589
AT2G45750.1	0.687791	0.131188	1.37879	0.021184	Cluster3	95.2845	125.387	62.5117	31.0621	1.09095	5.07494	2.35413	1.96576	45.1946	54.0532	19.6396	29.8703	0	2.75117	0.80899	0.585702
AT2G45900.1	0.861796	0.217608	1.4373	0.011091	Cluster3	1.50716	1.9859	1.19013	1.77652	1.48673	6.16046	3.0501	2.90539	2.11368	1.22563	0.120996	0.8307	1.31702	2.12362	0.508115	1.22799
AT2G46000.1	0.0879013	0.845908	1.60897	0.00013609	Cluster3	50.3104	68.6171	65.1179	66.1312	26.7559	26.3549	30.4929	17.0446	40.0011	29.5437	68.1678	46.0184	11.6793	8.49193	7.23372	6.67482
AT2G46140.1	0.968066	0.0215167	1.19743	0.0026343	Cluster3	153.04	235.085	238.017	358.346	4.23953	13.5895	25.7361	23.3637	77.5611	115.147	96.6333	152.554	0	7.29089	8.08559	9.90579
AT2G46150.1	-0.0758988	0.887151	1.90493	0.0113293	Cluster3	39.8819	34.7499	25.7198	11.6082	0	5.05492	4.60293	2.24898	18.2306	26.8672	20.2262	13.5208	0	0	0.320694	0.609317
AT2G46310.1	-0.143865	0.811918	1.76407	5.29867e-06	Cluster3	9.79011	11.5718	4.45048	5.92152	38.1116	25.7577	25.9268	15.2256	10.2621	12.3833	2.79392	8.19425	8.59358	7.34017	6.3134	4.67694
AT2G46430.1	-0.975871	0.039686	1.83006	0.000374378	Cluster3	8.70537	2.1095	9.49584	1.40369	0.0641973	6.75806	1.10262	4.96098	17.6093	11.8218	17.6991	4.64495	0	3.25073	1.80308	1.3708
AT2G46430.2	-0.94147	0.0452733	1.89594	0.000197301	Cluster3	14.792	12.5845	13.6281	16.8496	4.52099	11.8709	6.22992	3.96686	26.8175	19.5413	20.5896	21.343	0	3.23116	1.73887	1.21802
AT2G46505.1	-0.663943	0.153927	1.02983	0.000862519	Cluster3	70.9346	85.4444	136.829	132.404	31.6752	30.795	75.866	55.0332	147.406	73.8666	296.312	131.291	37.9368	28.989	29.3598	24.2409
AT2G46535.1	-0.108002	0.814805	1.04585	0.0161808	Cluster3	52.8455	44.9013	78.0607	208.727	11.4281	8.87405	23.9447	15.377	65.4113	124.192	109.972	160.524	4.81991	21.3398	9.52759	7.95308
AT2G46620.1	-0.267358	0.57683	1.80167	9.04552e-06	Cluster3	33.5215	44.6859	14.4236	10.0425	10.733	9.97246	18.4522	13.7225	29.0997	50.1846	14.0372	17.2035	4.20833	5.14411	3.62217	3.11899
AT2G46630.1	0.7452	0.193078	1.15732	0.000751761	Cluster3	9.12736	16.1602	26.9612	41.1928	0	4.63335	16.67	15.5205	18.2375	10.6239	11.4939	25.3357	0	0	7.61806	5.46357
AT2G47130.1	-0.3597	0.437632	2.96173	3.51605e-10	Cluster3	80.5035	175.302	96.4649	81.3217	11.434	13.6226	20.0183	17.8169	66.5869	158.982	76.4703	154.001	2.20773	2.17546	2.6884	1.57198
AT2G47200.1	-0.146302	0.772455	1.40389	0.0384191	Cluster3	58.3133	47.2169	103.046	63.0016	0	6.07878	9.11792	12.0473	51.2212	68.9689	39.078	128.171	0	0	3.20034	2.52102
AT2G47540.1	0.367548	0.425092	2.28246	0.00436344	Cluster3	106.421	180.305	146.079	131.441	11.8755	4.47344	9.05452	1.97356	82.121	127.043	55.7704	138.362	0	9.61563	0	0.254555
AT2G47670.1	0.353715	0.588606	1.75167	0.019606	Cluster3	1.61134	3.72653	3.93333	9.52762	3.32375	5.72087	2.86068	4.22849	0	1.43916	4.54628	5.48841	0	2.94511	0.707378	0.495947
AT2G47680.1	1.0397	0.0848615	1.2084	0.00583878	Cluster3	2.8087	2.86731	2.93705	3.59884	1.8279	6.38812	3.25073	3.83522	3.35551	2.29332	0.707849	1.75927	1.78162	2.12908	1.37033	1.36445
AT2G47800.1	0.751299	0.139061	1.54111	7.70479e-07	Cluster3	25.1532	33.7998	24.5171	36.2225	3.95581	3.30957	5.6456	5.99024	32.3406	21.4852	10.756	23.5629	0.838788	1.75783	1.54222	2.11859
AT2G47840.1	0.0785571	0.887789	1.12961	2.28215e-05	Cluster3	17.1785	44.6114	20.5988	44.2455	44.1815	17.3339	85.1708	65.8834	28.556	36.8174	24.8925	41.1725	24.1746	39.4854	31.7155	32.9177
AT2G47950.1	1.11981	0.0941826	1.73755	0.0326928	Cluster3	10.8455	9.36433	15.0484	10.351	0	0	3.29048	2.12146	0	4.8021	3.41641	3.31676	0	0	0	0
AT2G47970.1	-0.204535	0.639343	1.01216	0.000205726	Cluster3	30.2208	61.5059	45.8981	57.7157	14.0845	17.0388	69.5253	51.5201	40.4719	42.1861	87.4335	52.1085	18.3258	24.3217	35.4495	27.7415
AT2G47990.1	0.720124	0.133695	1.27208	2.14298e-05	Cluster3	15.6603	17.8322	13.3106	18.1653	17.4178	15.4624	18.2464	16.0508	8.77172	14.3687	10.5527	9.9909	9.97608	7.94498	6.54887	6.63983
AT2G48130.1	-0.597596	0.171339	1.89671	0.00169983	Cluster3	22.0367	40.5624	134.423	180.088	3.82157	10.2975	8.72746	7.34441	59.7228	31.6587	314.1	194.944	0	0	2.41886	1.0269
AT2G48140.1	-0.294719	0.504071	1.50073	0.0118809	Cluster3	69.5343	108.222	122.683	166.065	0	3.95986	3.42593	8.21594	96.426	134.041	184.308	177.024	0	0	1.67444	1.81621
AT3G01170.1	0.156809	0.770548	1.25469	0.000241847	Cluster3	33.67	31.2617	27.6554	14.0778	36.7646	26.6298	24.471	26.6043	27.2276	16.4383	23.5474	11.1397	5.55372	12.7546	10.2669	8.64032
AT3G01350.1	0.172709	0.751652	1.86152	0.00615778	Cluster3	10.5941	6.85562	7.53799	7.37785	3.65333	0	2.52518	2.47948	13.3106	11.244	3.05727	8.66015	3.51297	9.60405	0.895907	0.795918
AT3G01420.1	0.304639	0.477068	1.35533	2.6349e-08	Cluster3	1640.71	1950.1	1498.34	742.638	36.6107	63.2852	54.5209	50.0806	1271.9	993.18	849.571	810.438	16.4919	14.3023	20.1177	18.2686
AT3G01470.1	-0.250017	0.538586	1.23052	7.92726e-08	Cluster3	100.817	147.207	146.957	157.759	77.2786	62.9776	120.475	96.7817	131.565	143.791	173.488	202.876	30.2268	30.8613	49.422	40.5889
AT3G01472.1	-0.250017	0.538586	1.23052	7.92726e-08	Cluster3	100.817	147.207	146.957	157.759	77.2786	62.9776	120.475	96.7817	131.565	143.791	173.488	202.876	30.2268	30.8613	49.422	40.5889
AT3G01660.1	-0.142529	0.800148	1.23873	0.00292399	Cluster3	1.22129	0	0.295052	0.302915	14.1046	22.2242	17.4017	21.3724	2.4242	1.1929	0.327146	0.660385	3.27067	7.91725	5.34895	8.69796
AT3G01720.1	0.288076	0.528393	1.16317	1.58463e-05	Cluster3	80.1795	124.247	69.042	64.7111	22.0315	20.0257	18.6162	17.1624	60.5919	73.8097	32.6526	69.1699	11.4306	9.70451	8.15207	7.33931
AT3G01750.1	0.794671	0.171721	1.14129	0.0012589	Cluster3	2.0709	3.76694	2.97382	3.04232	5.75892	7.12997	5.93647	6.78127	1.63866	1.31064	1.51734	1.60978	3.11108	3.27045	2.59456	2.65471
AT3G01970.1	0.239068	0.60087	2.13972	2.23693e-09	Cluster3	52.6074	54.7071	76.6839	50.4364	12.3129	14.864	37.8556	39.7968	27.799	37.5203	37.9316	63.1714	5.43603	4.61602	7.09499	7.0081
AT3G02230.1	0.650596	0.10427	1.30619	8.47355e-08	Cluster3	244.56	256.403	358.816	413.846	33.1068	14.8489	87.4312	85.5482	220.162	172.563	202.358	263.05	5.66625	13.964	27.3812	38.0128
AT3G02360.1	0.638598	0.129605	1.13164	4.7091e-06	Cluster3	368.153	477.92	203.677	168.808	125.686	115.406	77.2842	68.1948	282.161	294.954	124.688	97.2136	70.0134	57.1089	30.9839	29.5298
AT3G02360.2	0.526967	0.224032	1.19933	9.0821e-07	Cluster3	18.667	4.07327	2.79205	1.21553	0.298154	8.02658	0.173733	6.31327	7.07123	2.66362	14.9301	1.92517	2.19392	0.0687746	0.296291	0.00806238
AT3G02630.1	0.0241006	0.956855	1.15748	3.95135e-07	Cluster3	65.9175	57.3114	67.4678	64.8337	53.8548	80.9685	96.6993	92.9528	58.9616	55.8286	61.6509	44.917	24.9104	33.8212	40.1497	38.7899
AT3G02750.3	-0.650176	0.123347	1.03815	1.83392e-05	Cluster3	16.2262	1.2981	1.38858	3.26138	0.936707	24.7095	0.032917	3.11673	2.60221	4.73683	21.8854	0.0100731	0.110097	19.4733	2.87026	0.000443275
AT3G02770.1	-0.779341	0.115317	1.00587	0.00195218	Cluster3	34.1643	19.8793	55.5202	57.2248	14.1856	10.0379	82.4989	55.0487	20.7564	37.9878	118.136	60.2762	4.522	0	29.2006	33.8616
AT3G02980.1	0.832686	0.218832	1.83421	0.0155349	Cluster3	3.97668	0	9.83012	11.0609	0	0	4.32466	8.74417	5.84328	1.93793	6.24189	1.16718	0	0	0.682381	1.16645
AT3G02990.1	0.4572	0.390573	1.3612	0.00308462	Cluster3	3.59229	8.91719	6.29078	9.15675	3.65737	6.01175	6.51205	6.17475	2.30377	4.48578	5.46102	4.4913	1.71178	1.38888	1.54082	2.72614
AT3G03210.1	0.125339	0.822171	1.05895	0.0207702	Cluster3	15.5688	21.3659	12.2007	6.15519	5.21928	11.865	10.4124	8.89143	13.4567	13.1635	5.46161	9.62031	17.5022	7.04635	4.15417	4.10422
AT3G03220.1	0.110859	0.814543	1.31869	0.000644743	Cluster3	17.8328	12.6808	21.1441	20.7481	5.32181	5.7711	18.4909	16.7212	17.436	23.25	26.2328	16.8389	0	0	4.34001	7.86963
AT3G03440.1	0.201859	0.704891	1.77468	0.000109974	Cluster3	11.3916	8.63458	12.7883	13.3948	0	1.22299	6.66614	12.2108	7.43326	7.94887	5.28477	16.8752	0	1.3401	2.58223	1.94566
AT3G03450.1	0.690474	0.20169	1.46172	0.0347099	Cluster3	6.97582	6.89028	5.63349	6.00413	0	1.69335	1.35746	1.6785	2.77399	3.99168	3.23647	3.21479	0	0.94046	0.255589	0.498393
AT3G03870.1	-0.71075	0.157025	1.00824	0.000182695	Cluster3	0.208095	30.7639	0.467453	0.885222	42.6792	5.75431	9.24252	0.507927	0.0958629	24.6757	0.959461	12.06	5.8743	21.1443	0.0134965	0.415136
AT3G03870.2	-0.965566	0.0325114	1.07811	7.99307e-06	Cluster3	16.2311	39.1235	27.1069	23.0844	45.6743	56.6719	116.597	99.0102	17.4657	37.9437	32.5097	60.2844	34.2535	43.0232	43.502	42.8953
AT3G04350.1	0.0397917	0.923667	1.4833	2.39403e-09	Cluster3	46.2368	43.9517	43.1013	38.8663	44.59	40.9936	42.7112	49.0954	34.3644	51.1443	35.6314	42.5461	10.7567	20.6525	13.3968	18.4373
AT3G04420.1	0.604737	0.281918	1.80259	0.0197123	Cluster3	18.6409	8.61879	13.8873	13.117	0	2.58618	2.3849	3.43562	2.58657	3.64053	3.20751	4.65567	0	0	0.270048	0.358094
AT3G04420.2	0.428726	0.469038	2.10756	0.00876335	Cluster3	12.1809	1.1986	4.85171	0.0363844	0	2.8848	4.45015e-06	2.31498	4.28731e-05	4.29966	14.5027	0.25701	0	0	0	2.52397e-07
AT3G04530.1	0.588632	0.20152	5.11045	2.68327e-14	Cluster3	57.6654	82.6959	53.1344	57.0009	6.25193	34.1085	18.1925	11.392	14.8545	20.0624	42.463	34.2366	0	0	0	0.125936
AT3G04570.1	0.104197	0.837817	2.8319	6.85134e-09	Cluster3	36.6992	81.1038	77.1443	106.887	5.28517	3.8344	12.1101	8.23705	42.754	76.2681	42.3815	125.331	0	3.88175	1.26416	1.02835
AT3G04670.1	-0.65541	0.118442	1.06045	5.93669e-05	Cluster3	99.2319	103.72	66.0891	85.6294	63.8157	56.8515	45.1862	57.5682	98.1317	107.298	84.4505	103.96	35.9026	52.029	27.502	23.1211
AT3G04670.2	-0.656385	0.131234	1.11095	8.24549e-05	Cluster3	24.06	10.1878	9.93754	6.28228	34.9084	6.76903	0.13781	2.76183	19.6472	17.6848	17.0861	7.79108	14.4025	12.9713	3.85265	1.9416
AT3G04720.1	0.774713	0.0784133	2.63881	1.46364e-35	Cluster3	658.215	1624.79	1687.52	1080.37	458.502	344.684	826.259	828.667	321.374	650.213	450.408	903.56	54.8681	46.9093	137.878	122.678
AT3G04740.1	0.449451	0.351277	2.33847	1.31403e-13	Cluster3	30.0616	32.3351	10.5083	7.68001	35.2281	33.8825	12.8128	13.6556	32.7671	32.8398	7.71741	7.66915	30.1857	28.5155	5.51327	5.71413
AT3G04860.1	-0.524322	0.406301	1.07737	0.0167281	Cluster3	3.09142	2.12828	3.76963	2.42529	11.6737	3.63507	9.8615	10.7553	2.3021	7.2771	5.61321	3.53104	5.57625	4.2795	4.11871	4.26808
AT3G04880.1	-0.785573	0.061798	1.50684	6.1915e-08	Cluster3	42.7661	59.8099	54.2785	53.1718	30.1681	41.9572	98.4846	64.8043	58.8767	110.01	159.829	76.5979	3.96895	17.4029	28.5802	23.4593
AT3G05120.1	0.421595	0.392588	1.04689	2.25414e-05	Cluster3	34.6546	40.6079	30.1711	32.6551	79.4863	91.1014	63.273	62.1213	19.136	45.3901	7.40264	34.4009	31.8193	42.5988	28.8484	26.617
AT3G05500.1	-0.328179	0.530317	1.0562	0.000332054	Cluster3	49.9264	37.5771	71.4798	66.4043	32.1573	14.2915	52.7211	57.0592	34.1409	36.4059	107.956	39.8684	11.74	21.3072	21.2821	26.8369
AT3G05510.1	-0.1306	0.78932	1.18569	0.000726124	Cluster3	15.1854	4.14956	12.2278	11.3739	15.7355	8.62833	17.3776	18.8262	9.07026	9.27373	5.29369	15.6528	5.16348	5.90846	5.43013	7.40575
AT3G05510.2	-0.207409	0.678689	1.2135	0.00125863	Cluster3	1.01561	0.299784	0.624105	8.21444	4.83688	3.10596	6.97188	2.78182	6.01866	0.256813	16.7105	2.77771	5.7415	6.7905	0.153081	0.373942
AT3G05800.1	-0.390886	0.476329	1.49548	2.80806e-06	Cluster3	7.32312	12.5544	9.29517	21.4566	54.2767	24.5268	94.7657	53.3711	8.23492	25.031	16.2899	25.4159	13.9298	6.95852	28.5612	20.2856
AT3G05920.1	-0.559282	0.190997	1.63298	0.0412974	Cluster3	40.2815	68.6503	94.7663	122.735	0	0	3.80454	5.45147	41.0899	38.346	114.669	163.975	0	0	0.673981	0.65754
AT3G05937.1	-0.393942	0.41522	1.17147	0.0122018	Cluster3	28.9144	21.0323	28.9047	23.1284	4.89163	18.6966	14.7039	15.6213	15.3234	16.7422	30.0175	31.1429	0	11.8849	5.75725	5.36012
AT3G05980.1	0.157913	0.775638	1.55309	0.00317605	Cluster3	8.02576	15.9557	7.62398	8.24797	11.1105	3.71281	9.32155	6.30068	7.40861	5.0232	7.1601	6.51831	4.76316	10.4428	2.18733	2.04396
AT3G06590.1	-0.276283	0.549245	1.20632	7.15869e-06	Cluster3	62.0476	34.8294	51.4905	57.9169	44.2561	20.0472	81.6102	75.4929	46.6022	68.5336	70.9132	76.1768	11.7716	15.5349	37.5876	33.2493
AT3G06590.2	-0.0854045	0.870353	1.17077	2.56864e-05	Cluster3	4.71205	4.06444	0.903497	1.7909	2.15009	0.00133968	0.614447	4.80269	0.198883	0.724191	2.68757	0.704788	5.39344	0.000319003	1.21652	1.06171
AT3G07070.1	0.378062	0.428306	1.63924	0.0468096	Cluster3	22.6988	31.3627	20.7777	14.6591	0	1.0435	0.627473	0.579977	12.6144	18.7183	10.2671	14.5803	0	0	0	0.0668626
AT3G07270.1	0.144451	0.743885	1.00347	0.000276241	Cluster3	34.6945	42.3478	29.6642	25.363	30.5033	28.0397	33.8598	35.3555	40.3167	45.1366	4.43823	33.9501	22.9026	10.9885	17.2355	20.9415
AT3G07270.2	-0.096701	0.826841	1.02876	0.000394089	Cluster3	0.00622484	3.21491	0.0269913	0.163371	4.51314	16.5948	0.00489442	4.2638	6.34068	8.87261	30.1674	4.19114	0.0172065	0.0093881	1.58627	2.85419
AT3G07650.1	-0.115737	0.864936	2.00118	6.37647e-20	Cluster3	6.51196	37.4364	3.68052	25.2601	91.2841	44.038	73.2659	78.9598	2.99951	24.0862	2.13639	29.7606	13.3573	15.2701	17.6703	19.8354
AT3G07650.2	-0.100371	0.878171	1.97215	1.82662e-18	Cluster3	9.2351e-06	5.89144	1.28649	0.197032	6.71222	5.34918	0.0439131	0.437344	2.83828e-06	6.14421	0.00457425	0.200706	20.2938	0.00619931	0.308148	0.288428
AT3G07650.3	-0.0996799	0.878609	1.97771	1.32088e-18	Cluster3	0.0850754	19.4828	1.80534	0.655827	14.7195	5.78458	0.119495	2.26562	3.38705	21.9628	0.00460429	0.70839	20.6357	0.00626657	0.609761	0.964598
AT3G07650.4	-0.116612	0.864277	1.99879	7.62925e-20	Cluster3	0.00118127	23.6696	5.68913	19.5477	63.3862	104.083	70.7055	57.3422	2.81306e-06	16.9814	3.44781	24.4914	19.4187	18.4116	20.5212	18.4154
AT3G07660.1	-0.0561483	0.891596	1.18285	1.09933e-06	Cluster3	38.6704	40.2862	29.9372	26.5084	24.8141	26.1407	26.0671	32.6369	47.6551	30.5709	30.8224	26.9363	19.1165	19.4888	12.2744	12.125
AT3G07720.1	-0.886205	0.0555494	1.26786	1.30901e-05	Cluster3	40.796	83.5579	48.7515	54.7894	24.2476	25.8008	38.6067	32.0434	133.129	62.8939	150.56	61.4796	26.7859	18.7257	15.3885	13.4064
AT3G07870.1	-0.194051	0.674054	1.14546	0.000163576	Cluster3	29.4041	39.1806	23.7578	20.4521	18.7083	32.1325	30.2904	28.1276	26.666	25.1577	17.2239	30.8175	14.6086	8.11567	11.853	11.0633
AT3G08040.1	0.688893	0.127798	2.34877	0.000247588	Cluster3	8.71121	20.9679	12.884	9.14764	8.65678	3.45068	2.8317	0.958782	11.4743	10.2104	23.3007	6.17806	0	0	0.90534	0.288618
AT3G08040.2	0.72501	0.111203	2.57012	6.08187e-05	Cluster3	46.5349	48.7904	54.2256	95.7444	9.94606	3.80382	5.50504	4.81388	39.8024	46.8409	17.3307	50.5111	0	0	0.264568	0.332301
AT3G08580.1	0.246602	0.540391	1.05156	5.66271e-08	Cluster3	35.3437	168.186	1.13837	157.951	38.0394	103.759	236.15	130.899	153.141	148.756	597.085	143.334	162.534	6.78556	20.8668	1.82879
AT3G08650.1	0.180447	0.69096	1.21093	5.78676e-07	Cluster3	67.8431	56.1516	63.883	48.7993	31.9176	49.1608	30.5416	39.4515	46.0097	52.5537	6.44367	31.7048	6.67286	28.8189	18.3115	19.1
AT3G08650.2	0.0825803	0.857896	1.25882	3.05234e-07	Cluster3	57.0253	70.3991	11.8911	20.3817	0.26172	22.3333	24.0014	16.0761	31.5132	42.9686	85.1461	11.0389	0.00476898	10.8962	0.62403	4.96175
AT3G08670.1	0.95065	0.0359398	1.24837	1.07748e-05	Cluster3	10.2539	13.2178	16.7121	18.9535	10.2998	8.80511	16.2033	19.5893	17.9413	5.78273	9.06392	8.10286	2.97112	7.45719	6.56257	6.97527
AT3G08720.1	0.923285	0.0501908	1.19175	1.02584e-05	Cluster3	23.972	48.6709	24.4972	42.7475	28.4955	31.6646	31.8057	43.1736	36.4074	19.1921	23.9507	42.5202	8.9947	6.01657	19.7929	8.37092
AT3G08947.1	0.660471	0.198223	1.08983	0.00819286	Cluster3	8.35928	7.86878	4.62449	5.23478	3.16789	2.47903	3.33869	4.70751	5.08657	5.2014	3.10805	2.24805	6.37031	4.69097	1.25512	2.23641
AT3G08950.1	0.416719	0.413115	1.41127	0.000466879	Cluster3	9.16934	8.2985	12.212	15.3264	10.6164	12.0548	13.102	13.7049	6.25434	6.89813	9.83307	9.50497	5.927	1.63788	4.13206	4.62645
AT3G09010.1	-0.109781	0.832255	1.25033	0.0369567	Cluster3	9.19276	17.1689	7.98012	7.6984	1.65121	1.16423	4.98491	2.43241	4.17415	5.15336	6.05363	9.19601	1.60868	0	1.13912	1.36363
AT3G09030.1	0.185208	0.733661	1.12906	4.70417e-05	Cluster3	12.6042	22.0194	16.2083	9.88672	27.284	28.8564	24.0829	17.2996	8.79634	25.8195	10.3777	14.8496	11.0791	6.833	8.89703	9.28134
AT3G09070.1	0.351707	0.540239	1.14352	0.000382936	Cluster3	10.2665	25.2493	13.6377	26.8301	8.2848	8.72978	11.8923	8.45119	4.80538	21.0422	6.24292	23.4151	3.14145	4.34459	4.692	4.02001
AT3G09270.1	-0.0229991	0.953775	1.30587	0.000449148	Cluster3	388.884	402.317	543.253	627.897	15.0622	15.3719	35.9472	29.7811	356.721	480.827	361.779	645.15	9.27322	14.8131	11.1489	12.6244
AT3G09390.1	-0.532983	0.249186	1.67465	1.57109e-16	Cluster3	39.6949	101.313	153.272	343.148	2321.07	1779.55	4574.73	4830.34	61.484	198.986	119.715	513.711	601.097	682.129	1296.59	1513.5
AT3G09440.1	0.809603	0.0751684	2.71084	5.58665e-17	Cluster3	249.046	108.109	132.667	68.5008	33.677	42.9289	29.7689	13.0633	95.1155	97.8835	149.031	44.9352	30.3686	34.0168	7.7784	6.37175
AT3G09440.2	0.912374	0.0409	2.71079	7.17916e-17	Cluster3	376.072	210.019	181.202	107.241	50.6483	29.4804	15.9167	21.5648	264.692	166.823	0.421817	53.954	45.9795	37.2667	11.4331	7.94939
AT3G09490.1	-0.693467	0.176249	1.46002	0.0195933	Cluster3	19.1632	27.8144	27.1015	12.915	0	3.83514	4.8619	3.90925	23.6599	38.0866	26.9522	45.6536	2.49744	0	1.22294	1.13904
AT3G09570.1	0.170644	0.719362	1.30304	4.56379e-05	Cluster3	29.6307	14.5451	29.0568	29.6918	14.3833	14.0302	23.0338	21.068	18.8925	24.2102	33.7184	16.1389	17.9705	8.49457	8.50889	7.33631
AT3G09940.1	0.72303	0.0746599	3.01862	6.48833e-10	Cluster3	123.321	165.574	189.454	226.652	11.5999	7.61085	13.6842	11.177	65.4526	75.1445	64.5681	124.621	0	2.30825	1.57588	1.51758
AT3G09940.2	0.619336	0.126184	2.89188	2.22283e-08	Cluster3	0.513681	3.38208	4.79144	7.36096	1.70459	0.000184196	4.07547	6.83182e-05	0.0625676	0.254599	55.7336	2.60425	0	2.32781	0.858023	0.905792
AT3G10190.1	0.120742	0.798968	2.82388	3.10882e-10	Cluster3	33.9108	47.3821	31.9291	50.2156	14.037	19.2237	36.0163	28.1417	15.2135	42.8358	32.8629	34.6388	8.56725	6.85592	3.77696	3.36187
AT3G10320.1	0.51068	0.332572	1.73989	0.0234583	Cluster3	24.1889	21.364	22.6795	8.94534	0	4.17426	1.20445	1.53599	9.38939	11.1253	8.86616	12.636	0	0	0.289533	0.136233
AT3G10815.1	0.838419	0.135186	2.44484	0.00250672	Cluster3	23.8381	15.8636	36.6909	21.2652	5.54387	3.98943	5.76063	2.83407	9.14479	3.34923	12.8851	8.49232	0	0	0	0.226783
AT3G11200.2	-0.278522	0.507398	1.02284	5.16396e-05	Cluster3	0.651547	16.0876	2.57907	3.54421	0.000653525	3.526	0.364827	0.00116305	0.00127442	6.37761	6.1922	1.4182	11.5198	0.272834	0.0168544	3.5339
AT3G11340.1	-0.0482451	0.909677	2.54426	6.60237e-07	Cluster3	84.8799	94.5236	108.793	79.494	2.14293	2.92177	8.96952	7.35899	100.947	86.3275	86.2439	110.472	1.97666	1.6161	1.13958	1.00992
AT3G11430.1	0.0605437	0.892833	2.44585	0.000213833	Cluster3	22.2052	28.7905	23.1409	20.6745	0	0	3.21016	2.74843	27.0294	17.7704	16.9169	22.5365	0	1.22606	0.309744	0.353802
AT3G11550.1	-0.618575	0.179389	1.84208	0.0102354	Cluster3	37.7038	35.7457	111.647	104.082	0	0	4.71901	3.70752	74.5289	82.1985	112.402	225.323	0	0	0.958145	0.475794
AT3G11760.1	-0.0416218	0.93173	1.94617	2.93112e-08	Cluster3	15.6244	17.0348	7.81006	7.2394	56.921	36.808	16.3984	13.4579	16.6696	20.6161	7.52521	7.58825	40.9035	47.2413	10.2808	10.352
AT3G11840.1	-0.0119924	0.981447	1.07397	0.0193314	Cluster3	24.2946	19.9614	9.58928	7.10435	13.2122	5.10665	6.08103	7.64866	6.78409	15.6014	9.01286	8.28306	3.43123	0	2.0693	3.50821
AT3G12030.1	-0.272771	0.59245	1.26348	0.00394607	Cluster3	49.0656	28.7121	35.1308	33.0201	21.3294	23.5222	28.6387	20.902	31.1883	53.782	56.0262	25.1437	55.1839	13.251	7.70087	9.70281
AT3G12510.1	0.424779	0.439425	1.45496	0.00153275	Cluster3	20.4298	25.9671	21.3464	22.2573	14.952	6.28218	20.7236	15.0052	6.38084	4.87453	10.9979	19.7823	9.14845	0	6.72056	4.80355
AT3G12610.1	0.0620232	0.889867	1.5049	3.07704e-10	Cluster3	54.5803	56.1167	45.596	55.1737	64.3504	62.1097	91.9787	79.9522	35.5831	50.8961	75.6945	34.1685	28.3961	35.435	28.0796	27.8732
AT3G12750.1	0.867782	0.0709374	1.84396	7.33472e-05	Cluster3	32.081	38.5207	21.2198	27.2218	7.04762	11.4157	10.5532	10.1024	8.51052	13.0867	14.6009	9.58043	0	3.87761	1.54388	3.09551
AT3G12830.1	-0.165316	0.763329	2.22461	0.000902926	Cluster3	16.4042	14.9718	19.1013	15.4421	14.385	12.5028	6.78228	7.5562	10.0427	11.5558	26.6338	11.013	0	0	1.12434	0.694681
AT3G12950.1	0.145609	0.760124	1.11326	2.12148e-05	Cluster3	19.3595	28.9156	25.664	38.1645	12.6117	12.8518	23.6417	24.1568	29.9995	39.304	19.6724	37.758	10.492	12.22	10.5103	11.155
AT3G12970.1	0.692896	0.257649	1.14012	0.0448311	Cluster3	1.67773	4.35153	2.37124	7.79648	2.97054	1.2732	3.57938	3.12368	2.47846	2.90406	3.20018	2.95124	0	1.25148	1.74747	0.689239
AT3G13175.1	-0.0985447	0.853142	1.19902	0.00277932	Cluster3	4.98947	2.82774	16.7583	34.8943	0	0	63.2857	41.1657	0	8.56962	24.4185	28.2547	0	5.15201	23.8344	13.6796
AT3G13310.1	0.0200698	0.961289	1.42828	2.30667e-06	Cluster3	186.425	246.227	138.398	124.31	50.49	41.3233	59.0367	50.7629	130.17	239.899	106.512	138.865	36.3116	15.7795	16.9596	19.7044
AT3G13380.1	0.246262	0.603101	1.39364	0.00160035	Cluster3	21.8946	19.8474	11.6754	6.55174	4.66071	4.09822	2.66025	3.28786	12.5447	20.5511	6.63366	8.49914	0	2.16732	1.1931	0.798514
AT3G13460.2	-0.266043	0.503861	1.03286	1.48431e-07	Cluster3	23.4186	1.72335	4.48412	1.69733	1.80137	13.3034	10.0964	5.27855	18.5605	15.7118	43.1878	4.77872	30.6371	37.9529	3.47212	3.54158
AT3G13460.4	-0.266339	0.503197	1.02911	1.66024e-07	Cluster3	32.3363	1.69731	9.82558	5.5391	1.75137	13.2855	12.0919	13.5013	23.4651	11.1248	40.5434	9.93938	36.4649	36.1852	8.21433	5.99432
AT3G13610.1	0.143999	0.741109	2.72174	4.67623e-07	Cluster3	120.579	159.501	137.816	94.1352	2.51012	5.17835	11.3717	8.74809	76.8203	102.497	93.985	103.539	0	0	0.719082	1.29177
AT3G13650.1	-0.102656	0.824674	1.3855	0.0112366	Cluster3	59.4675	59.4695	60.31	51.6113	0	4.81644	11.8668	8.74704	32.9441	36.867	53.5067	44.4283	6.10997	0	2.22562	3.8697
AT3G13784.1	0.793994	0.252656	1.64985	0.0413423	Cluster3	2.75805	6.52074	4.87407	0.532964	1.66707	1.22465	0.837108	0.211099	1.79769	1.14569	0.767049	1.19703	0	0	0	0
AT3G13910.1	-0.654671	0.173949	1.24596	0.00218952	Cluster3	44.698	34.8656	92.7661	55.467	39.0427	0	38.1625	36.6026	24.6034	81.8036	164.939	81.8233	0	6.78686	15.2668	12.1801
AT3G13980.1	0.824029	0.126144	1.04931	0.00124283	Cluster3	2.8314	5.02915	10.106	10.5162	4.75112	7.08524	30.0775	29.0185	5.71543	0.825957	5.83091	5.43373	2.14817	7.03165	13.9884	9.33513
AT3G14060.1	-0.971974	0.0508394	1.04384	0.0407572	Cluster3	21.2993	60.9163	56.9581	28.9188	0	6.17766	22.093	18.0233	37.0422	77.8177	65.3653	109.661	12.1756	0	9.04775	7.30609
AT3G14100.1	0.00977047	0.981556	1.14683	7.056e-08	Cluster3	76.9547	63.195	75.7655	54.7984	164.745	109.15	120.228	126.029	105.196	92.7686	50.6415	67.0705	52.6808	85.0356	50.3916	54.8513
AT3G14210.1	0.0553524	0.932733	1.67262	4.21366e-11	Cluster3	0.391819	0	0.840213	0.164366	263.525	194.299	490.891	350.404	0	0	0.473144	0.370388	162.212	122.978	141.333	105.864
AT3G14310.1	0.257684	0.58924	1.17023	2.04756e-06	Cluster3	168.445	382.835	155.923	256.482	344.19	250.125	230.604	186.792	134.197	255.66	155.083	202.818	106.617	75.8192	96.384	73.8062
AT3G14370.1	0.142836	0.784149	2.15731	3.72116e-05	Cluster3	11.3855	16.7983	6.60578	13.6221	1.4851	2.20937	6.38457	4.58718	7.86529	14.6729	12.4984	7.81172	5.39253	0	1.17196	0.716419
AT3G14680.1	-0.00312375	0.99477	2.00498	1.32062e-06	Cluster3	61.7777	100.931	69.0052	67.8553	7.88001	8.90673	9.57651	11.0576	72.8581	103.994	34.3556	96.8382	4.51749	1.21483	1.94921	2.54297
AT3G14700.1	0.865378	0.196692	2.22085	0.00477202	Cluster3	1.15045	2.55757	1.94269	1.30567	0	6.1319	3.33763	3.55314	0	1.01578	0	0.463161	0	0	0.396759	0.174645
AT3G14990.1	0.172138	0.676863	1.90429	6.62901e-21	Cluster3	572.88	975.521	696.966	1020.08	406.432	391.627	612.177	587.43	694.124	900.288	185.329	854.923	80.7896	73.8529	142.564	178.243
AT3G14990.2	0.0940709	0.819464	1.98315	1.49279e-22	Cluster3	48.2933	115.683	13.7588	113.979	31.4848	23.6087	58.0735	0.270927	52.935	13.4049	417.087	67.2866	17.3455	0.529466	1.04158	4.42799
AT3G14990.3	0.0946371	0.818294	1.98297	1.51744e-22	Cluster3	1.00666	16.3961	0.446582	5.41847	14.2334	8.78143	7.98159	0.0498501	8.47638	3.34551	44.3898	2.77292	10.8235	0.352175	0.196801	0.4793
AT3G15000.1	0.345957	0.442755	1.07811	2.08072e-05	Cluster3	39.8683	51.5764	63.6023	89.6183	82.4557	54.5411	108.108	93.0958	37.5887	65.9152	72.579	65.4669	44.0645	49.3542	49.1605	41.0093
AT3G15030.1	-0.252809	0.666022	1.45135	1.99905e-08	Cluster3	0.815085	4.61055	1.79829	3.08632	12.189	12.5925	36.6998	45.7805	4.60701	1.84114	2.66347	3.40142	5.39498	2.03683	16.4489	14.9069
AT3G15030.2	-0.0700756	0.908607	1.41548	1.3564e-07	Cluster3	0.873915	5.05355	5.70528e-07	1.05614	7.4916	3.64901	2.17921	4.07912	5.21469	1.94821	0.0226226	0.636424	5.60637	2.10168	6.19118	0.00774486
AT3G15030.3	-0.392826	0.521078	1.54761	1.38565e-09	Cluster3	0.963851	0.456957	0.0809515	2.21486	17.3666	1.75149	19.9915	8.46797	1.48185	2.24343	6.5879	1.61604	0.0480484	2.23526	0.581679	1.84429
AT3G15260.1	0.07695	0.864331	1.52544	4.82271e-08	Cluster3	23.5651	14.1288	19.3787	2.2002	19.0358	44.9522	45.354	34.4883	16.0361	27.7081	22.5734	7.01216	16.9059	19.8618	5.34199	13.2199
AT3G15260.2	-0.139753	0.746571	1.46506	7.10541e-08	Cluster3	37.7083	40.0408	43.442	49.8943	64.0389	17.4202	39.6137	47.3943	57.7182	34.0664	49.6355	54.6665	14.1314	34.7722	25.1258	16.6629
AT3G15352.1	-0.354368	0.515506	1.16893	0.0466802	Cluster3	9.96568	8.39471	42.6744	35.0062	25.2335	14.4601	19.034	15.309	18.0328	10.0319	54.7797	31.9244	0	0	6.58058	5.95878
AT3G15353.2	-0.988565	0.101582	1.26663	5.21426e-08	Cluster3	21.5693	7.12444	40.3512	3.33502	41.4759	88.4483	30.5079	39.968	8.85907	12.4792	151.21	13.4721	5.55503	81.8654	13.1111	34.9903
AT3G15650.2	1.1776	0.0672149	2.10164	0.00971296	Cluster3	0.128565	1.78899e-06	1.55072e-06	0.80463	0	0	8.78097e-07	0.00531561	5.48365e-07	0.0010588	2.68737	0.000591401	5.25568	0	0.0474818	0.0591343
AT3G15990.1	0.882877	0.0623566	1.38307	0.000565127	Cluster3	35.1061	11.5648	37.7077	32.7811	2.87911	4.75911	7.12643	9.45566	16.2195	11.7546	9.80923	23.7653	0	0	2.43283	3.00084
AT3G16050.1	0.0724595	0.893136	1.80278	0.000114566	Cluster3	32.7567	11.0549	23.6068	16.8222	9.29185	4.28032	8.23752	12.9971	16.4253	7.83345	33.4975	8.65783	2.09848	0	2.06965	2.90085
AT3G16360.1	0.129842	0.761851	2.7242	0.000165265	Cluster3	0	0	0	0.00246	0.000255585	0	3.56225e-08	2.10816e-07	0	6.73119	0	1.49304	0	0	0	4.24505e-11
AT3G16360.2	0.509754	0.444382	2.96309	1.23884e-13	Cluster3	1.06591	0	0.559176	4.77189	32.9349	12.173	62.9391	73.3829	0	2.99761	0.956326	0.648261	5.61401	7.8922	6.99838	6.77334
AT3G16530.1	0.632505	0.23478	1.46757	3.26565e-09	Cluster3	21.0983	13.8949	47.8575	23.067	47.3076	24.3081	149.057	142.084	9.292	14.8634	10.5407	29.3188	8.03223	11.2589	51.1443	39.2771
AT3G16565.1	0.422315	0.467993	1.20556	0.00300418	Cluster3	3.1171	1.02687	0.0127547	0.0392476	14.6069	0.000257615	0.05821	6.32013e-06	0.055281	7.20005	2.06415e-08	0.00376618	0	10.0929	1.39447e-07	0.550508
AT3G16565.2	0.0126198	0.980147	1.0864	0.00155764	Cluster3	14.7994	12.4976	16.8545	35.7035	39.5786	16.2086	29.8708	24.254	21.0376	13.0265	25.1333	30.9398	0	7.09579	18.1818	14.0968
AT3G16620.1	0.289062	0.547977	1.07835	0.00142567	Cluster3	20.4187	13.7662	10.3536	8.81362	11.0609	16.5046	6.50345	7.57543	20.5269	16.6289	4.70015	9.60769	11.5528	8.23794	3.01043	3.32532
AT3G16770.1	0.121349	0.806187	1.47125	1.44076e-09	Cluster3	19.0981	70.6155	84.0505	137.34	337.469	273.31	708.649	592.955	35.2288	69.5121	60.2873	130.687	132.019	103.329	243.21	197.862
AT3G16870.1	0.347308	0.509361	1.28894	0.00171793	Cluster3	7.56058	11.2384	15.4848	35.9523	14.7756	10.0755	22.8338	25.7765	3.07872	20.9503	19.1014	15.2725	9.18203	11.1581	8.23965	8.41691
AT3G18170.1	0.0873349	0.850261	1.11849	0.0116249	Cluster3	39.1259	87.0381	37.97	37.6268	4.89365	4.77241	10.0204	6.66941	31.9111	37.8368	37.6034	37.4296	3.18427	3.23441	3.56998	3.75636
AT3G18230.1	0.505723	0.298142	1.27567	2.74655e-06	Cluster3	14.6857	11.5626	21.2411	16.1968	6.01005	4.92251	18.9959	29.2142	32.9025	4.96393	12.5922	14.5854	3.74696	1.67647	8.81843	9.65289
AT3G18280.1	-0.541121	0.267589	1.69658	1.32573e-06	Cluster3	74.9449	217.829	107.704	337.845	81.2471	31.7889	143.403	90.6057	81.8298	260.883	245.172	295.577	9.7742	15.1322	38.2179	25.0207
AT3G18620.1	0.461799	0.382302	1.53546	0.00193403	Cluster3	18.2003	7.56151	13.7099	8.87775	9.72693	6.32392	5.49437	7.95065	10.1802	8.43867	6.99001	5.7935	1.97459	5.71356	1.75241	2.164
AT3G18690.1	-0.932655	0.0706301	1.21576	0.000900763	Cluster3	5.68784	22.5072	10.4073	15.6221	38.7258	8.33167	59.4386	38.2981	2.74121	19.085	25.2581	29.1721	26.5355	3.02343	24.1468	12.2885
AT3G19250.1	0.557386	0.418914	1.68272	0.0189804	Cluster3	1.68407	0	2.31106	2.33268	0	0	2.81814	1.48321	2.07358	0	0.372694	1.97382	0	0	0.513376	0.321976
AT3G19553.1	0.711255	0.132862	1.20481	6.53346e-06	Cluster3	25.9622	33.9305	19.0983	19.603	28.8522	43.4669	43.3945	43.7513	16.963	24.5953	7.10363	13.0026	26.5872	21.7595	15.4773	18.9693
AT3G19620.1	-0.66911	0.286169	1.18943	0.000263971	Cluster3	0.202248	0	0.110415	0	10.3233	23.7222	10.6222	10.3183	0	1.12957	0.294442	0.477017	15.7484	10.7756	4.11317	4.69582
AT3G19660.1	-0.928194	0.0688432	1.33862	0.0162573	Cluster3	66.1476	60.7382	137.995	79.1593	14.3852	9.42433	28.7968	39.9304	38.0787	114.294	159.116	207.27	13.5361	10.2795	15.258	6.29208
AT3G20090.1	-0.0101955	0.983752	1.23249	0.0149406	Cluster3	13.5763	14.2228	12.208	11.257	1.6371	3.2278	4.86779	5.13832	16.748	15.5391	8.17783	15.1699	2.84398	1.15817	1.09757	2.4477
AT3G20110.1	0.460817	0.34307	2.59148	0.000205514	Cluster3	12.2846	20.8053	13.7064	19.5145	0	0	3.35396	2.23043	8.52016	14.3253	7.03259	14.9402	1.47945	0	0.159872	0.280633
AT3G20510.1	-0.371006	0.413354	1.08173	0.000771613	Cluster3	92.2408	38.7117	159.468	133.43	13.2037	13.4993	58.8104	72.8506	75.6327	47.7398	242.999	122.152	6.5833	10.7584	23.0929	33.0023
AT3G20660.1	0.604444	0.235868	1.08528	0.00024897	Cluster3	31.5693	38.0559	22.8319	18.8853	24.9458	34.4033	18.8448	18.8087	9.09987	19.6208	7.48508	17.0953	10.8497	7.11465	7.9334	8.99384
AT3G20800.1	0.164009	0.724426	1.05729	0.00010594	Cluster3	21.3199	36.1438	41.2712	60.5674	26.3527	21.458	45.2107	57.1085	19.1661	35.602	25.4666	58.149	11.1904	10.9878	21.9974	23.2663
AT3G20810.1	0.15261	0.797891	1.71391	6.08874e-09	Cluster3	0.488238	30.0506	0.848519	57.8669	24.4534	6.23944	32.4952	32.9546	0	31.6174	3.19552	35.4879	2.21746	0	9.33624	10.7668
AT3G20810.2	0.151725	0.801332	1.65817	7.90727e-08	Cluster3	0	2.60747	0.771763	3.63801	11.0168	14.195	4.19714	2.44531	0	5.30651	2.69716	2.97099	2.08778	0	3.64884	1.20391
AT3G20810.3	0.126876	0.816247	1.69189	2.41208e-08	Cluster3	0.558746	36.4515	1.12025	33.2536	44.0042	8.15874	10.2851	1.8313	0	13.8348	3.14883e-07	23.9293	2.15104	0	4.84071	0.086301
AT3G20830.1	-0.0100473	0.984367	1.34309	0.00049279	Cluster3	15.1517	36.2947	11.7084	17.3091	2.7761	1.80221	10.698	6.86573	25.4262	37.4222	24.1924	19.3575	3.57348	1.71973	4.99082	2.42979
AT3G20940.1	-0.082064	0.855792	2.532	0.00208916	Cluster3	17.7289	26.6764	21.9218	33.1127	1.72952	0	1.41904	0.790713	19.1069	42.3681	22.6946	35.7594	0	0	0	0
AT3G21180.1	0.924867	0.0442646	1.67829	0.0383854	Cluster3	20.4616	28.7414	14.3254	11.5038	0.819156	0.545188	0.260106	0.277372	9.83201	8.35502	4.59289	7.21249	0	0	0	0
AT3G21220.1	0.0953288	0.851264	1.1693	0.00310841	Cluster3	21.6007	18.1649	26.6274	18.8807	4.18336	4.43072	11.7986	14.7049	31.9969	6.76207	27.1885	12.0675	4.00738	0	5.93505	3.82531
AT3G21230.1	0.865787	0.0382627	2.00536	1.75611e-06	Cluster3	55.13	61.6653	57.0791	43.3798	3.95413	3.73716	8.60484	6.89693	29.6161	19.7862	33.784	24.1944	0	0.985355	1.40603	1.87777
AT3G21240.1	0.913736	0.0317881	1.22194	0.000370872	Cluster3	74.1353	67.67	116.595	108.786	4.2697	2.93395	13.1522	10.6264	45.7692	32.4977	52.2266	62.353	2.50438	1.05903	4.91249	4.37792
AT3G21510.1	-0.368068	0.442032	1.19017	0.0197415	Cluster3	134.2	96.8953	264.024	284.769	7.45031	27.4143	16.7202	19.7022	68.3459	99.1364	371.606	202.056	0	0	9.12981	4.3481
AT3G21710.1	-0.418265	0.325895	1.31726	0.0247069	Cluster3	35.0692	5.73286	39.6861	35.0068	6.6189	4.34767	1.5993	4.9935	22.7201	6.04259	24.0489	62.3525	0	0	0.376324	2.97572
AT3G21710.2	-0.408597	0.329559	1.58316	0.00382162	Cluster3	195.368	157.135	307.921	205.573	8.48803	5.64436	11.1973	24.0387	194.795	201.161	272.15	313.565	0	4.37533	4.35161	5.70541
AT3G21750.1	0.805327	0.146201	2.16624	4.84009e-10	Cluster3	12.7582	14.288	8.98205	15.6331	27.4628	26.2108	23.0384	21.2248	10.2244	13.9562	5.5425	10.244	7.17691	8.53795	8.36815	4.53563
AT3G21770.1	0.106694	0.791915	1.91542	6.38833e-09	Cluster3	194.308	223.629	244.723	322.104	16.4806	18.507	35.7096	34.4842	82.7791	220.191	186.435	291.385	5.42418	10.3356	8.11997	8.48987
AT3G21780.1	-0.625116	0.375751	1.60519	0.00981795	Cluster3	0.558511	1.10031	0.356038	0.719582	0	2.32073	3.16086	2.90831	0.626219	0	1.41147	1.41521	4.04099	1.23981	0.862205	0.70404
AT3G22142.1	0.514419	0.314142	1.5476	0.0427076	Cluster3	0	0	0.223886	0.0251424	1.57114	3.81308	17.1151	26.5064	0	0	0	0	2.69194	0.53952	5.9032	1.76332
AT3G22231.1	-0.231715	0.644508	2.45287	4.47783e-16	Cluster3	0	0	0.873049	0	54.9381	18.2823	168.607	167.095	0	0	1.843	0	0	10.6679	25.9222	34.8552
AT3G22235.1	-0.528487	0.407314	3.01772	7.36518e-24	Cluster3	6.67132	0	23.5326	1.54893	55.1423	54.3075	178.963	198.111	0	3.26236e-07	14.1223	2.23698	17.3541	0	33.5697	13.4737
AT3G22235.2	0.0123639	0.985451	2.81439	3.70938e-16	Cluster3	0	0	0.00536086	4.1177	1.6871	0.0147003	84.8637	3.56911	0	0	5.15484e-11	1.27356e-06	46.7998	0	1.97504e-06	50.409
AT3G22310.1	0.900828	0.0408328	1.06132	0.00091319	Cluster3	21.2592	19.1392	31.9927	42.5737	11.9943	17.6246	16.0806	13.791	25.7856	18.1508	17.0963	20.739	9.81997	8.30151	6.16623	7.39173
AT3G22570.1	-0.179585	0.687297	3.2737	4.40542e-05	Cluster3	85.0994	108.203	133.611	93.8171	0	0	9.40783	6.04338	50.4782	137.712	93.8789	139.049	0	0	0	0.570347
AT3G22600.1	-0.767971	0.0991732	1.64135	0.000500007	Cluster3	172.458	79.2845	394.594	275.198	8.85982	3.69055	23.4019	20.8048	193.303	121.805	684.963	357.816	0	14.8701	6.98559	4.46266
AT3G22620.1	-0.623627	0.166463	2.23451	1.69127e-07	Cluster3	106.113	58.5557	397.531	210.069	3.54549	6.20977	22.2574	23.813	259.417	62.4326	647.707	306.353	0	0	3.96177	3.98952
AT3G22968.1	-0.358337	0.399798	1.93347	6.15652e-16	Cluster3	89.6974	104.448	65.5882	60.0628	71.5359	99.3481	70.3314	64.176	106.766	108.033	42.1588	94.8364	61.4861	50.8342	19.5082	16.4967
AT3G22970.1	-0.358337	0.399798	1.93347	6.15652e-16	Cluster3	89.6974	104.448	65.5882	60.0628	71.5359	99.3481	70.3314	64.176	106.766	108.033	42.1588	94.8364	61.4861	50.8342	19.5082	16.4967
AT3G22970.2	-0.369491	0.371979	1.90495	2.47393e-15	Cluster3	0.621646	0.994408	0.261449	1.04312	7.9515	2.29976	4.2584	0.453083	0.465616	1.39058	8.65484	1.95077	2.10947	8.09835	1.56721	0.187327
AT3G22980.1	0.205295	0.668478	1.12473	0.000833455	Cluster3	23.8303	25.6004	8.83364	7.28044	10.1057	18.8712	7.94167	7.71825	17.1193	17.2797	8.1645	5.31885	10.135	8.38018	3.52568	3.30753
AT3G23150.1	0.279336	0.592814	1.35427	0.000539878	Cluster3	11.327	7.73038	9.87555	5.46445	8.87331	16.1007	6.45137	8.3046	8.62623	8.26234	3.96497	7.86508	4.9784	4.20129	2.56102	2.63334
AT3G23175.1	-0.500111	0.244971	2.33404	0.000359064	Cluster3	46.5232	78.3746	75.8355	81.8871	0	0	8.89373	7.44904	27.215	37.2934	83.1208	102.054	0	0	0.847118	1.11635
AT3G23190.1	0.160882	0.7071	1.84253	0.00312375	Cluster3	61.8316	71.4476	65.944	103.203	9.42484	9.77629	13.313	6.05693	38.603	52.4195	38.7349	76.8978	0	0	2.42388	1.28443
AT3G23290.2	-0.367832	0.588708	1.20249	0.011005	Cluster3	2.74002	0	2.46601	2.33448	0	0	11.4079	11.4124	2.55619	1.25011	5.98105	2.54616	0	5.39048	2.37877	5.88342
AT3G23430.1	-0.307135	0.448191	1.49803	4.18182e-08	Cluster3	154.721	133.957	148.762	178.488	17.7785	32.5621	23.3414	22.0314	258.869	169.559	174.491	220.73	8.00867	1.69225	7.76622	6.88021
AT3G23605.1	-0.844756	0.0873092	1.03191	0.0266024	Cluster3	18.0443	26.4798	23.059	25.5614	7.48794	0	29.934	16.2838	15.8261	26.1711	42.8312	36.3879	6.34218	10.4252	9.1616	9.32037
AT3G23870.1	0.70847	0.183075	1.65839	0.0183398	Cluster3	14.0076	12.7452	22.9136	16.7601	0	1.793	2.49069	4.71232	6.40252	5.14472	10.0322	7.22382	0	0	0.53074	0.848002
AT3G24020.1	-0.638767	0.145977	1.76287	0.00707502	Cluster3	53.5801	84.978	117.666	75.1875	3.45057	5.02633	4.93119	6.04177	94.9462	113.334	136.12	180.459	0	0	0.981799	1.24979
AT3G24300.1	-0.535105	0.264794	1.86123	0.000142616	Cluster3	85.3664	100.114	79.6087	54.5802	2.85041	2.23554	5.63584	6.97414	228.592	184.74	49.7938	145.56	0	3.6655	1.7512	1.26467
AT3G24480.1	0.365015	0.501737	1.16412	0.000126423	Cluster3	17.6297	9.03186	38.3438	23.7794	16.1451	13.1538	36.4691	70.0944	142.697	10.928	10.6697	35.1085	7.08311	7.39966	21.809	19.0447
AT3G24760.1	-0.0866967	0.879004	1.34804	0.000166377	Cluster3	6.41165	3.92598	12.0061	28.7194	2.64919	3.22724	21.8668	21.9517	3.91926	5.46491	6.44835	35.1321	2.28761	1.75201	7.73325	5.94709
AT3G24810.1	-0.274387	0.612795	1.26747	0.0452433	Cluster3	1.37311	4.9439	12.383	13.0721	3.7734	2.59361	4.57825	5.1398	6.43713	0	21.3573	9.81672	0	2.76271	1.17026	1.77919
AT3G25020.1	0.062115	0.92137	1.06676	0.00727556	Cluster3	5.5494	2.82735	2.96236	2.00138	0	11.4032	8.15293	5.67697	12.5336	1.38874	1.13524	3.14367	3.27626	6.21437	2.72592	3.57725
AT3G25030.1	-0.302711	0.588989	1.04448	0.0151653	Cluster3	0.313119	0	7.83883	9.17971	3.69863	8.29824	14.229	17.9604	6.69386	2.49732	4.71168	9.55769	3.44022	0	8.10713	7.36149
AT3G25030.2	-0.379936	0.504218	1.09104	0.0150358	Cluster3	3.37034	0	0.535924	10.1835	4.04006	10.1281	15.27	4.33346	9.20228	2.8829e-06	20.1994	4.30266	3.7546	0	3.63883	1.23826
AT3G25190.1	-0.708373	0.13496	1.06815	0.000391247	Cluster3	135.56	315.028	188.686	462.402	18.2376	41.2926	47.3062	44.1538	411.506	472.257	434.285	657.033	25.7285	12.9223	20.3176	22.3227
AT3G25290.1	0.10478	0.818717	1.49478	0.000431474	Cluster3	27.6366	17.9258	41.3649	34.5993	2.85602	15.9536	10.724	7.47049	20.3191	25.8114	40.7825	41.2283	11.0789	8.93491	4.90015	3.17267
AT3G25290.2	0.220781	0.647208	1.49478	0.000431474	Cluster3	0.0168927	23.4949	17.0736	67.3571	2.87089	7.16829	14.0601	10.9256	31.0285	37.8364	0.00236588	44.3288	11.5552	9.33472	5.7555	3.78003
AT3G25610.1	0.83985	0.127095	1.8972	1.07213e-06	Cluster3	45.6853	37.2413	22.2666	15.2175	12.1233	12.6114	5.77204	5.5164	27.1376	35.7155	3.02481	15.4843	2.11514	1.73502	1.37949	1.28082
AT3G25640.1	-0.358246	0.450713	1.16789	0.0438221	Cluster3	10.8836	26.0777	19.9187	30.8694	2.83682	0	6.46366	4.70324	17.6163	21.5736	20.3362	41.16	0	2.14938	2.21268	1.90929
AT3G25700.1	0.598842	0.235097	1.80731	3.19964e-05	Cluster3	6.86347	8.22628	13.0033	13.2152	1.80642	5.51417	15.283	7.92362	3.30613	5.45596	8.3664	8.24682	2.10771	0	3.88169	2.40121
[truncated: 4,474 more rows]
