# Supplementary material for: Systematic characterization of novel lncRNAs responding to phosphate starvation in Arabidopsis thaliana
Source: BMC Genomics. 2016 Aug 18;17:655. doi: 10.1186/s12864-016-2929-2 (PMC4991007; doi:10.1186/s12864-016-2929-2)
Supplement: Additional file 5: — Protein-coding genes and their (anti-)co-expressed antisense lncRNAs. This file contains all (anti-)co-expressed genes and their antisense lncRNAs pairs. (XLSX 69 kb) [file 12864_2016_2929_MOESM5_ESM.xlsx]

## Sheet: summary
### Additional file 5. Protein-coding genes and their (anti-)co-expressed antisense lncRNAs.
This sheet contains summary of expressoin correlation of protein-coding genes and their antisense lncRNAs.
Expresstion correlation of genes and antisense lncRNAs
Types	Genes	Antisense lncRNAs	Num of Genes
co-expressed	Cluster1	Cluster1	7
	Cluster1	Cluster2	3
	Cluster1	Cluster3	7
	Cluster2	Cluster2	6
	Cluster3	Cluster3	66
	Cluster4	Cluster4	2
	Cluster4	Cluster6	1
	Cluster5	Cluster4	1
	Cluster5	Cluster5	13
	Cluster5	Cluster6	3
	Cluster6	Cluster4	2
	Cluster6	Cluster6	38
anti-co-expressed	Cluster5	Cluster3	1
	Cluster6	Cluster1	1
	Cluster6	Cluster3	1
In total	/	/	152

## Sheet: Sheet1
### Additional file 5. Protein-coding genes and their (anti-)co-expressed antisense lncRNAs.
This sheet contains coordinates, cluster ID and expression correlations of protein-coding genes and their antisense lncRNAs.
Protein-coding gene								Antisense lncRNAs								Expression correlation
Chromosome	Anntation version	Type	Start	End	Strand	Description	Cluster ID	Chromosome	Start	End	Transcript ID; Gene ID	Type	Strand	Overlapped length with antisense gene	Cluster ID
Chr1	TAIR10	gene	557092	557986	+	ID=AT1G02620;Note=protein_coding_gene;Name=AT1G02620	Cluster6	Chr1	557019	558936	TCONS_00008120;XLOC_004256	novel_lncRNA	-	895	Cluster6	co-expressed
Chr1	TAIR10	gene	1645498	1647147	-	ID=AT1G05560;Note=protein_coding_gene;Name=AT1G05560	Cluster3	Chr1	1645874	1647162	AT1G05562.1;AT1G05562	TAIR10 lncRNA	+	1273	Cluster3	co-expressed
Chr1	TAIR10	gene	2193941	2195798	-	ID=AT1G07150;Note=protein_coding_gene;Name=AT1G07150	Cluster6	Chr1	2194775	2195959	TCONS_00000709;XLOC_000321	novel_lncRNA	+	1023	Cluster6	co-expressed
Chr1	TAIR10	gene	2394801	2397272	-	ID=AT1G07725;Note=protein_coding_gene;Name=AT1G07725	Cluster3	Chr1	2395450	2397341	AT1G07728.2;AT1G07728	TAIR10 lncRNA	+	1822	Cluster3	co-expressed
Chr1	TAIR10	gene	3038462	3041873	-	ID=AT1G09420;Note=protein_coding_gene;Name=AT1G09420	Cluster5	Chr1	3038630	3039326	AT1G09421.1;AT1G09421	TAIR10 lncRNA	+	696	Cluster5	co-expressed
Chr1	TAIR10	gene	4850274	4852096	+	ID=AT1G14185;Note=protein_coding_gene;Name=AT1G14185	Cluster5	Chr1	4850172	4852088	TCONS_00009550;XLOC_004919	novel_lncRNA	-	1815	Cluster5	co-expressed
Chr1	TAIR10	gene	5149226	5151354	+	ID=AT1G14920;Note=protein_coding_gene;Name=AT1G14920	Cluster1	Chr1	5149104	5151178	TCONS_00009653;XLOC_004968	novel_lncRNA	-	1953	Cluster1	co-expressed
Chr1	TAIR10	gene	5193426	5194203	-	ID=AT1G15100;Note=protein_coding_gene;Name=AT1G15100	Cluster3	Chr1	5193576	5194297	TCONS_00001629;XLOC_000754	novel_lncRNA	+	627	Cluster3	co-expressed
Chr1	TAIR10	gene	5331858	5338326	-	ID=AT1G15520;Note=protein_coding_gene;Name=AT1G15520	Cluster6	Chr1	5332371	5336708	TCONS_00001684;XLOC_000777	novel_lncRNA	+	4337	Cluster6	co-expressed
Chr1	TAIR10	gene	5331858	5338326	-	ID=AT1G15520;Note=protein_coding_gene;Name=AT1G15520	Cluster6	Chr1	5332968	5336708	TCONS_00001685;XLOC_000777	novel_lncRNA	+	3740	Cluster6	co-expressed
Chr1	TAIR10	gene	6100964	6105265	+	ID=AT1G17745;Note=protein_coding_gene;Name=AT1G17745	Cluster3	Chr1	6104210	6105368	TCONS_00009974;XLOC_005108	novel_lncRNA	-	1055	Cluster3	co-expressed
Chr1	TAIR10	gene	6316695	6319427	-	ID=AT1G18360;Note=protein_coding_gene;Name=AT1G18360	Cluster6	Chr1	6318826	6319378	TCONS_00002010;XLOC_000939	novel_lncRNA	+	552	Cluster6	co-expressed
Chr1	TAIR10	gene	6671137	6672653	-	ID=AT1G19300;Note=protein_coding_gene;Name=AT1G19300	Cluster3	Chr1	6671297	6672604	TCONS_00002163;XLOC_000997	novel_lncRNA	+	1307	Cluster3	co-expressed
Chr1	TAIR10	gene	7272556	7274072	+	ID=AT1G20900;Note=protein_coding_gene;Name=AT1G20900	Cluster3	Chr1	7272794	7275349	TCONS_00010307;XLOC_005273	novel_lncRNA	-	1278	Cluster3	co-expressed
Chr1	TAIR10	gene	7386839	7388428	-	ID=AT1G21100;Note=protein_coding_gene;Name=AT1G21100	Cluster5	Chr1	7386760	7399660	TCONS_00002353;XLOC_001102	novel_lncRNA	+	1590	Cluster5	co-expressed
Chr1	TAIR10	gene	7439266	7442113	+	ID=AT1G21250;Note=protein_coding_gene;Name=AT1G21250	Cluster3	Chr1	7439347	7440236	TCONS_00010347;XLOC_005289	novel_lncRNA	-	889	Cluster3	co-expressed
Chr1	TAIR10	gene	7439266	7442113	+	ID=AT1G21250;Note=protein_coding_gene;Name=AT1G21250	Cluster3	Chr1	7440507	7441912	TCONS_00010348;XLOC_005290	novel_lncRNA	-	1405	Cluster3	co-expressed
Chr1	TAIR10	gene	7886542	7889534	+	ID=AT1G22330;Note=protein_coding_gene;Name=AT1G22330	Cluster6	Chr1	7886381	7889559	TCONS_00010458;XLOC_005358	novel_lncRNA	-	2993	Cluster6	co-expressed
Chr1	TAIR10	gene	8811905	8814788	-	ID=AT1G25097;Note=protein_coding_gene;Name=AT1G25097	Cluster5	Chr1	8812810	8814450	AT1G25098.2;AT1G25098	TAIR10 lncRNA	+	1640	Cluster6	co-expressed
Chr1	TAIR10	gene	8811905	8814788	-	ID=AT1G25097;Note=protein_coding_gene;Name=AT1G25097	Cluster5	Chr1	8812821	8814342	AT1G25098.1;AT1G25098	TAIR10 lncRNA	+	1521	Cluster6	co-expressed
Chr1	TAIR10	gene	8911130	8912642	-	ID=AT1G25400;Note=protein_coding_gene;Name=AT1G25400	Cluster6	Chr1	8911404	8912598	TCONS_00002763;XLOC_001328	novel_lncRNA	+	1194	Cluster6	co-expressed
Chr1	TAIR10	gene	10216779	10219846	-	ID=AT1G29240;Note=protein_coding_gene;Name=AT1G29240	Cluster3	Chr1	10217986	10219023	TCONS_00003155;XLOC_001536	novel_lncRNA	+	1037	Cluster3	co-expressed
Chr1	TAIR10	gene	10474784	10475959	-	ID=AT1G29920;Note=protein_coding_gene;Name=AT1G29920	Cluster6	Chr1	10474878	10475930	TCONS_00003236;XLOC_001577	novel_lncRNA	+	1052	Cluster6	co-expressed
Chr1	TAIR10	gene	12417176	12421523	-	ID=AT1G34110;Note=protein_coding_gene;Name=AT1G34110	Cluster3	Chr1	12418298	12421815	TCONS_00003718;XLOC_001827	novel_lncRNA	+	3225	Cluster3	co-expressed
Chr1	TAIR10	gene	18209261	18210128	+	ID=AT1G49230;Note=protein_coding_gene;Name=AT1G49230	Cluster3	Chr1	18209293	18211255	TCONS_00012479;XLOC_006505	novel_lncRNA	-	835	Cluster3	co-expressed
Chr1	TAIR10	gene	19149761	19151852	-	ID=AT1G51640;Note=protein_coding_gene;Name=AT1G51640	Cluster3	Chr1	19149495	19151730	AT1G51645.1;AT1G51645	TAIR10 lncRNA	+	1970	Cluster3	co-expressed
Chr1	TAIR10	gene	19603147	19603662	+	ID=AT1G52618;Note=protein_coding_gene;Name=AT1G52618	Cluster3	Chr1	19603197	19603579	TCONS_00012815;XLOC_006685	novel_lncRNA	-	382	Cluster3	co-expressed
Chr1	TAIR10	gene	20846908	20849054	-	ID=AT1G55760;Note=protein_coding_gene;Name=AT1G55760	Cluster3	Chr1	20846858	20847710	TCONS_00005407;XLOC_002813	novel_lncRNA	+	803	Cluster5	anti-co-expressed
Chr1	TAIR10	gene	23785021	23786800	-	ID=AT1G64080;Note=protein_coding_gene;Name=AT1G64080	Cluster3	Chr1	23785359	23786654	TCONS_00006117;XLOC_003248	novel_lncRNA	+	1295	Cluster3	co-expressed
Chr1	TAIR10	gene	23941598	23942846	-	ID=AT1G64450;Note=protein_coding_gene;Name=AT1G64450	Cluster3	Chr1	23941778	23942870	TCONS_00006166;XLOC_003274	novel_lncRNA	+	1068	Cluster3	co-expressed
Chr1	TAIR10	gene	25213852	25215174	+	ID=AT1G67330;Note=protein_coding_gene;Name=AT1G67330	Cluster3	Chr1	25213842	25215050	AT1G67328.1;AT1G67328	TAIR10 lncRNA	-	1199	Cluster3	co-expressed
Chr1	TAIR10	gene	26722881	26723778	-	ID=AT1G70880;Note=protein_coding_gene;Name=AT1G70880	Cluster5	Chr1	26722774	26723796	TCONS_00006852;XLOC_003647	novel_lncRNA	+	898	Cluster5	co-expressed
Chr1	TAIR10	gene	26983721	26985990	+	ID=AT1G71720;Note=protein_coding_gene;Name=AT1G71720	Cluster6	Chr1	26983747	26984568	TCONS_00014838;XLOC_007691	novel_lncRNA	-	821	Cluster6	co-expressed
Chr1	TAIR10	gene	27359232	27361016	-	ID=AT1G72680;Note=protein_coding_gene;Name=AT1G72680	Cluster3	Chr1	27359144	27360989	TCONS_00007037;XLOC_003745	novel_lncRNA	+	1758	Cluster3	co-expressed
Chr1	TAIR10	gene	27851488	27852976	-	ID=AT1G74070;Note=protein_coding_gene;Name=AT1G74070	Cluster6	Chr1	27851801	27853158	TCONS_00007195;XLOC_003816	novel_lncRNA	+	1175	Cluster6	co-expressed
Chr1	TAIR10	gene	28463462	28466971	-	ID=AT1G75820;Note=protein_coding_gene;Name=AT1G75820	Cluster3	Chr1	28463385	28466408	TCONS_00007352;XLOC_003906	novel_lncRNA	+	2947	Cluster3	co-expressed
Chr1	TAIR10	gene	28705527	28706562	+	ID=AT1G76500;Note=protein_coding_gene;Name=AT1G76500	Cluster3	Chr1	28705242	28706524	TCONS_00015347;XLOC_007938	novel_lncRNA	-	998	Cluster3	co-expressed
Chr1	TAIR10	gene	29085811	29086864	+	ID=AT1G77400;Note=protein_coding_gene;Name=AT1G77400	Cluster3	Chr1	29085709	29086616	TCONS_00015472;XLOC_007995	novel_lncRNA	-	806	Cluster3	co-expressed
Chr1	TAIR10	gene	29450563	29452417	-	ID=AT1G78270;Note=protein_coding_gene;Name=AT1G78270	Cluster3	Chr1	29450771	29452305	AT1G78265.1;AT1G78265	TAIR10 lncRNA	+	1534	Cluster3	co-expressed
Chr1	TAIR10	gene	29450563	29452417	-	ID=AT1G78270;Note=protein_coding_gene;Name=AT1G78270	Cluster3	Chr1	29450815	29452378	AT1G78265.2;AT1G78265	TAIR10 lncRNA	+	1563	Cluster3	co-expressed
Chr1	TAIR10	gene	29463656	29465053	-	ID=AT1G78310;Note=protein_coding_gene;Name=AT1G78310	Cluster3	Chr1	29463910	29464897	TCONS_00007651;XLOC_004045	novel_lncRNA	+	987	Cluster3	co-expressed
Chr1	TAIR10	gene	29779721	29780773	-	ID=AT1G79160;Note=protein_coding_gene;Name=AT1G79160	Cluster3	Chr1	29779808	29780939	TCONS_00007729;XLOC_004082	novel_lncRNA	+	965	Cluster3	co-expressed
Chr1	TAIR10	gene	30217116	30220004	+	ID=AT1G80380;Note=protein_coding_gene;Name=AT1G80380	Cluster5	Chr1	30217414	30220480	TCONS_00015827;XLOC_008155	novel_lncRNA	-	2590	Cluster4	co-expressed
Chr2	TAIR10	gene	1687196	1687817	-	ID=AT2G04800;Note=protein_coding_gene;Name=AT2G04800	Cluster5	Chr2	1687177	1687825	TCONS_00016306;XLOC_008426	novel_lncRNA	+	622	Cluster5	co-expressed
Chr2	TAIR10	gene	1799234	1800392	-	ID=AT2G05070;Note=protein_coding_gene;Name=AT2G05070	Cluster6	Chr2	1799337	1823866	TCONS_00016325;XLOC_008443	novel_lncRNA	+	1055	Cluster6	co-expressed
Chr2	TAIR10	gene	1823240	1824425	-	ID=AT2G05100;Note=protein_coding_gene;Name=AT2G05100	Cluster6	Chr2	1799337	1823866	TCONS_00016325;XLOC_008443	novel_lncRNA	+	627	Cluster6	co-expressed
Chr2	TAIR10	gene	6666316	6667704	-	ID=AT2G15320;Note=protein_coding_gene;Name=AT2G15320	Cluster3	Chr2	6666501	6667943	TCONS_00017139;XLOC_009050	novel_lncRNA	+	1203	Cluster3	co-expressed
Chr2	TAIR10	gene	7590295	7594090	-	ID=AT2G17480;Note=protein_coding_gene;Name=AT2G17480	Cluster6	Chr2	7589807	7590966	TCONS_00017346;XLOC_009171	novel_lncRNA	+	672	Cluster6	co-expressed
Chr2	TAIR10	gene	7822074	7824005	-	ID=AT2G17975;Note=protein_coding_gene;Name=AT2G17975	Cluster6	Chr2	7822803	7823999	TCONS_00017410;XLOC_009201	novel_lncRNA	+	1196	Cluster6	co-expressed
Chr2	TAIR10	gene	8470374	8471644	-	ID=AT2G19570;Note=protein_coding_gene;Name=AT2G19570	Cluster3	Chr2	8470619	8471735	AT2G19572.1;AT2G19572	TAIR10 lncRNA	+	1025	Cluster3	co-expressed
Chr2	TAIR10	gene	12168840	12173679	-	ID=AT2G28470;Note=protein_coding_gene;Name=AT2G28470	Cluster6	Chr2	12173084	12173543	TCONS_00018609;XLOC_009817	novel_lncRNA	+	459	Cluster6	co-expressed
Chr2	TAIR10	gene	12936979	12938834	-	ID=AT2G30360;Note=protein_coding_gene;Name=AT2G30360	Cluster6	Chr2	12937350	12939638	AT2G30362.1;AT2G30362	TAIR10 lncRNA	+	1484	Cluster6	co-expressed
Chr2	TAIR10	gene	14119526	14122094	-	ID=AT2G33320;Note=protein_coding_gene;Name=AT2G33320	Cluster3	Chr2	14119550	14122022	TCONS_00019149;XLOC_010071	novel_lncRNA	+	2472	Cluster3	co-expressed
Chr2	TAIR10	gene	14119526	14122094	-	ID=AT2G33320;Note=protein_coding_gene;Name=AT2G33320	Cluster3	Chr2	14119566	14122022	TCONS_00019150;XLOC_010071	novel_lncRNA	+	2456	Cluster3	co-expressed
Chr2	TAIR10	gene	14393181	14394858	-	ID=AT2G34080;Note=protein_coding_gene;Name=AT2G34080	Cluster3	Chr2	14393190	14395029	TCONS_00019240;XLOC_010117	novel_lncRNA	+	1668	Cluster3	co-expressed
Chr2	TAIR10	gene	15088832	15092415	-	ID=AT2G35940;Note=protein_coding_gene;Name=AT2G35940	Cluster3	Chr2	15088858	15089964	TCONS_00019459;XLOC_010226	novel_lncRNA	+	1106	Cluster3	co-expressed
Chr2	TAIR10	gene	15159591	15160750	-	ID=AT2G36100;Note=protein_coding_gene;Name=AT2G36100	Cluster3	Chr2	15160391	15160738	TCONS_00019480;XLOC_010238	novel_lncRNA	+	347	Cluster3	co-expressed
Chr2	TAIR10	gene	15299362	15300990	-	ID=AT2G36470;Note=protein_coding_gene;Name=AT2G36470	Cluster3	Chr2	15299157	15300825	TCONS_00019541;XLOC_010265	novel_lncRNA	+	1464	Cluster3	co-expressed
Chr2	TAIR10	gene	15420190	15421866	-	ID=AT2G36790;Note=protein_coding_gene;Name=AT2G36790	Cluster6	Chr2	15420354	15421943	AT2G36792.1;AT2G36792	TAIR10 lncRNA	+	1512	Cluster6	co-expressed
Chr2	TAIR10	gene	15420190	15421866	-	ID=AT2G36790;Note=protein_coding_gene;Name=AT2G36790	Cluster6	Chr2	15420880	15421964	AT2G36792.2;AT2G36792	TAIR10 lncRNA	+	986	Cluster6	co-expressed
Chr2	TAIR10	gene	15861688	15864009	-	ID=AT2G37890;Note=protein_coding_gene;Name=AT2G37890	Cluster1	Chr2	15862607	15863951	TCONS_00019672;XLOC_010338	novel_lncRNA	+	1344	Cluster2	co-expressed
Chr2	TAIR10	gene	17367822	17369189	+	ID=AT2G41660;Note=protein_coding_gene;Name=AT2G41660	Cluster3	Chr2	17367750	17369090	TCONS_00024985;XLOC_013248	novel_lncRNA	-	1269	Cluster3	co-expressed
Chr2	TAIR10	gene	17367822	17369189	+	ID=AT2G41660;Note=protein_coding_gene;Name=AT2G41660	Cluster3	Chr2	17367750	17369229	TCONS_00024986;XLOC_013248	novel_lncRNA	-	1368	Cluster3	co-expressed
Chr2	TAIR10	gene	18425180	18426060	+	ID=AT2G44670;Note=protein_coding_gene;Name=AT2G44670	Cluster3	Chr2	18425201	18426072	TCONS_00025367;XLOC_013421	novel_lncRNA	-	859	Cluster3	co-expressed
Chr2	TAIR10	gene	18820242	18821889	-	ID=AT2G45680;Note=protein_coding_gene;Name=AT2G45680	Cluster3	Chr2	18820690	18822184	AT2G45685.1;AT2G45685	TAIR10 lncRNA	+	1199	Cluster3	co-expressed
Chr2	TAIR10	gene	19138801	19140747	-	ID=AT2G46620;Note=protein_coding_gene;Name=AT2G46620	Cluster3	Chr2	19138777	19140715	TCONS_00020720;XLOC_010843	novel_lncRNA	+	1915	Cluster3	co-expressed
Chr2	TAIR10	gene	19309868	19315241	-	ID=AT2G47000;Note=protein_coding_gene;Name=AT2G47000	Cluster1	Chr2	19309598	19311476	TCONS_00020767;XLOC_010866	novel_lncRNA	+	1609	Cluster3	co-expressed
Chr2	TAIR10	gene	19508980	19511792	+	ID=AT2G47550;Note=protein_coding_gene;Name=AT2G47550	Cluster1	Chr2	19509009	19509537	TCONS_00025648;XLOC_013570	novel_lncRNA	-	528	Cluster2	co-expressed
Chr3	TAIR10	gene	312359	313849	-	ID=AT3G01900;Note=protein_coding_gene;Name=AT3G01900	Cluster2	Chr3	312557	313289	TCONS_00025820;XLOC_013661	novel_lncRNA	+	732	Cluster2	co-expressed
Chr3	TAIR10	gene	326397	327412	-	ID=AT3G01970;Note=protein_coding_gene;Name=AT3G01970	Cluster3	Chr3	326111	327243	TCONS_00025826;XLOC_013665	novel_lncRNA	+	847	Cluster3	co-expressed
Chr3	TAIR10	gene	755159	759282	-	ID=AT3G03260;Note=protein_coding_gene;Name=AT3G03260	Cluster1	Chr3	755189	756291	TCONS_00025980;XLOC_013732	novel_lncRNA	+	1102	Cluster1	co-expressed
Chr3	TAIR10	gene	755159	759282	-	ID=AT3G03260;Note=protein_coding_gene;Name=AT3G03260	Cluster1	Chr3	755381	756291	TCONS_00025981;XLOC_013732	novel_lncRNA	+	910	Cluster1	co-expressed
Chr3	TAIR10	gene	1522449	1523889	-	ID=AT3G05345;Note=protein_coding_gene;Name=AT3G05345	Cluster6	Chr3	1521084	1523279	TCONS_00026214;XLOC_013840	novel_lncRNA	+	831	Cluster6	co-expressed
Chr3	TAIR10	gene	1761205	1763984	-	ID=AT3G05900;Note=protein_coding_gene;Name=AT3G05900	Cluster6	Chr3	1760904	1764212	AT3G05905.1;AT3G05905	TAIR10 lncRNA	+	2780	Cluster6	co-expressed
Chr3	TAIR10	gene	2754782	2756507	+	ID=AT3G09030;Note=protein_coding_gene;Name=AT3G09030	Cluster3	Chr3	2754626	2756439	TCONS_00032611;XLOC_017312	novel_lncRNA	-	1658	Cluster3	co-expressed
Chr3	TAIR10	gene	3962382	3963984	-	ID=AT3G12500;Note=protein_coding_gene;Name=AT3G12500	Cluster1	Chr3	3963123	3964222	AT3G12502.1;AT3G12502	TAIR10 lncRNA	+	861	Cluster1	co-expressed
Chr3	TAIR10	gene	4143726	4145967	+	ID=AT3G12977;Note=protein_coding_gene;Name=AT3G12977	Cluster5	Chr3	4143502	4146054	TCONS_00033096;XLOC_017549	novel_lncRNA	-	2242	Cluster5	co-expressed
Chr3	TAIR10	gene	6393910	6394785	+	ID=AT3G18560;Note=protein_coding_gene;Name=AT3G18560	Cluster5	Chr3	6393722	6394868	TCONS_00033733;XLOC_017853	novel_lncRNA	-	876	Cluster5	co-expressed
Chr3	TAIR10	gene	6465825	6467175	+	ID=AT3G18773;Note=protein_coding_gene;Name=AT3G18773	Cluster4	Chr3	6466239	6468021	TCONS_00033765;XLOC_017870	novel_lncRNA	-	936	Cluster6	co-expressed
Chr3	TAIR10	gene	6567157	6575282	-	ID=AT3G19040;Note=protein_coding_gene;Name=AT3G19040	Cluster6	Chr3	6567978	6569223	TCONS_00027769;XLOC_014604	novel_lncRNA	+	1245	Cluster6	co-expressed
Chr3	TAIR10	gene	7092900	7093501	-	ID=AT3G20340;Note=protein_coding_gene;Name=AT3G20340	Cluster5	Chr3	7092822	7093440	TCONS_00027947;XLOC_014681	novel_lncRNA	+	541	Cluster6	co-expressed
Chr3	TAIR10	gene	7284963	7286260	-	ID=AT3G20830;Note=protein_coding_gene;Name=AT3G20830	Cluster3	Chr3	7284928	7286356	TCONS_00027993;XLOC_014709	novel_lncRNA	+	1298	Cluster3	co-expressed
Chr3	TAIR10	gene	7664345	7666195	+	ID=AT3G21750;Note=protein_coding_gene;Name=AT3G21750	Cluster3	Chr3	7664440	7666036	TCONS_00034116;XLOC_018033	novel_lncRNA	-	1596	Cluster3	co-expressed
Chr3	TAIR10	gene	9358719	9360463	+	ID=AT3G25700;Note=protein_coding_gene;Name=AT3G25700	Cluster3	Chr3	9358809	9359916	TCONS_00034460;XLOC_018241	novel_lncRNA	-	1107	Cluster3	co-expressed
Chr3	TAIR10	gene	9463316	9464283	-	ID=AT3G25870;Note=protein_coding_gene;Name=AT3G25870	Cluster3	Chr3	9463442	9464559	TCONS_00028576;XLOC_015035	novel_lncRNA	+	841	Cluster3	co-expressed
Chr3	TAIR10	gene	9969705	9971268	+	ID=AT3G27025;Note=protein_coding_gene;Name=AT3G27025	Cluster5	Chr3	9969948	9971398	TCONS_00034636;XLOC_018338	novel_lncRNA	-	1320	Cluster5	co-expressed
Chr3	TAIR10	gene	9969705	9971268	+	ID=AT3G27025;Note=protein_coding_gene;Name=AT3G27025	Cluster5	Chr3	9969948	9971398	TCONS_00034635;XLOC_018338	novel_lncRNA	-	1320	Cluster5	co-expressed
Chr3	TAIR10	gene	10796716	10803237	+	ID=AT3G28770;Note=protein_coding_gene;Name=AT3G28770	Cluster6	Chr3	10797606	10799717	TCONS_00034836;XLOC_018452	novel_lncRNA	-	2111	Cluster6	co-expressed
Chr3	TAIR10	gene	10940446	10941833	-	ID=AT3G28920;Note=protein_coding_gene;Name=AT3G28920	Cluster3	Chr3	10940529	10941506	TCONS_00028925;XLOC_015217	novel_lncRNA	+	977	Cluster3	co-expressed
Chr3	TAIR10	gene	17724590	17725198	+	ID=AT3G48020;Note=protein_coding_gene;Name=AT3G48020	Cluster3	Chr3	17724438	17725108	TCONS_00035952;XLOC_019265	novel_lncRNA	-	519	Cluster3	co-expressed
Chr3	TAIR10	gene	18465679	18466376	+	ID=AT3G49780;Note=protein_coding_gene;Name=AT3G49780	Cluster4	Chr3	18465509	18466990	TCONS_00036161;XLOC_019368	novel_lncRNA	-	698	Cluster4	co-expressed
Chr3	TAIR10	gene	18929526	18931839	+	ID=AT3G50930;Note=protein_coding_gene;Name=AT3G50930	Cluster2	Chr3	18929601	18931815	TCONS_00036294;XLOC_019444	novel_lncRNA	-	2214	Cluster2	co-expressed
Chr3	TAIR10	gene	19446970	19447872	+	ID=AT3G52460;Note=protein_coding_gene;Name=AT3G52460	Cluster3	Chr3	19446881	19447881	TCONS_00036462;XLOC_019527	novel_lncRNA	-	903	Cluster3	co-expressed
Chr3	TAIR10	gene	19626748	19629073	-	ID=AT3G52930;Note=protein_coding_gene;Name=AT3G52930	Cluster3	Chr3	19627005	19628518	TCONS_00030537;XLOC_016288	novel_lncRNA	+	1513	Cluster3	co-expressed
Chr3	TAIR10	gene	19803655	19805713	-	ID=AT3G53420;Note=protein_coding_gene;Name=AT3G53420	Cluster4	Chr3	19803609	19805498	TCONS_00030593;XLOC_016321	novel_lncRNA	+	1844	Cluster4	co-expressed
Chr3	TAIR10	gene	20200688	20203782	-	ID=AT3G54580;Note=protein_coding_gene;Name=AT3G54580	Cluster1	Chr3	20200578	20203224	TCONS_00030707;XLOC_016379	novel_lncRNA	+	2537	Cluster3	co-expressed
Chr3	TAIR10	gene	20200688	20203782	-	ID=AT3G54580;Note=protein_coding_gene;Name=AT3G54580	Cluster1	Chr3	20200578	20203224	TCONS_00030706;XLOC_016379	novel_lncRNA	+	2537	Cluster3	co-expressed
Chr3	TAIR10	gene	20200688	20203782	-	ID=AT3G54580;Note=protein_coding_gene;Name=AT3G54580	Cluster1	Chr3	20200622	20203472	TCONS_00030708;XLOC_016379	novel_lncRNA	+	2785	Cluster1	co-expressed
Chr3	TAIR10	gene	20223148	20225523	-	ID=AT3G54640;Note=protein_coding_gene;Name=AT3G54640	Cluster3	Chr3	20223141	20223745	TCONS_00030717;XLOC_016384	novel_lncRNA	+	598	Cluster3	co-expressed
Chr3	TAIR10	gene	21649364	21650287	-	ID=AT3G58550;Note=protein_coding_gene;Name=AT3G58550	Cluster1	Chr3	21649715	21650288	TCONS_00031133;XLOC_016590	novel_lncRNA	+	572	Cluster1	co-expressed
Chr3	TAIR10	gene	21836579	21838620	+	ID=AT3G59080;Note=protein_coding_gene;Name=AT3G59080	Cluster6	Chr3	21836519	21838921	TCONS_00037254;XLOC_019907	novel_lncRNA	-	2042	Cluster6	co-expressed
Chr3	TAIR10	gene	22805180	22806527	+	ID=AT3G61630;Note=protein_coding_gene;Name=AT3G61630	Cluster3	Chr3	22805098	22806286	TCONS_00037552;XLOC_020050	novel_lncRNA	-	1107	Cluster3	co-expressed
Chr3	TAIR10	gene	23353615	23355160	-	ID=AT3G63210;Note=protein_coding_gene;Name=AT3G63210	Cluster3	Chr3	23353832	23355317	TCONS_00031636;XLOC_016842	novel_lncRNA	+	1328	Cluster3	co-expressed
Chr4	TAIR10	gene	185450	187627	-	ID=AT4G00430;Note=protein_coding_gene;Name=AT4G00430	Cluster6	Chr4	187200	187612	TCONS_00037844;XLOC_020208	novel_lncRNA	+	412	Cluster6	co-expressed
Chr4	TAIR10	gene	382663	386529	-	ID=AT4G00900;Note=protein_coding_gene;Name=AT4G00900	Cluster2	Chr4	384812	386101	TCONS_00037900;XLOC_020229	novel_lncRNA	+	1289	Cluster2	co-expressed
Chr4	TAIR10	gene	4070813	4072305	-	ID=AT4G06744;Note=protein_coding_gene;Name=AT4G06744	Cluster3	Chr4	4070724	4072313	TCONS_00038641;XLOC_020683	novel_lncRNA	+	1493	Cluster3	co-expressed
Chr4	TAIR10	gene	5323800	5325341	-	ID=AT4G08400;Note=protein_coding_gene;Name=AT4G08400	Cluster1	Chr4	5323570	5325400	TCONS_00038823;XLOC_020833	novel_lncRNA	+	1542	Cluster3	co-expressed
Chr4	TAIR10	gene	5339086	5341209	-	ID=AT4G08410;Note=protein_coding_gene;Name=AT4G08410	Cluster1	Chr4	5338720	5341214	TCONS_00038825;XLOC_020835	novel_lncRNA	+	2124	Cluster3	co-expressed
Chr4	TAIR10	gene	7858183	7859918	+	ID=AT4G13510;Note=protein_coding_gene;Name=AT4G13510	Cluster3	Chr4	7857999	7859691	AT4G13505.1;AT4G13505	TAIR10 lncRNA	-	1509	Cluster3	co-expressed
Chr4	TAIR10	gene	7946155	7948376	+	ID=AT4G13660;Note=protein_coding_gene;Name=AT4G13660	Cluster3	Chr4	7946136	7948478	TCONS_00043989;XLOC_023649	novel_lncRNA	-	2222	Cluster3	co-expressed
Chr4	TAIR10	gene	8521522	8523705	-	ID=AT4G14900;Note=protein_coding_gene;Name=AT4G14900	Cluster3	Chr4	8522376	8523671	TCONS_00039549;XLOC_021249	novel_lncRNA	+	1295	Cluster3	co-expressed
Chr4	TAIR10	gene	9876238	9880254	+	ID=AT4G17770;Note=protein_coding_gene;Name=AT4G17770	Cluster1	Chr4	9877030	9879036	TCONS_00044556;XLOC_023911	novel_lncRNA	-	2006	Cluster2	co-expressed
Chr4	TAIR10	gene	13419567	13423790	+	ID=AT4G26600;Note=protein_coding_gene;Name=AT4G26600	Cluster6	Chr4	13422196	13423736	TCONS_00045534;XLOC_024408	novel_lncRNA	-	1540	Cluster6	co-expressed
Chr4	TAIR10	gene	13511839	13513406	+	ID=AT4G26890;Note=protein_coding_gene;Name=AT4G26890	Cluster1	Chr4	13511850	13513329	TCONS_00045563;XLOC_024426	novel_lncRNA	-	1479	Cluster3	co-expressed
Chr4	TAIR10	gene	13959970	13960574	+	ID=AT4G28085;Note=protein_coding_gene;Name=AT4G28085	Cluster6	Chr4	13959874	13960492	TCONS_00045718;XLOC_024497	novel_lncRNA	-	523	Cluster6	co-expressed
Chr4	TAIR10	gene	14579704	14581700	+	ID=AT4G29780;Note=protein_coding_gene;Name=AT4G29780	Cluster6	Chr4	14579914	14581493	TCONS_00045841;XLOC_024581	novel_lncRNA	-	1579	Cluster6	co-expressed
Chr4	TAIR10	gene	14858490	14859503	-	ID=AT4G30370;Note=protein_coding_gene;Name=AT4G30370	Cluster3	Chr4	14858728	14859348	TCONS_00041335;XLOC_022144	novel_lncRNA	+	620	Cluster3	co-expressed
Chr4	TAIR10	gene	16136749	16138201	+	ID=AT4G33565;Note=protein_coding_gene;Name=AT4G33565	Cluster3	Chr4	16136898	16138184	TCONS_00046325;XLOC_024797	novel_lncRNA	-	1286	Cluster3	co-expressed
Chr4	TAIR10	gene	17305758	17307643	+	ID=AT4G36710;Note=protein_coding_gene;Name=AT4G36710	Cluster3	Chr4	17305872	17307356	TCONS_00046667;XLOC_024964	novel_lncRNA	-	1484	Cluster3	co-expressed
Chr4	TAIR10	gene	18276505	18279848	+	ID=AT4G39270;Note=protein_coding_gene;Name=AT4G39270	Cluster3	Chr4	18276911	18279058	TCONS_00046979;XLOC_025111	novel_lncRNA	-	2147	Cluster3	co-expressed
Chr5	TAIR10	gene	227953	230051	-	ID=AT5G01600;Note=protein_coding_gene;Name=AT5G01600	Cluster2	Chr5	227023	230013	AT5G01595.1;AT5G01595	TAIR10 lncRNA	+	2061	Cluster2	co-expressed
Chr5	TAIR10	gene	272832	277561	-	ID=AT5G01730;Note=protein_coding_gene;Name=AT5G01730	Cluster6	Chr5	272838	276426	AT5G01732.1;AT5G01732	TAIR10 lncRNA	+	3588	Cluster6	co-expressed
Chr5	TAIR10	gene	320695	323169	+	ID=AT5G01830;Note=protein_coding_gene;Name=AT5G01830	Cluster3	Chr5	320506	323063	TCONS_00054124;XLOC_028895	novel_lncRNA	-	2369	Cluster3	co-expressed
Chr5	TAIR10	gene	2132350	2133587	+	ID=AT5G06860;Note=protein_coding_gene;Name=AT5G06860	Cluster2	Chr5	2132196	2133746	AT5G06865.1;AT5G06865	TAIR10 lncRNA	-	1238	Cluster2	co-expressed
Chr5	TAIR10	gene	2132350	2133587	+	ID=AT5G06860;Note=protein_coding_gene;Name=AT5G06860	Cluster2	Chr5	2132275	2133743	AT5G06865.2;AT5G06865	TAIR10 lncRNA	-	1238	Cluster2	co-expressed
Chr5	TAIR10	gene	2391722	2396329	+	ID=AT5G07570;Note=protein_coding_gene;Name=AT5G07570	Cluster6	Chr5	2392478	2393476	TCONS_00054758;XLOC_029200	novel_lncRNA	-	998	Cluster6	co-expressed
Chr5	TAIR10	gene	2949241	2950513	-	ID=AT5G09470;Note=protein_coding_gene;Name=AT5G09470	Cluster1	Chr5	2949234	2949793	TCONS_00048037;XLOC_025622	novel_lncRNA	+	553	Cluster1	co-expressed
Chr5	TAIR10	gene	4272060	4274660	+	ID=AT5G13330;Note=protein_coding_gene;Name=AT5G13330	Cluster3	Chr5	4271759	4274674	TCONS_00055400;XLOC_029476	novel_lncRNA	-	2601	Cluster3	co-expressed
Chr5	TAIR10	gene	6408242	6409417	-	ID=AT5G19100;Note=protein_coding_gene;Name=AT5G19100	Cluster6	Chr5	6408106	6409474	TCONS_00048998;XLOC_026108	novel_lncRNA	+	1176	Cluster6	co-expressed
Chr5	TAIR10	gene	6821990	6825981	+	ID=AT5G20220;Note=protein_coding_gene;Name=AT5G20220	Cluster6	Chr5	6825260	6825940	AT5G20225.1;AT5G20225	TAIR10 lncRNA	-	680	Cluster6	co-expressed
Chr5	TAIR10	gene	7736590	7738535	-	ID=AT5G23060;Note=protein_coding_gene;Name=AT5G23060	Cluster6	Chr5	7736536	7738103	TCONS_00049340;XLOC_026282	novel_lncRNA	+	1514	Cluster4	co-expressed
Chr5	TAIR10	gene	7736590	7738535	-	ID=AT5G23060;Note=protein_coding_gene;Name=AT5G23060	Cluster6	Chr5	7736566	7738103	TCONS_00049341;XLOC_026282	novel_lncRNA	+	1514	Cluster4	co-expressed
Chr5	TAIR10	gene	13434181	13435167	+	ID=AT5G35190;Note=protein_coding_gene;Name=AT5G35190	Cluster1	Chr5	13434141	13435411	TCONS_00057454;XLOC_030601	novel_lncRNA	-	987	Cluster3	co-expressed
Chr5	TAIR10	gene	14062676	14065706	+	ID=AT5G35926;Note=protein_coding_gene;Name=AT5G35926	Cluster5	Chr5	14065085	14066259	TCONS_00057570;XLOC_030671	novel_lncRNA	-	621	Cluster5	co-expressed
Chr5	TAIR10	gene	14141641	14143436	+	ID=AT5G36001;Note=protein_coding_gene;Name=AT5G36001	Cluster6	Chr5	14141897	14143241	AT5G36002.1;AT5G36002	TAIR10 lncRNA	-	1344	Cluster6	co-expressed
Chr5	TAIR10	gene	15911416	15912830	+	ID=AT5G39760;Note=protein_coding_gene;Name=AT5G39760	Cluster3	Chr5	15911419	15912560	TCONS_00057974;XLOC_030924	novel_lncRNA	-	1141	Cluster3	co-expressed
Chr5	TAIR10	gene	16779749	16781245	+	ID=AT5G41920;Note=protein_coding_gene;Name=AT5G41920	Cluster3	Chr5	16779844	16781147	TCONS_00058187;XLOC_031042	novel_lncRNA	-	1303	Cluster3	co-expressed
Chr5	TAIR10	gene	16994240	16994930	-	ID=AT5G42500;Note=protein_coding_gene;Name=AT5G42500	Cluster3	Chr5	16994078	16995138	TCONS_00051135;XLOC_027407	novel_lncRNA	+	691	Cluster3	co-expressed
Chr5	TAIR10	gene	16998268	16998816	-	ID=AT5G42510;Note=protein_coding_gene;Name=AT5G42510	Cluster3	Chr5	16997967	16998816	TCONS_00051138;XLOC_027410	novel_lncRNA	+	549	Cluster3	co-expressed
Chr5	TAIR10	gene	17648857	17650131	-	ID=AT5G43890;Note=protein_coding_gene;Name=AT5G43890	Cluster6	Chr5	17648700	17650330	TCONS_00051302;XLOC_027498	novel_lncRNA	+	1275	Cluster6	co-expressed
Chr5	TAIR10	gene	17945957	17948400	+	ID=AT5G44560;Note=protein_coding_gene;Name=AT5G44560	Cluster6	Chr5	17947616	17948398	AT5G44562.1;AT5G44562	TAIR10 lncRNA	-	782	Cluster3	anti-co-expressed
Chr5	TAIR10	gene	19129640	19132283	-	ID=AT5G47100;Note=protein_coding_gene;Name=AT5G47100	Cluster5	Chr5	19129652	19130094	TCONS_00051669;XLOC_027683	novel_lncRNA	+	442	Cluster5	co-expressed
Chr5	TAIR10	gene	21510095	21513576	-	ID=AT5G53050;Note=protein_coding_gene;Name=AT5G53050	Cluster6	Chr5	21509860	21511850	AT5G53048.1;AT5G53048	TAIR10 lncRNA	+	1756	Cluster1	anti-co-expressed
Chr5	TAIR10	gene	22895616	22896653	-	ID=AT5G56550;Note=protein_coding_gene;Name=AT5G56550	Cluster5	Chr5	22894501	22896582	TCONS_00052787;XLOC_028243	novel_lncRNA	+	967	Cluster5	co-expressed
Chr5	TAIR10	gene	23412025	23413627	-	ID=AT5G57790;Note=protein_coding_gene;Name=AT5G57790	Cluster6	Chr5	23412599	23413738	TCONS_00052906;XLOC_028309	novel_lncRNA	+	1028	Cluster6	co-expressed
Chr5	TAIR10	gene	23845198	23847393	+	ID=AT5G59070;Note=protein_coding_gene;Name=AT5G59070	Cluster6	Chr5	23845205	23846830	TCONS_00059981;XLOC_032011	novel_lncRNA	-	1625	Cluster6	co-expressed
Chr5	TAIR10	gene	24766386	24767430	-	ID=AT5G61600;Note=protein_coding_gene;Name=AT5G61600	Cluster6	Chr5	24766544	24767705	TCONS_00053358;XLOC_028510	novel_lncRNA	+	886	Cluster6	co-expressed
Chr5	TAIR10	gene	24954506	24955385	-	ID=AT5G62140;Note=protein_coding_gene;Name=AT5G62140	Cluster6	Chr5	24954582	24955364	TCONS_00053415;XLOC_028537	novel_lncRNA	+	782	Cluster6	co-expressed
Chr5	TAIR10	gene	24978844	24979849	-	ID=AT5G62180;Note=protein_coding_gene;Name=AT5G62180	Cluster3	Chr5	24978911	24979963	TCONS_00053428;XLOC_028542	novel_lncRNA	+	938	Cluster3	co-expressed
Chr5	TAIR10	gene	25408895	25410573	-	ID=AT5G63450;Note=protein_coding_gene;Name=AT5G63450	Cluster6	Chr5	25409332	25410438	TCONS_00053545;XLOC_028612	novel_lncRNA	+	1106	Cluster6	co-expressed
Chr5	TAIR10	gene	25762270	25764154	-	ID=AT5G64430;Note=protein_coding_gene;Name=AT5G64430	Cluster3	Chr5	25762499	25764126	TCONS_00053652;XLOC_028662	novel_lncRNA	+	1627	Cluster3	co-expressed
Chr5	TAIR10	gene	26052245	26052644	-	ID=AT5G65207;Note=protein_coding_gene;Name=AT5G65207	Cluster5	Chr5	26052129	26052993	TCONS_00053764;XLOC_028714	novel_lncRNA	+	400	Cluster5	co-expressed
