# Supplementary material for: Systematic characterization of novel lncRNAs responding to phosphate starvation in Arabidopsis thaliana
Source: BMC Genomics. 2016 Aug 18;17:655. doi: 10.1186/s12864-016-2929-2 (PMC4991007; doi:10.1186/s12864-016-2929-2)
Supplement: Additional file 6: — Photosynthesis-related and P– repressed genes in roots and shoots. This file contains genes that are regulated by Pi starvation and involved in photosynthesis pathway. (XLSX 33 kb) [file 12864_2016_2929_MOESM6_ESM.xlsx]

## Sheet: root_P-_repressed
### Additional file 3. Photosynthesis-related genes of cluster 5 and cluster 6.
This sheet contains all P- repressed genes in roots that are involved in light reactions of photosynthesis process.
Genes that have antisense lncRNAs are highlighten in Bold
Order of reactions	Name of Involved reaction	Gene ID	Function description of gene	Log2Foldchange(P-/P+) in roots	Set of fold change of genes involved in the same process, as the same as shown in the Figure 4d				Transcript ID	FPKM of Root_poly(A)+_P-_rep1	FPKM of Root_poly(A)+_P-_rep2	FPKM of Root_poly(A)+_P+_rep1	FPKM of Root_poly(A)+_P+_rep2	Antisense lncRNA ID	Log2Foldchange(P-/P+) of antisense lncRNA in roots
1.1.1.1	PS.lightreaction.photosystem II.LHC-II	AT5G54270	Symbols: LHCB3, LHCB3*1 | LHCB3 (LIGHT-HARVESTING CHLOROPHYLL B-BINDING PROTEIN 3); structural molecule | chr5:22038273-22039568 FORWARD	-1.79433	-1.79433	-2.05742	-1.21109		AT5G54270.1	20.397	5.39674	96.4649	37.5719
1.1.1.1	PS.lightreaction.photosystem II.LHC-II	AT2G34420	Symbols: LHB1B2, LHCB1.5 | LHB1B2; chlorophyll binding | chr2:14522524-14523568 REVERSE	-2.05742	-1.47823	-1.29477			AT2G34420.1	84.05	20.2673	595.202	118.15
1.1.1.1	PS.lightreaction.photosystem II.LHC-II	AT4G10340	Symbols: LHCB5 | LHCB5 (LIGHT HARVESTING COMPLEX OF PHOTOSYSTEM II 5); chlorophyll binding | chr4:6408016-6409677 FORWARD	-1.21109					AT4G10340.1	32.6666	19.1572	102.938	41.9272
1.1.1.1	PS.lightreaction.photosystem II.LHC-II	AT1G15820	Symbols: LHCB6, CP24 | LHCB6 (LIGHT HARVESTING COMPLEX PSII SUBUNIT 6); chlorophyll binding | chr1:5446462-5447859 REVERSE	-1.47823					AT1G15820.1	13.1287	12.4274	73.9463	28.2615
1.1.1.1	PS.lightreaction.photosystem II.LHC-II	AT5G01530	chlorophyll A-B binding protein CP29 (LHCB4) | chr5:208937-210445 FORWARD	-1.29477					AT5G01530.1	33.611	34.3414	127.78	86.5532
1.1.1.2	PS.lightreaction.photosystem II.PSII polypeptide subunits	AT3G50820	Symbols: PSBO2, PSBO-2, OEC33 | PSBO2 (PHOTOSYSTEM II SUBUNIT O-2); oxygen evolving/ poly(U) binding | chr3:18890876-18892426 REVERSE	-2.3538	-2.3538	-2.1819	-1.49714		AT3G50820.1	5.71864	10.5599	63.5468	56.0797
1.1.1.2	PS.lightreaction.photosystem II.PSII polypeptide subunits	AT1G05385	photosystem II 11 kDa protein-related | chr1:1582671-1583718 REVERSE	-2.1819	-1.9067	-1.76195	-2.02603		AT1G05385.1	1.53555	3.68361	27.1469	10.0198
1.1.1.2	PS.lightreaction.photosystem II.PSII polypeptide subunits	AT4G21280	Symbols: PSBQ, PSBQA, PSBQ-1 | oxygen-evolving enhancer protein 3, chloroplast, putative (PSBQ1) (PSBQ) | chr4:11334402-11335773 FORWARD	-1.49714	-1.6806	-1.4359	-1.42503		AT4G21280.2	0.703144	1.15471e-08	1.22213	0.00145495
1.1.1.2	PS.lightreaction.photosystem II.PSII polypeptide subunits	AT4G05180	Symbols: PSBQ, PSBQ-2, PSII-Q | PSBQ-2; calcium ion binding | chr4:2671822-2673243 REVERSE	-1.9067	-1.30079	-1.05241	-1.23389		AT4G05180.1	10.2693	7.8009	46.8093	38.9398
1.1.1.2	PS.lightreaction.photosystem II.PSII polypeptide subunits	AT1G06680	Symbols: PSBP-1, OEE2, PSII-P, OE23 | PSBP-1 (PHOTOSYSTEM II SUBUNIT P-1); poly(U) binding | chr1:2047825-2049418 FORWARD	-1.76195	-1.33181	-1.4216	-1.81206		AT1G06680.2	0.874839	1.84891	76.3787	3.34776
1.1.1.2	PS.lightreaction.photosystem II.PSII polypeptide subunits	AT5G02120	Symbols: OHP | OHP (ONE HELIX PROTEIN) | chr5:419091-419773 FORWARD	-2.02603					AT5G02120.1	2.89893	2.455	30.2932	11.1975
1.1.1.2	PS.lightreaction.photosystem II.PSII polypeptide subunits	AT1G51400	photosystem II 5 kD protein | chr1:19052023-19052582 REVERSE	-1.6806					AT1G51400.1	30.5672	45.2365	139.27	130.8
1.1.1.2	PS.lightreaction.photosystem II.PSII polypeptide subunits	AT2G28605	Encodes a PsbP domain-OEC23 like protein localized in thylakoid (peripheral-lumenal side). | chr2:12254888-12255837 FORWARD	-1.4359					AT2G28605.1	0.617618	1.1892	5.34569	4.05917
1.1.1.2	PS.lightreaction.photosystem II.PSII polypeptide subunits	AT3G21055	Symbols: PSBTN | PSBTN (photosystem II subunit T) | chr3:7376635-7377186 REVERSE	-1.42503					AT3G21055.1	14.1301	13.9631	27.009	48.9377	TCONS_00028024;XLOC_014731	-1.08676
1.1.1.2	PS.lightreaction.photosystem II.PSII polypeptide subunits	AT2G06520	Symbols: PSBX | PSBX (photosystem II subunit X) | chr2:2587729-2588358 REVERSE	-1.30079					AT2G06520.1	18.0604	27.8812	101.899	43.1138
1.1.1.2	PS.lightreaction.photosystem II.PSII polypeptide subunits	AT2G30570	Symbols: PSBW | PSBW (PHOTOSYSTEM II REACTION CENTER W) | chr2:13019028-13020194 REVERSE	-1.05241					AT2G30570.1	21.9811	19.7058	47.0129	41.4466
1.1.1.2	PS.lightreaction.photosystem II.PSII polypeptide subunits	AT1G67740	Symbols: PSBY, YCF32 | PSBY | chr1:25394068-25395154 REVERSE	-1.23389					AT1G67740.1	6.15897	7.14986	14.0358	22.8251
1.1.1.2	PS.lightreaction.photosystem II.PSII polypeptide subunits	AT1G03600	photosystem II family protein | chr1:898876-899655 FORWARD	-1.33181					AT1G03600.1	4.71533	4.35219	28.7289	7.9758
1.1.1.2	PS.lightreaction.photosystem II.PSII polypeptide subunits	AT5G66570	Symbols: PSBO-1, OEE1, OEE33, OE33, PSBO1, MSP-1 | PSBO1 (PS II OXYGEN-EVOLVING COMPLEX 1); oxygen evolving/ poly(U) binding | chr5:26568653-26570278 FORWARD	-1.4216					AT5G66570.1	42.1843	32.1096	193.507	78.7135
1.1.1.2	PS.lightreaction.photosystem II.PSII polypeptide subunits	AT1G79040	Symbols: PSBR | PSBR (photosystem II subunit R) | chr1:29736016-29737009 FORWARD	-1.81206					AT1G79040.1	185.96	125.902	643.406	448.305
1.1.3	PS.lightreaction.cytochrome b6/f	AT4G03280	Symbols: PETC, PGR1 | PETC (PHOTOSYNTHETIC ELECTRON TRANSFER C); electron transporter, transferring electrons from cytochrome b6/f complex of photosystem II | chr4:1440146-1441863 FORWARD	-1.66701	-1.66701	-1.66928			AT4G03280.1	7.8207	25.3713	68.8624	38.5077
1.1.3	PS.lightreaction.cytochrome b6/f	AT2G26500	cytochrome b6f complex subunit (petM), putative | chr2:11270218-11270874 FORWARD	-1.66928					AT2G26500.1	13.9527	8.28382	47.0928	51.9805
1.1.5.1	PS.lightreaction.other electron carrier (ox/red).plastocyanin	AT1G20340	Symbols: DRT112, PETE2 | DRT112; copper ion binding / electron carrier | chr1:7042429-7043363 REVERSE	-1.53151	-1.53151				AT1G20340.1	17.4045	18.8174	73.0209	35.222
1.1.4	PS.lightreaction.ATP synthase	AT4G32260	ATP synthase family | chr4:15573636-15574737 REVERSE	-1.30659	-1.30659	-1.96839	-1.03493		AT4G32260.1	19.2908	41.2094	102.66	80.233
1.1.4.4	PS.lightreaction.ATP synthase.gamma chain	AT4G04640	Symbols: ATPC1 | ATPC1; enzyme regulator | chr4:2350498-2352018 REVERSE	-1.96839					AT4G04640.1	9.95468	9.4054	44.2779	42.8652
1.1.4.7	PS.lightreaction.ATP synthase.delta chain	AT4G00895	ATP synthase delta chain-related | chr4:381788-382643 FORWARD	-1.03493					AT4G00895.1	63.5266	52.4573	93.9071	143.968
1.1.2.1	PS.lightreaction.photosystem I.LHC-I	AT3G47470	Symbols: LHCA4, CAB4 | LHCA4 (LIGHT-HARVESTING CHLOROPHYLL-PROTEIN COMPLEX I SUBUNIT A4); chlorophyll binding | chr3:17493372-17495033 REVERSE	-1.74187	-1.74187	-1.18625	-1.48556		AT3G47470.1	69.7204	26.5468	287.419	129.487
1.1.2.1	PS.lightreaction.photosystem I.LHC-I	AT3G54890	Symbols: LHCA1 | LHCA1; chlorophyll binding | chr3:20339504-20341103 REVERSE	-1.18625					AT3G54890.3	2.14449	1.12938	4.17573	0.973118
1.1.2.1	PS.lightreaction.photosystem I.LHC-I	AT1G61520	Symbols: LHCA3 | LHCA3; chlorophyll binding | chr1:22700010-22701383 FORWARD	-1.48556					AT1G61520.2	5.56107	0.844167	2.72587	1.49004
1.1.2.2	PS.lightreaction.photosystem I.PSI polypeptide subunits	AT1G31330	Symbols: PSAF | PSAF (photosystem I subunit F) | chr1:11214824-11216037 REVERSE	-2.23452	-2.23452	-1.22385	-1.17777		AT1G31330.1	13.7764	16.5479	143.227	66.4415
1.1.2.2	PS.lightreaction.photosystem I.PSI polypeptide subunits	AT4G28750	Symbols: PSAE-1 | PSAE-1 (PSA E1 KNOCKOUT); catalytic | chr4:14202758-14203961 REVERSE	-1.22385	-1.49412	-1.44312	-1.13771		AT4G28750.1	9.87443	14.6608	48.7923	29.1383
1.1.2.2	PS.lightreaction.photosystem I.PSI polypeptide subunits	AT5G64040	Symbols: PSAN | PSAN; calmodulin binding | chr5:25628588-25629615 REVERSE	-1.17777	-2.2283	-1.72334	-1.56017		AT5G64040.2	12.3097	3.9411	1.89825	6.0528
1.1.2.2	PS.lightreaction.photosystem I.PSI polypeptide subunits	AT2G46820	Symbols: PTAC8, TMP14, PSAP, PSI-P | PSI-P (PHOTOSYSTEM I P SUBUNIT); DNA binding | chr2:19243589-19245141 FORWARD	-1.49412					AT2G46820.1	6.80897	9.08	31.7374	23.7684
1.1.2.2	PS.lightreaction.photosystem I.PSI polypeptide subunits	AT2G20260	Symbols: PSAE-2 | PSAE-2 (photosystem I subunit E-2); catalytic | chr2:8736734-8737767 FORWARD	-1.44312					AT2G20260.1	11.3122	21.8588	59.158	67.2462
1.1.2.2	PS.lightreaction.photosystem I.PSI polypeptide subunits	AT1G55670	Symbols: PSAG | PSAG (PHOTOSYSTEM I SUBUNIT G) | chr1:20802670-20803449 REVERSE	-1.13771					AT1G55670.1	13.2752	5.72535	32.1118	19.2781
1.1.2.2	PS.lightreaction.photosystem I.PSI polypeptide subunits	AT1G30380	Symbols: PSAK | PSAK (photosystem I subunit K) | chr1:10722197-10723247 FORWARD	-2.2283					AT1G30380.1	21.9134	16.1884	96.8581	70.3708
1.1.2.2	PS.lightreaction.photosystem I.PSI polypeptide subunits	AT1G08380	Symbols: PSAO | PSAO (photosystem I subunit O) | chr1:2640813-2641828 REVERSE	-1.72334					AT1G08380.1	14.1695	22.3186	83.2098	42.5281
1.1.2.2	PS.lightreaction.photosystem I.PSI polypeptide subunits	AT4G02770	Symbols: PSAD-1 | PSAD-1 (photosystem I subunit D-1) | chr4:1229111-1229945 REVERSE	-1.56017					AT4G02770.1	11.8727	14.1187	62.593	33.7315
1.1.5.2	PS.lightreaction.other electron carrier (ox/red).ferredoxin	AT1G60950	Symbols: FED A, ATFD2 | FED A; 2 iron, 2 sulfur cluster binding / electron carrier/ iron-sulfur cluster binding | chr1:22444520-22445161 FORWARD	-1.37827	-1.37827	-1.20787			AT1G60950.1	22.4145	20.0857	120.984	19.3318
1.1.5.2	PS.lightreaction.other electron carrier (ox/red).ferredoxin	AT1G10960	Symbols: ATFD1 | ATFD1 (FERREDOXIN 1); 2 iron, 2 sulfur cluster binding / electron carrier/ iron-sulfur cluster binding | chr1:3664386-3665039 FORWARD	-1.20787					AT1G10960.1	11.8444	17.0171	74.3008	18.0293
1.1.5.3	PS.lightreaction.other electron carrier (ox/red).ferredoxin reductase	AT1G20020	Symbols: ATLFNR2, FNR2 | FNR2 (FERREDOXIN-NADP(+)-OXIDOREDUCTASE 2); NADPH dehydrogenase/ oxidoreductase/ poly(U) binding | chr1:6942717-6945018 FORWARD	-1.2168	-1.2168	-1.47769			AT1G20020.2	1.33506	0.00687534	0.000908756	0.0247138
1.1.5.3	PS.lightreaction.other electron carrier (ox/red).ferredoxin reductase	AT5G66190	Symbols: ATLFNR1, FNR1 | FNR1 (FERREDOXIN-NADP(+)-OXIDOREDUCTASE 1); NADPH dehydrogenase/ electron transporter, transferring electrons within the cyclic electron transport pathway of photosynthesis/ electron transporter, transferring electrons within the noncyclic electron transp | chr5:26450964-26453199 REVERSE	-1.47769					AT5G66190.2	0.171581	0.571863	13.1762	0.171442

## Sheet: shoot_P-_repressed
### Additional file 3. Photosynthesis-related genes of cluster 5 and cluster 6.
This sheet contains all P- repressed genes in shoots that are involved in light reactions of photosynthesis process.
Genes that have antisense lncRNAs are highlighten in Bold
Order of reactions	Name of Involved reaction	Gene ID	Function description of gene	Log2Foldchange(P-/P+) in shoots	Set of fold change of genes involved in the same process, as the same as shown in the Figure 4d				Transcript ID	FPKM of Shoot_poly(A)+_P-_rep1	FPKM of Shoot_poly(A)+_P-_rep2	FPKM of Shoot_poly(A)+_P+_rep1	FPKM of Shoot_poly(A)+_P+_rep2	Antisense lncRNA ID	Log2Foldchange(P-/P+) of antisense lncRNA in shoots
1.1.1.1	PS.lightreaction.photosystem II.LHC-II	AT3G27690	Symbols: LHCB2.4, LHCB2.3, LHCB2 | LHCB2.3; chlorophyll binding | chr3:10255947-10257011 FORWARD	-2.01696	-2.01696	-1.93525	-2.86812		AT3G27690.1	204.618	184.695	770.004	782.517
1.1.1.1	PS.lightreaction.photosystem II.LHC-II	AT2G05100	Symbols: LHCB2.1, LHCB2 | LHCB2.1; chlorophyll binding | chr2:1823240-1824425 REVERSE	-1.93525	-1.63284				AT2G05100.1	505.853	467.677	1827.28	1829.8	TCONS_00016325;XLOC_008443	-1.72129
1.1.1.1	PS.lightreaction.photosystem II.LHC-II	AT1G29920	Symbols: CAB2, AB165, LHCB1.1 | CAB2 (CHLOROPHYLL A/B-BINDING PROTEIN 2); chlorophyll binding | chr1:10474784-10475959 REVERSE	-2.86812					AT1G29920.1	632.811	342.209	1414.55	897.532	TCONS_00003236;XLOC_001577	-1.63383
1.1.1.1	PS.lightreaction.photosystem II.LHC-II	AT2G05070	Symbols: LHCB2.2, LHCB2 | LHCB2.2; chlorophyll binding | chr2:1799234-1800392 REVERSE	-1.63284					AT2G05070.1	586.957	471.44	1750.21	1398.45	TCONS_00016325;XLOC_008443	-1.72129
1.1.1.2	PS.lightreaction.photosystem II.PSII polypeptide subunits	AT2G39470	Symbols: PPL2 | PPL2 (PsbP-like protein 2); calcium ion binding | chr2:16476216-16477843 FORWARD	-1.35441	-1.35441	-1.2453	-1.81995		AT2G39470.1	92.3465	108.149	207.906	249.907
1.1.1.2	PS.lightreaction.photosystem II.PSII polypeptide subunits	AT1G76450	oxygen-evolving complex-related | chr1:28684551-28686244 FORWARD	-1.2453	-1.64112	-1.29486	-1.63434		AT1G76450.1	105.454	123.154	243.38	271.059
1.1.1.2	PS.lightreaction.photosystem II.PSII polypeptide subunits	AT1G77090	thylakoid lumenal 29.8 kDa protein | chr1:28960387-28961922 REVERSE	-1.81995	-1.17354	-2.30732	-1.05316		AT1G77090.1	21.1261	27.813	74.1137	101.688
1.1.1.2	PS.lightreaction.photosystem II.PSII polypeptide subunits	AT5G02120	Symbols: OHP | OHP (ONE HELIX PROTEIN) | chr5:419091-419773 FORWARD	-1.64112	-1.01519				AT5G02120.1	143.101	124.564	418.175	353.731
1.1.1.2	PS.lightreaction.photosystem II.PSII polypeptide subunits	AT4G15510	photosystem II reaction center PsbP family protein | chr4:8860616-8862665 FORWARD	-1.29486					AT4G15510.2	1.55342	0.883004	2.9438	2.8381
1.1.1.2	PS.lightreaction.photosystem II.PSII polypeptide subunits	AT1G14150	oxygen evolving enhancer 3 (PsbQ) family protein | chr1:4839853-4840751 FORWARD	-1.63434					AT1G14150.1	80.546	117.237	199.418	209.483
1.1.1.2	PS.lightreaction.photosystem II.PSII polypeptide subunits	AT4G28660	Symbols: PSB28 | PSB28 (PHOTOSYSTEM II REACTION CENTER PSB28 PROTEIN) | chr4:14149916-14151104 FORWARD	-1.17354					AT4G28660.1	101.238	97.1369	186.37	231.917
1.1.1.2	PS.lightreaction.photosystem II.PSII polypeptide subunits	AT2G01918	calcium ion binding | chr2:424110-425713 REVERSE	-2.30732					AT2G01918.1	2.99012	6.54856	24.5587	26.6677
1.1.1.2	PS.lightreaction.photosystem II.PSII polypeptide subunits	AT3G01440	oxygen evolving enhancer 3 (PsbQ) family protein | chr3:168435-169618 FORWARD	-1.05316					AT3G01440.1	17.724	17.5812	32.9804	35.4865
1.1.1.2	PS.lightreaction.photosystem II.PSII polypeptide subunits	AT5G11450	oxygen-evolving complex-related | chr5:3654427-3656555 FORWARD	-1.01519					AT5G11450.1	78.9551	107.116	158.106	193.382
1.1.4	PS.lightreaction.ATP synthase	AT2G31040	ATP synthase protein I -related | chr2:13208906-13211085 REVERSE	-1.10764	-1.10764	-1.19019			AT2G31040.1	142.327	180.235	297.284	362.459
1.1.4.7	PS.lightreaction.ATP synthase.delta chain	AT4G09650	Symbols: ATPD | ATPD (ATP SYNTHASE DELTA-SUBUNIT GENE); hydrogen ion transporting ATP synthase, rotational mechanism / proton-transporting ATPase, rotational mechanism | chr4:6100743-6101708 FORWARD	-1.19019					AT4G09650.1	384.252	391.758	842.603	715.406
1.1.2.1	PS.lightreaction.photosystem I.LHC-I	AT1G19150	Symbols: LHCA6, LHCA2*1 | LHCA6; chlorophyll binding | chr1:6612749-6613972 FORWARD	-1.34508	-1.34508				AT1G19150.1	32.2168	45.2193	84.6458	110.855
1.1.5.2	PS.lightreaction.other electron carrier (ox/red).ferredoxin	AT3G16250	Symbols: NDF4 | NDF4 (NDH-DEPENDENT CYCLIC ELECTRON FLOW 1); electron carrier/ iron-sulfur cluster binding | chr3:5506931-5508414 REVERSE	-1.36639	-1.36639	-1.07167			AT3G16250.1	80.2743	61.4299	189.013	165.554
1.1.5.2	PS.lightreaction.other electron carrier (ox/red).ferredoxin	AT4G32590	ferredoxin-related | chr4:15721324-15722869 FORWARD	-1.07167					AT4G32590.4	6.78074e-05	0.0110858	0.0100383	0.00416975
1.1.5.3	PS.lightreaction.other electron carrier (ox/red).ferredoxin reductase	AT1G20020	Symbols: ATLFNR2, FNR2 | FNR2 (FERREDOXIN-NADP(+)-OXIDOREDUCTASE 2); NADPH dehydrogenase/ oxidoreductase/ poly(U) binding | chr1:6942717-6945018 FORWARD	-1.00118	-1.00118				AT1G20020.2	30.641	46.2913	95.4493	111.137

## Sheet: root_P+_repressed
### Additional file 6. Photosynthesis-related genes of cluster 5 and cluster 6.
This sheet contains all photosynthesis repressed genes in root under P+ condition that are involved in light reactions of photosynthesis process.
Genes that have antisense lncRNAs are highlighten in Bold
Order of reactions	Name of Involved reaction	Gene ID	Function description of gene	Log2Foldchange(Root/Shoot) in P+	Set of fold changes of genes involved in the same process, shown in the Figure S13				Transcript ID	FPKM of Root_poly(A)+_P+_rep1	FPKM of Root_poly(A)+_P+_rep2	FPKM of Shoot_poly(A)+_P+_rep1	FPKM of Shoot_poly(A)+_P+_rep2	Antisense lncRNA ID	Log2Foldchange(Root/Shoot) of antisense lncRNA in P+
1.1.1.1	PS.lightreaction.photosystem II.LHC-II	AT1G76570	chlorophyll A-B binding family protein | chr1:28729132-28730825 FORWARD	-2.42727	-2.42727	-6.95344	-6.10526		AT1G76570.1	6.08309	3.58236	18.4219	24.4096
1.1.1.1	PS.lightreaction.photosystem II.LHC-II	AT3G08940	Symbols: LHCB4.2 | LHCB4.2 (light harvesting complex PSII); chlorophyll binding | chr3:2717675-2718883 FORWARD	-6.95344	-3.96698	-11.9627	-10.6995		AT3G08940.2	35.1643	19.2049	2271.88	2014.58
1.1.1.1	PS.lightreaction.photosystem II.LHC-II	AT5G54270	Symbols: LHCB3, LHCB3*1 | LHCB3 (LIGHT-HARVESTING CHLOROPHYLL B-BINDING PROTEIN 3); structural molecule | chr5:22038273-22039568 FORWARD	-6.10526	-5.24197	-1.87408	-9.35581		AT5G54270.1	96.4649	37.5719	3608.72	3087.45
1.1.1.1	PS.lightreaction.photosystem II.LHC-II	AT2G34420	Symbols: LHB1B2, LHCB1.5 | LHB1B2; chlorophyll binding | chr2:14522524-14523568 REVERSE	-3.96698	-5.51485	-9.51123	-8.09563		AT2G34420.1	595.202	118.15	3357.36	2210.05
1.1.1.1	PS.lightreaction.photosystem II.LHC-II	AT2G34430	Symbols: LHB1B1, LHCB1.4 | LHB1B1; chlorophyll binding | chr2:14524756-14525763 FORWARD	-11.9627	-5.76844	-6.08033	-5.19248		AT2G34430.1	0.66086	1.27997	2036.44	1140.44	TCONS_00024185;XLOC_012822	-11.9301
1.1.1.1	PS.lightreaction.photosystem II.LHC-II	AT3G27690	Symbols: LHCB2.4, LHCB2.3, LHCB2 | LHCB2.3; chlorophyll binding | chr3:10255947-10257011 FORWARD	-10.6995					AT3G27690.1	0.954731	0.177646	770.004	782.517
1.1.1.1	PS.lightreaction.photosystem II.LHC-II	AT2G05100	Symbols: LHCB2.1, LHCB2 | LHCB2.1; chlorophyll binding | chr2:1823240-1824425 REVERSE	-5.24197					AT2G05100.1	58.6884	2.23116	1827.28	1829.8	TCONS_00016325;XLOC_008443	-6.1526
1.1.1.1	PS.lightreaction.photosystem II.LHC-II	AT2G40100	Symbols: LHCB4.3 | LHCB4.3 (light harvesting complex PSII); chlorophyll binding | chr2:16745803-16747400 FORWARD	-1.87408					AT2G40100.2	1.00557e-08	6.39168e-07	0.0038477	0.385745
1.1.1.1	PS.lightreaction.photosystem II.LHC-II	AT1G29910	Symbols: CAB3, AB180, LHCB1.2 | CAB3 (CHLOROPHYLL A/B BINDING PROTEIN 3); chlorophyll binding | chr1:10472280-10473299 REVERSE	-9.35581					AT1G29910.1	9.63514	0.725035	2319.86	1924.83
1.1.1.1	PS.lightreaction.photosystem II.LHC-II	AT4G10340	Symbols: LHCB5 | LHCB5 (LIGHT HARVESTING COMPLEX OF PHOTOSYSTEM II 5); chlorophyll binding | chr4:6408016-6409677 FORWARD	-5.51485					AT4G10340.1	102.938	41.9272	3068.7	2819.59
1.1.1.1	PS.lightreaction.photosystem II.LHC-II	AT1G29920	Symbols: CAB2, AB165, LHCB1.1 | CAB2 (CHLOROPHYLL A/B-BINDING PROTEIN 2); chlorophyll binding | chr1:10474784-10475959 REVERSE	-9.51123					AT1G29920.1	6.9756	1.26351	1414.55	897.532	TCONS_00003236;XLOC_001577	-9.52833
1.1.1.1	PS.lightreaction.photosystem II.LHC-II	AT2G05070	Symbols: LHCB2.2, LHCB2 | LHCB2.2; chlorophyll binding | chr2:1799234-1800392 REVERSE	-8.09563					AT2G05070.1	16.7525	1.05904	1750.21	1398.45	TCONS_00016325;XLOC_008443	-6.1526
1.1.1.1	PS.lightreaction.photosystem II.LHC-II	AT1G29930	Symbols: CAB1, AB140, CAB140, LHCB1.3 | CAB1 (CHLOROPHYLL A/B BINDING PROTEIN 1); chlorophyll binding | chr1:10478005-10479048 FORWARD	-5.76844					AT1G29930.1	175.448	80.3094	5291.21	3509.41
1.1.1.1	PS.lightreaction.photosystem II.LHC-II	AT1G15820	Symbols: LHCB6, CP24 | LHCB6 (LIGHT HARVESTING COMPLEX PSII SUBUNIT 6); chlorophyll binding | chr1:5446462-5447859 REVERSE	-6.08033					AT1G15820.1	73.9463	28.2615	2407.88	1705.35
1.1.1.1	PS.lightreaction.photosystem II.LHC-II	AT5G01530	chlorophyll A-B binding protein CP29 (LHCB4) | chr5:208937-210445 FORWARD	-5.19248					AT5G01530.1	127.78	86.5532	2678.16	2055.9
1.1.1.2	PS.lightreaction.photosystem II.PSII polypeptide subunits	AT3G50820	Symbols: PSBO2, PSBO-2, OEC33 | PSBO2 (PHOTOSYSTEM II SUBUNIT O-2); oxygen evolving/ poly(U) binding | chr3:18890876-18892426 REVERSE	-5.4355	-5.4355	-9.0395	-0.513011		AT3G50820.1	63.5468	56.0797	1981.46	1465.06
1.1.1.2	PS.lightreaction.photosystem II.PSII polypeptide subunits	AT2G39470	Symbols: PPL2 | PPL2 (PsbP-like protein 2); calcium ion binding | chr2:16476216-16477843 FORWARD	-9.0395	-5.62853	-5.154	-4.65811		AT2G39470.3	0.400917	0	3.68253	5.23632
1.1.1.2	PS.lightreaction.photosystem II.PSII polypeptide subunits	AT1G05385	photosystem II 11 kDa protein-related | chr1:1582671-1583718 REVERSE	-0.513011	-5.891	-4.95918	-4.225		AT1G05385.1	27.1469	10.0198	19.3362	33.657
1.1.1.2	PS.lightreaction.photosystem II.PSII polypeptide subunits	AT4G21280	Symbols: PSBQ, PSBQA, PSBQ-1 | oxygen-evolving enhancer protein 3, chloroplast, putative (PSBQ1) (PSBQ) | chr4:11334402-11335773 FORWARD	-5.62853	-4.32349	-3.76902	-2.21452		AT4G21280.2	1.22213	0.00145495	37.6124	17.0139
1.1.1.2	PS.lightreaction.photosystem II.PSII polypeptide subunits	AT1G76450	oxygen-evolving complex-related | chr1:28684551-28686244 FORWARD	-5.154	-5.98593	-4.82023	-8.17682		AT1G76450.1	12.4436	7.25842	243.38	271.059
1.1.1.2	PS.lightreaction.photosystem II.PSII polypeptide subunits	AT1G77090	thylakoid lumenal 29.8 kDa protein | chr1:28960387-28961922 REVERSE	-4.65811	-3.99637	-4.27887	-5.57993		AT1G77090.1	6.93189	2.12402	74.1137	101.688
1.1.1.2	PS.lightreaction.photosystem II.PSII polypeptide subunits	AT4G05180	Symbols: PSBQ, PSBQ-2, PSII-Q | PSBQ-2; calcium ion binding | chr4:2671822-2673243 REVERSE	-5.891	-6.27293	-3.69702	-7.45445		AT4G05180.1	46.8093	38.9398	2179.98	1891.17
1.1.1.2	PS.lightreaction.photosystem II.PSII polypeptide subunits	AT1G06680	Symbols: PSBP-1, OEE2, PSII-P, OE23 | PSBP-1 (PHOTOSYSTEM II SUBUNIT P-1); poly(U) binding | chr1:2047825-2049418 FORWARD	-4.95918	0.216538	-5.28693	-5.96034		AT1G06680.2	76.3787	3.34776	49.7998	21.5718
1.1.1.2	PS.lightreaction.photosystem II.PSII polypeptide subunits	AT5G02120	Symbols: OHP | OHP (ONE HELIX PROTEIN) | chr5:419091-419773 FORWARD	-4.225	-7.28462	-3.24026	-3.44615		AT5G02120.1	30.2932	11.1975	418.175	353.731
1.1.1.2	PS.lightreaction.photosystem II.PSII polypeptide subunits	AT1G51400	photosystem II 5 kD protein | chr1:19052023-19052582 REVERSE	-4.32349	-4.73897	-6.93186	-3.66004		AT1G51400.1	139.27	130.8	1802.19	1323.82
1.1.1.2	PS.lightreaction.photosystem II.PSII polypeptide subunits	AT2G28605	Encodes a PsbP domain-OEC23 like protein localized in thylakoid (peripheral-lumenal side). | chr2:12254888-12255837 FORWARD	-3.76902					AT2G28605.1	5.34569	4.05917	59.92	69.4796
1.1.1.2	PS.lightreaction.photosystem II.PSII polypeptide subunits	AT4G15510	photosystem II reaction center PsbP family protein | chr4:8860616-8862665 FORWARD	-2.21452					AT4G15510.3	13.3397	4.13212	7.63403	5.45944
1.1.1.2	PS.lightreaction.photosystem II.PSII polypeptide subunits	AT3G21055	Symbols: PSBTN | PSBTN (photosystem II subunit T) | chr3:7376635-7377186 REVERSE	-5.98593					AT3G21055.1	27.009	48.9377	1440.54	867.95	TCONS_00028024;XLOC_014731	-6.2016
1.1.1.2	PS.lightreaction.photosystem II.PSII polypeptide subunits	AT2G06520	Symbols: PSBX | PSBX (photosystem II subunit X) | chr2:2587729-2588358 REVERSE	-4.82023					AT2G06520.1	101.899	43.1138	1770.03	1366.57
1.1.1.2	PS.lightreaction.photosystem II.PSII polypeptide subunits	AT1G14150	oxygen evolving enhancer 3 (PsbQ) family protein | chr1:4839853-4840751 FORWARD	-8.17682					AT1G14150.2	0.0135785	1.78159	171.9	72.4125
1.1.1.2	PS.lightreaction.photosystem II.PSII polypeptide subunits	AT3G56650	thylakoid lumenal 20 kDa protein | chr3:20984752-20986131 FORWARD	-3.99637					AT3G56650.1	9.8245	8.34947	125.048	116.445
1.1.1.2	PS.lightreaction.photosystem II.PSII polypeptide subunits	AT2G30790	Symbols: PSBP-2 | PSBP-2 (photosystem II subunit P-2); calcium ion binding | chr2:13119047-13120090 REVERSE	-4.27887					AT2G30790.1	0.848603	0.998837	11.9736	17.1061
1.1.1.2	PS.lightreaction.photosystem II.PSII polypeptide subunits	AT2G30570	Symbols: PSBW | PSBW (PHOTOSYSTEM II REACTION CENTER W) | chr2:13019028-13020194 REVERSE	-5.57993					AT2G30570.1	47.0129	41.4466	2009.73	1523.72
1.1.1.2	PS.lightreaction.photosystem II.PSII polypeptide subunits	AT1G67740	Symbols: PSBY, YCF32 | PSBY | chr1:25394068-25395154 REVERSE	-6.27293					AT1G67740.1	14.0358	22.8251	1235.56	862.098
1.1.1.2	PS.lightreaction.photosystem II.PSII polypeptide subunits	AT4G28660	Symbols: PSB28 | PSB28 (PHOTOSYSTEM II REACTION CENTER PSB28 PROTEIN) | chr4:14149916-14151104 FORWARD	-3.69702					AT4G28660.2	0.39256	0.00683517	1.19192	0.33562
1.1.1.2	PS.lightreaction.photosystem II.PSII polypeptide subunits	AT2G01918	calcium ion binding | chr2:424110-425713 REVERSE	-7.45445					AT2G01918.1	0	0	24.5587	26.6677
1.1.1.2	PS.lightreaction.photosystem II.PSII polypeptide subunits	AT4G37230	oxygen-evolving enhancer protein, chloroplast, putative / 33 kDa subunit of oxygen evolving system of photosystem II, putative | chr4:17516424-17517587 FORWARD	0.216538					AT4G37230.1	1.45246	0	0	0.548163	AT4G37225.1;AT4G37225	0.167334
1.1.1.2	PS.lightreaction.photosystem II.PSII polypeptide subunits	AT1G03600	photosystem II family protein | chr1:898876-899655 FORWARD	-5.28693					AT1G03600.1	28.7289	7.9758	411.732	405.06
1.1.1.2	PS.lightreaction.photosystem II.PSII polypeptide subunits	AT3G55330	Symbols: PPL1 | PPL1 (PsbP-like protein 1); calcium ion binding | chr3:20513825-20515351 REVERSE	-5.96034					AT3G55330.1	3.95712	1.49184	174.574	197.688
1.1.1.2	PS.lightreaction.photosystem II.PSII polypeptide subunits	AT3G01440	oxygen evolving enhancer 3 (PsbQ) family protein | chr3:168435-169618 FORWARD	-7.28462					AT3G01440.1	0	0.228142	32.9804	35.4865
1.1.1.2	PS.lightreaction.photosystem II.PSII polypeptide subunits	AT5G11450	oxygen-evolving complex-related | chr5:3654427-3656555 FORWARD	-3.24026					AT5G11450.1	26.7084	17.2508	158.106	193.382
1.1.1.2	PS.lightreaction.photosystem II.PSII polypeptide subunits	AT5G51545	Symbols: LPA2 | LPA2 (low psii accumulation2) | chr5:20936426-20937413 FORWARD	-3.44615					AT5G51545.1	18.2226	14.8986	131.137	132.866
1.1.1.2	PS.lightreaction.photosystem II.PSII polypeptide subunits	AT5G66570	Symbols: PSBO-1, OEE1, OEE33, OE33, PSBO1, MSP-1 | PSBO1 (PS II OXYGEN-EVOLVING COMPLEX 1); oxygen evolving/ poly(U) binding | chr5:26568653-26570278 FORWARD	-4.73897					AT5G66570.1	193.507	78.7135	2493.85	2051.09
1.1.1.2	PS.lightreaction.photosystem II.PSII polypeptide subunits	AT1G44575	Symbols: NPQ4, PSBS | NPQ4 (NONPHOTOCHEMICAL QUENCHING); chlorophyll binding / xanthophyll binding | chr1:16871696-16873383 FORWARD	-6.93186					AT1G44575.2	2.87183e-07	0.000258949	0.879968	4.21579
1.1.1.2	PS.lightreaction.photosystem II.PSII polypeptide subunits	AT1G79040	Symbols: PSBR | PSBR (photosystem II subunit R) | chr1:29736016-29737009 FORWARD	-3.66004					AT1G79040.1	643.406	448.305	7020.59	5272.53
1.1.3	PS.lightreaction.cytochrome b6/f	AT4G03280	Symbols: PETC, PGR1 | PETC (PHOTOSYNTHETIC ELECTRON TRANSFER C); electron transporter, transferring electrons from cytochrome b6/f complex of photosystem II | chr4:1440146-1441863 FORWARD	-4.68023	-4.68023	-4.8694	-5.79352		AT4G03280.2	1.06657	0.625843	19.9669	3.5352
1.1.3	PS.lightreaction.cytochrome b6/f	AT2G26500	cytochrome b6f complex subunit (petM), putative | chr2:11270218-11270874 FORWARD	-4.8694					AT2G26500.3	1.827e-06	3.10975e-05	28.8141	28.7919
1.1.3	PS.lightreaction.cytochrome b6/f	AT5G36120	Symbols: CCB3 | CCB3 (COFACTOR ASSEMBLY, COMPLEX C (B6F),) | chr5:14198587-14199243 REVERSE	-5.79352					AT5G36120.1	0.560991	1.17748	52.0934	48.0166
1.1.5.1	PS.lightreaction.other electron carrier (ox/red).plastocyanin	AT1G20340	Symbols: DRT112, PETE2 | DRT112; copper ion binding / electron carrier | chr1:7042429-7043363 REVERSE	-5.62907	-5.62907	-7.61309			AT1G20340.1	73.0209	35.222	2530.21	2434.55
1.1.5.1	PS.lightreaction.other electron carrier (ox/red).plastocyanin	AT1G76100	Symbols: PETE1 | PETE1 (PLASTOCYANIN 1); copper ion binding / electron carrier | chr1:28553987-28554768 REVERSE	-7.61309					AT1G76100.1	2.63345	3.16265	525.825	416.13
1.1.4	PS.lightreaction.ATP synthase	AT4G32260	ATP synthase family | chr4:15573636-15574737 REVERSE	-3.92794	-3.92794	-5.02459	-3.91707		AT4G32260.1	102.66	80.233	1090.79	744.309
1.1.4	PS.lightreaction.ATP synthase	AT2G31040	ATP synthase protein I -related | chr2:13208906-13211085 REVERSE	-5.02459	1.2788	-5.64244	-1.39278		AT2G31040.1	6.14946	18.1964	297.284	362.459
1.1.4.4	PS.lightreaction.ATP synthase.gamma chain	AT4G04640	Symbols: ATPC1 | ATPC1; enzyme regulator | chr4:2350498-2352018 REVERSE	-3.91707					AT4G04640.1	44.2779	42.8652	549.393	567.784
1.1.4.4	PS.lightreaction.ATP synthase.gamma chain	AT1G15700	Symbols: ATPC2 | ATPC2; enzyme regulator | chr1:5402569-5403818 REVERSE	1.2788					AT1G15700.1	13.1046	6.29812	2.43027	4.13165
1.1.4.7	PS.lightreaction.ATP synthase.delta chain	AT4G09650	Symbols: ATPD | ATPD (ATP SYNTHASE DELTA-SUBUNIT GENE); hydrogen ion transporting ATP synthase, rotational mechanism / proton-transporting ATPase, rotational mechanism | chr4:6100743-6101708 FORWARD	-5.64244					AT4G09650.1	25.4169	16.5335	842.603	715.406
1.1.4.7	PS.lightreaction.ATP synthase.delta chain	AT4G00895	ATP synthase delta chain-related | chr4:381788-382643 FORWARD	-1.39278					AT4G00895.1	93.9071	143.968	274.598	235.56
1.1.2.1	PS.lightreaction.photosystem I.LHC-I	AT3G47470	Symbols: LHCA4, CAB4 | LHCA4 (LIGHT-HARVESTING CHLOROPHYLL-PROTEIN COMPLEX I SUBUNIT A4); chlorophyll binding | chr3:17493372-17495033 REVERSE	-4.64176	-4.64176	-6.61641	-6.57284		AT3G47470.1	287.419	129.487	4459.52	4055.99
1.1.2.1	PS.lightreaction.photosystem I.LHC-I	AT3G54890	Symbols: LHCA1 | LHCA1; chlorophyll binding | chr3:20339504-20341103 REVERSE	-6.61641	-9.73147	-2.7997	-6.79628		AT3G54890.4	0.314356	6.9198e-05	26.8058	16.9574
1.1.2.1	PS.lightreaction.photosystem I.LHC-I	AT1G61520	Symbols: LHCA3 | LHCA3; chlorophyll binding | chr1:22700010-22701383 FORWARD	-6.57284	-4.7818				AT1G61520.3	0.00374485	0.0125118	324.994	99.9118
1.1.2.1	PS.lightreaction.photosystem I.LHC-I	AT1G19150	Symbols: LHCA6, LHCA2*1 | LHCA6; chlorophyll binding | chr1:6612749-6613972 FORWARD	-9.73147					AT1G19150.1	0	0	84.6458	110.855
1.1.2.1	PS.lightreaction.photosystem I.LHC-I	AT1G34000	Symbols: OHP2 | OHP2 (ONE-HELIX PROTEIN 2) | chr1:12357910-12358966 REVERSE	-2.7997					AT1G34000.1	67.5333	61.983	409.961	334.19
1.1.2.1	PS.lightreaction.photosystem I.LHC-I	AT3G61470	Symbols: LHCA2 | LHCA2; chlorophyll binding | chr3:22745653-22747282 FORWARD	-6.79628					AT3G61470.1	46.9653	26.1649	3379.9	2579.03
1.1.2.1	PS.lightreaction.photosystem I.LHC-I	AT1G45474	Symbols: LHCA5 | LHCA5; pigment binding | chr1:17179302-17180530 FORWARD	-4.7818					AT1G45474.2	11.6796	18.7383	180.177	210.8
1.1.2.2	PS.lightreaction.photosystem I.PSI polypeptide subunits	AT1G31330	Symbols: PSAF | PSAF (photosystem I subunit F) | chr1:11214824-11216037 REVERSE	-5.10967	-5.10967	-6.52926	-6.27033		AT1G31330.1	143.227	66.4415	2517.46	1938.4
1.1.2.2	PS.lightreaction.photosystem I.PSI polypeptide subunits	AT4G28750	Symbols: PSAE-1 | PSAE-1 (PSA E1 KNOCKOUT); catalytic | chr4:14202758-14203961 REVERSE	-6.52926	-5.54699	-5.5479	-6.84465		AT4G28750.1	48.7923	29.1383	2576.98	2002.02
1.1.2.2	PS.lightreaction.photosystem I.PSI polypeptide subunits	AT5G64040	Symbols: PSAN | PSAN; calmodulin binding | chr5:25628588-25629615 REVERSE	-6.27033	-6.35789	-4.55124	-5.56498		AT5G64040.2	1.89825	6.0528	71.1455	93.003
1.1.2.2	PS.lightreaction.photosystem I.PSI polypeptide subunits	AT2G46820	Symbols: PTAC8, TMP14, PSAP, PSI-P | PSI-P (PHOTOSYSTEM I P SUBUNIT); DNA binding | chr2:19243589-19245141 FORWARD	-5.54699	-6.45604	-8.27096	-5.34374		AT2G46820.2	15.372	0.0673244	15.4701	21.0017
1.1.2.2	PS.lightreaction.photosystem I.PSI polypeptide subunits	AT2G20260	Symbols: PSAE-2 | PSAE-2 (photosystem I subunit E-2); catalytic | chr2:8736734-8737767 FORWARD	-5.5479	-6.9987				AT2G20260.1	59.158	67.2462	2037.78	1716.4
1.1.2.2	PS.lightreaction.photosystem I.PSI polypeptide subunits	AT1G03130	Symbols: PSAD-2 | PSAD-2 (photosystem I subunit D-2) | chr1:753307-754198 REVERSE	-6.84465					AT1G03130.1	12.0617	7.96043	869.823	582.7
1.1.2.2	PS.lightreaction.photosystem I.PSI polypeptide subunits	AT1G55670	Symbols: PSAG | PSAG (PHOTOSYSTEM I SUBUNIT G) | chr1:20802670-20803449 REVERSE	-6.35789					AT1G55670.1	32.1118	19.2781	1776.51	1217.71
1.1.2.2	PS.lightreaction.photosystem I.PSI polypeptide subunits	AT1G30380	Symbols: PSAK | PSAK (photosystem I subunit K) | chr1:10722197-10723247 FORWARD	-4.55124					AT1G30380.1	96.8581	70.3708	2377.24	2073.29
1.1.2.2	PS.lightreaction.photosystem I.PSI polypeptide subunits	AT1G08380	Symbols: PSAO | PSAO (photosystem I subunit O) | chr1:2640813-2641828 REVERSE	-5.56498					AT1G08380.1	83.2098	42.5281	2988.12	2874.61
1.1.2.2	PS.lightreaction.photosystem I.PSI polypeptide subunits	AT3G16140	Symbols: PSAH-1 | PSAH-1 (photosystem I subunit H-1) | chr3:5468509-5469481 REVERSE	-6.45604					AT3G16140.1	22.6745	24.8011	1724.03	1596.78
1.1.2.2	PS.lightreaction.photosystem I.PSI polypeptide subunits	AT1G52230	Symbols: PSAH2, PSAH-2, PSI-H | PSAH2 (PHOTOSYSTEM I SUBUNIT H2) | chr1:19454836-19455668 FORWARD	-8.27096					AT1G52230.1	9.10556	8.43796	2396.28	2113.27
1.1.2.2	PS.lightreaction.photosystem I.PSI polypeptide subunits	AT4G02770	Symbols: PSAD-1 | PSAD-1 (photosystem I subunit D-1) | chr4:1229111-1229945 REVERSE	-5.34374					AT4G02770.1	62.593	33.7315	1344.37	918.947
1.1.2.2	PS.lightreaction.photosystem I.PSI polypeptide subunits	AT4G12800	Symbols: PSAL | PSAL (photosystem I subunit L) | chr4:7521322-7522670 FORWARD	-6.9987					AT4G12800.1	27.2664	29.0242	2878.32	2295.07
1.1.5.2	PS.lightreaction.other electron carrier (ox/red).ferredoxin	AT3G16250	Symbols: NDF4 | NDF4 (NDH-DEPENDENT CYCLIC ELECTRON FLOW 1); electron carrier/ iron-sulfur cluster binding | chr3:5506931-5508414 REVERSE	-8.00215	-8.00215	0.483111	-0.339996		AT3G16250.1	0	1.22151	189.013	165.554
1.1.5.2	PS.lightreaction.other electron carrier (ox/red).ferredoxin	AT1G02180	ferredoxin-related | chr1:413522-414645 REVERSE	0.483111	-3.70649	-3.4778	-2.45484		AT1G02180.1	15.7392	4.55578	5.96002	5.52275
1.1.5.2	PS.lightreaction.other electron carrier (ox/red).ferredoxin	AT5G07950	unknown protein | chr5:2540284-2542136 REVERSE	-0.339996	-1.96082				AT5G07950.1	17.5974	10.0106	11.3517	15.0358
1.1.5.2	PS.lightreaction.other electron carrier (ox/red).ferredoxin	AT1G60950	Symbols: FED A, ATFD2 | FED A; 2 iron, 2 sulfur cluster binding / electron carrier/ iron-sulfur cluster binding | chr1:22444520-22445161 FORWARD	-3.70649					AT1G60950.1	120.984	19.3318	638.642	792.19
1.1.5.2	PS.lightreaction.other electron carrier (ox/red).ferredoxin	AT4G32590	ferredoxin-related | chr4:15721324-15722869 FORWARD	-3.4778					AT4G32590.4	8.55224e-05	1.25122e-07	0.0100383	0.00416975
1.1.5.2	PS.lightreaction.other electron carrier (ox/red).ferredoxin	AT1G10960	Symbols: ATFD1 | ATFD1 (FERREDOXIN 1); 2 iron, 2 sulfur cluster binding / electron carrier/ iron-sulfur cluster binding | chr1:3664386-3665039 FORWARD	-2.45484					AT1G10960.1	74.3008	18.0293	167.691	146.339
1.1.5.2	PS.lightreaction.other electron carrier (ox/red).ferredoxin	AT3G17670	binding | chr3:6040835-6042196 FORWARD	-1.96082					AT3G17670.2	0.000975585	0.737879	7.2671	4.93689
1.1.5.3	PS.lightreaction.other electron carrier (ox/red).ferredoxin reductase	AT4G32360	NADP adrenodoxin-like ferredoxin reductase | chr4:15621301-15624923 FORWARD	0.0346313	0.0346313	-7.28038	-4.67403		AT4G32360.1	3.53345	12.5763	5.9455	7.75257
1.1.5.3	PS.lightreaction.other electron carrier (ox/red).ferredoxin reductase	AT1G20020	Symbols: ATLFNR2, FNR2 | FNR2 (FERREDOXIN-NADP(+)-OXIDOREDUCTASE 2); NADPH dehydrogenase/ oxidoreductase/ poly(U) binding | chr1:6942717-6945018 FORWARD	-7.28038					AT1G20020.3	5.54225	0.0314053	26.8443	2.88841
1.1.5.3	PS.lightreaction.other electron carrier (ox/red).ferredoxin reductase	AT5G66190	Symbols: ATLFNR1, FNR1 | FNR1 (FERREDOXIN-NADP(+)-OXIDOREDUCTASE 1); NADPH dehydrogenase/ electron transporter, transferring electrons within the cyclic electron transport pathway of photosynthesis/ electron transporter, transferring electrons within the noncyclic electron transp | chr5:26450964-26453199 REVERSE	-4.67403					AT5G66190.2	13.1762	0.171442	17.4274	5.88791
