# Supplementary material for: Systematic characterization of novel lncRNAs responding to phosphate starvation in Arabidopsis thaliana
Source: BMC Genomics. 2016 Aug 18;17:655. doi: 10.1186/s12864-016-2929-2 (PMC4991007; doi:10.1186/s12864-016-2929-2)
Supplement: Additional file 7: — LncRNAs and protein-coding genes with P1BS motif at promoters. This files contains lncRNAs and protein-coding genes whose promoter regions contain P1BS motif. (XLSX 107 kb) [file 12864_2016_2929_MOESM7_ESM.xlsx]

## Sheet: Sheet1
### Additional file 4. Contains all protein-coding genes and lncRNAs that have P1BS motif in their promoter region, which indicate that they could be regulated by PHR1.
This sheet contains all 1945 protein-coding genes that could be regulated by PHR1.
DHS(Y/N) means whether the motif region located in a DNase I hypersensitive sites or not.
GeneID/Name	Strand	No. Motif	Position of P1BS motif	Motif sequence	DHS(Y/N)	ClusterID
AT1G01070	-	2	-1287,-214	GGATATGC,GCATATGC	N	Cluster3
AT1G01380	+	1	-716	GTATATCC	Y	Cluster2
AT1G01580	+	2	-340,-299	GTATATTC,GTATATTC	N	Cluster5
AT1G01730	+	1	-908	GCATATGC	N	Cluster3
AT1G01750	+	1	-247	GCATATAC	Y	Cluster3
AT1G01820	-	1	-303	GAATATTC	N	Cluster5
AT1G02280	-	1	-655	GTATATTC	N	Cluster5
AT1G02360	-	1	-678	GTATATAC	Y	Cluster5
AT1G02370	+	1	-728	GTATATAC	Y	Cluster3
AT1G02610	-	1	-1399	GAATATCC	Y	Cluster4
AT1G02650	+	1	-1267	GAATATAC	Y	Cluster6
AT1G02730	-	2	-1850,-799	GCATATAC,GTATATTC	Y	Cluster3
AT1G02850	+	1	-1973	GCATATAC	N	Cluster3
AT1G02850	+	1	-1973	GCATATAC	N	Cluster3
AT1G02860	+	2	-1452,-582	GCATATAC,GGATATAC	Y	Cluster4
AT1G02930	-	1	-1962	GAATATTC	N	Cluster3
AT1G02930	-	1	-1962	GAATATTC	N	Cluster3
AT1G02990	-	1	-1460	GCATATCC	Y	Cluster6
AT1G03090	+	2	-139,-1038	GTATATGC,GTATATAC	Y	Cluster5
AT1G03170	+	1	-838	GAATATGC	N	Cluster2
AT1G03250	-	3	-1131,-227,-376	GGATATAC,GAATATGC,GTATATAC	N	Cluster2
AT1G03600	+	1	-894	GCATATTC	Y	Cluster5
AT1G03620	-	1	-203	GTATATGC	N	Cluster4
AT1G03630	+	1	-1489	GTATATGC	N	Cluster6
AT1G03780	-	1	-1500	GCATATCC	Y	Cluster6
AT1G03790	+	1	-1399	GCATATCC	N	Cluster3
AT1G04240	-	1	-1706	GAATATCC	Y	Cluster5
AT1G04350	+	1	-1778	GAATATAC	N	Cluster6
AT1G04530	-	1	-510	GGATATCC	N	Cluster6
AT1G04700	+	1	-397	GTATATAC	N	Cluster2
AT1G04730	-	1	-1408	GCATATGC	Y	Cluster6
AT1G04770	-	1	-1288	GCATATAC	Y	Cluster6
AT1G05000	+	1	-1783	GTATATTC	Y	Cluster1
AT1G05300	-	1	-1738	GTATATAC	N	Cluster2
AT1G05675	-	1	-1370	GTATATTC	N	Cluster6
AT1G06360	-	1	-1820	GTATATAC	Y	Cluster6
AT1G06450	+	1	-961	GTATATAC	Y	Cluster3
AT1G06490	+	1	-1947	GCATATGC	N	Cluster2
AT1G06620	+	2	-631,-361	GTATATAC,GTATATAC	Y	Cluster6
AT1G06830	+	1	-1341	GTATATCC	N	Cluster3
AT1G07090	-	1	-1969	GTATATAC	N	Cluster3
AT1G07150	-	1	-774	GAATATAC	Y	Cluster6
AT1G07200	-	1	-1701	GCATATAC	Y	Cluster3
AT1G07620	-	1	-694	GAATATAC	Y	Cluster3
AT1G07640	-	1	-1838	GGATATTC	Y	Cluster3
AT1G07745	-	1	-448	GTATATAC	N	Cluster6
AT1G07750	-	3	-1666,-804,-621	GCATATGC,GCATATTC,GTATATTC	Y	Cluster3
AT1G07790	+	1	-1514	GGATATTC	N	Cluster3
AT1G08165	-	2	-402,-229	GGATATGC,GTATATTC	Y	Cluster1
AT1G08180	-	3	-195,-1814,-187	GGATATTC,GTATATAC,GAATATTC	Y	Cluster3
AT1G08310	+	3	-1428,-1272,-517	GCATATGC,GAATATGC,GAATATTC	Y	Cluster1
AT1G08320	-	1	-1192	GAATATTC	Y	Cluster5
AT1G08650	+	2	-835,-108	GGATATTC,GAATATTC	Y	Cluster1
AT1G08920	+	1	-835	GGATATCC	Y	Cluster6
AT1G08920	+	1	-835	GGATATCC	Y	Cluster6
AT1G08940	+	1	-583	GTATATTC	N	Cluster3
AT1G09060	-	1	-621	GGATATTC	Y	Cluster6
AT1G09070	+	1	-1940	GGATATTC	Y	Cluster2
AT1G09080	-	2	-473,-1956	GCATATGC,GAATATGC	Y	Cluster2
AT1G09140	-	1	-1993	GCATATAC	N	Cluster6
AT1G09160	-	3	-1833,-1339,-776	GCATATTC,GAATATTC,GTATATTC	Y	Cluster6
AT1G09180	+	2	-929,-498	GCATATCC,GTATATAC	Y	Cluster2
AT1G09240	+	1	-1034	GCATATTC	Y	Cluster2
AT1G09340	+	1	-1866	GGATATAC	N	Cluster4
AT1G09390	+	1	-266	GCATATGC	Y	Cluster6
AT1G09420	-	1	-859	GGATATGC	N	Cluster5
AT1G09540	+	1	-1951	GAATATAC	Y	Cluster3
AT1G09780	-	1	-176	GAATATTC	N	Cluster3
AT1G09815	+	1	-1620	GCATATAC	N	Cluster3
AT1G09950	-	1	-898	GAATATGC	N	Cluster6
AT1G10040	-	1	-338	GCATATTC	N	Cluster3
AT1G10070	+	2	-56,-1121	GTATATGC,GTATATTC	Y	Cluster5
AT1G10140	-	1	-1748	GGATATAC	Y	Cluster5
AT1G10170	-	1	-468	GAATATAC	Y	Cluster3
AT1G10340	-	2	-959,-780	GCATATCC,GTATATAC	N	Cluster5
AT1G10610	+	1	-224	GTATATTC	N	Cluster5
AT1G10640	-	1	-723	GTATATTC	Y	Cluster6
AT1G10657	+	2	-192,-935	GTATATGC,GTATATAC	Y	Cluster6
AT1G11180	+	1	-1996	GTATATCC	N	Cluster3
AT1G11180	+	1	-1996	GTATATCC	N	Cluster3
AT1G11260	+	1	-857	GGATATAC	Y	Cluster5
AT1G11290	-	2	-1104,-55	GCATATCC,GTATATAC	N	Cluster3
AT1G11400	+	1	-1439	GAATATGC	N	Cluster5
AT1G11460	+	1	-480	GAATATGC	N	Cluster1
AT1G11710	+	1	-457	GCATATTC	Y	Cluster3
AT1G11920	-	1	-83	GAATATAC	Y	Cluster2
AT1G12030	-	1	-235	GGATATGC	N	Cluster6
AT1G12050	+	2	-1432,-619	GCATATTC,GAATATTC	N	Cluster2
AT1G12240	+	2	-1577,-1262	GAATATTC,GTATATTC	Y	Cluster6
AT1G12250	+	1	-631	GCATATGC	N	Cluster6
AT1G12760	+	1	-657	GTATATAC	Y	Cluster5
AT1G12800	-	1	-1820	GTATATGC	Y	Cluster6
AT1G12880	+	1	-1720	GAATATCC	N	Cluster6
AT1G13220	+	1	-845	GCATATTC	Y	Cluster6
AT1G13245	-	1	-1335	GGATATCC	Y	Cluster5
AT1G13360	-	1	-1752	GAATATCC	Y	Cluster3
AT1G13650	-	1	-1652	GAATATAC	N	Cluster6
AT1G13750	-	2	-656,-191	GCATATAC,GAATATCC	Y	Cluster1
AT1G13830	-	1	-1250	GCATATGC	Y	Cluster5
AT1G13860	-	3	-1692,-198,-1692	GAATATAC,GAATATTC,GAATATAC	Y	Cluster2
AT1G13900	-	1	-1012	GGATATGC	N	Cluster3
AT1G14080	+	1	-191	GAATATTC	N	Cluster3
AT1G14185	+	1	-814	GCATATGC	Y	Cluster5
AT1G14220	-	2	-560,-143	GGATATCC,GCATATTC	Y	Cluster2
AT1G14310	+	1	-1715	GTATATTC	N	Cluster6
AT1G14490	-	1	-168	GAATATAC	N	Cluster3
AT1G14590	-	1	-1856	GAATATTC	Y	Cluster3
AT1G14700	+	1	-755	GGATATAC	Y	Cluster6
AT1G14730	+	1	-276	GTATATAC	Y	Cluster3
AT1G14960	-	1	-477	GTATATTC	N	Cluster3
AT1G15125	+	1	-1958	GAATATTC	Y	Cluster3
AT1G15520	-	1	-512	GAATATAC	Y	Cluster6
AT1G15960	-	1	-1115	GAATATGC	N	Cluster5
AT1G16070	-	1	-1401	GGATATAC	Y	Cluster6
AT1G16090	+	1	-1085	GGATATAC	N	Cluster6
AT1G16110	+	2	-1467,-1049	GCATATTC,GAATATCC	N	Cluster5
AT1G16270	+	2	-1483,-635	GGATATGC,GCATATTC	Y	Cluster2
AT1G16390	+	1	-1313	GGATATAC	N	Cluster6
AT1G16500	+	1	-190	GTATATTC	Y	Cluster3
AT1G16610	-	1	-1699	GAATATGC	Y	Cluster2
AT1G16880	+	1	-1763	GAATATTC	N	Cluster6
AT1G16960	+	2	-929,-762	GCATATTC,GCATATTC	N	Cluster5
AT1G17020	+	1	-635	GTATATAC	N	Cluster3
AT1G17050	+	1	-519	GGATATTC	Y	Cluster6
AT1G17060	-	1	-413	GTATATGC	N	Cluster6
AT1G17180	+	1	-807	GCATATAC	N	Cluster1
AT1G17420	+	1	-888	GTATATTC	N	Cluster6
AT1G17530	+	1	-591	GAATATTC	N	Cluster3
AT1G17620	+	1	-826	GCATATGC	Y	Cluster6
AT1G17710	-	2	-809,-414	GAATATTC,GAATATTC	Y	Cluster1
AT1G17745	+	1	-722	GTATATTC	N	Cluster3
AT1G17960	-	1	-1814	GAATATTC	Y	Cluster5
AT1G18060	-	1	-1481	GTATATAC	Y	Cluster5
AT1G18100	-	1	-921	GCATATTC	N	Cluster2
AT1G18210	-	1	-1805	GTATATAC	Y	Cluster3
AT1G18660	+	1	-387	GAATATAC	Y	Cluster6
AT1G18730	+	1	-658	GGATATAC	Y	Cluster6
AT1G18773	+	1	-1186	GCATATTC	N	Cluster5
AT1G18810	-	1	-797	GAATATGC	N	Cluster6
AT1G18850	-	1	-598	GCATATAC	N	Cluster3
AT1G18940	+	1	-627	GAATATAC	N	Cluster3
AT1G18980	-	1	-794	GCATATGC	N	Cluster3
AT1G19200	-	3	-187,-212,-465	GGATATCC,GGATATTC,GAATATTC	Y	Cluster1
AT1G19230	+	1	-683	GCATATTC	N	Cluster2
AT1G19380	+	1	-1386	GAATATTC	Y	Cluster6
AT1G19396	+	2	-1024,-860	GCATATCC,GAATATAC	N	Cluster5
AT1G19450	-	1	-1582	GCATATGC	N	Cluster6
AT1G19710	+	2	-1403,-1098	GGATATAC,GCATATTC	Y	Cluster3
AT1G19715	-	3	-1927,-1118,-1306	GTATATAC,GAATATTC,GAATATTC	N	Cluster6
AT1G19770	+	1	-361	GAATATTC	Y	Cluster6
AT1G19900	-	1	-1547	GTATATTC	N	Cluster5
AT1G19970	-	1	-1792	GAATATGC	Y	Cluster6
AT1G20020	+	1	-596	GTATATAC	N	Cluster4
AT1G20030	+	1	-1278	GTATATCC	N	Cluster6
AT1G20340	-	1	-1938	GAATATAC	Y	Cluster5
AT1G20380	+	1	-1152	GGATATGC	N	Cluster2
AT1G20530	-	2	-1431,-1483	GGATATTC,GAATATAC	N	Cluster3
AT1G20620	+	1	-832	GAATATAC	Y	Cluster3
AT1G20816	+	1	-1539	GAATATTC	N	Cluster5
AT1G20860	-	2	-751,-185	GGATATTC,GAATATGC	N	Cluster1
AT1G20930	-	2	-1683,-141	GGATATTC,GTATATTC	Y	Cluster2
AT1G20970	+	1	-1221	GCATATCC	Y	Cluster6
AT1G21100	-	1	-773	GTATATAC	N	Cluster5
AT1G21140	+	1	-1961	GCATATAC	Y	Cluster3
AT1G21320	-	1	-1416	GTATATTC	N	Cluster2
AT1G21350	-	2	-881,-1565	GGATATTC,GAATATTC	Y	Cluster6
AT1G21400	+	1	-1320	GAATATGC	N	Cluster5
AT1G21460	-	1	-891	GGATATAC	N	Cluster3
AT1G21520	-	1	-1756	GTATATTC	Y	Cluster3
AT1G21695	+	1	-1287	GGATATCC	N	Cluster3
AT1G21890	-	6	-1223,-612,-579,-1686,-853,-773	GCATATTC,GTATATCC,GTATATCC,GTATATAC,GTATATAC,GAATATTC	N	Cluster3
AT1G22150	+	1	-439	GGATATTC	N	Cluster1
AT1G22170	+	1	-1392	GCATATTC	Y	Cluster2
AT1G22220	+	2	-1626,-1197	GCATATTC,GAATATAC	Y	Cluster1
AT1G22410	+	1	-1430	GAATATGC	Y	Cluster2
AT1G22630	+	2	-1381,-1126	GCATATAC,GAATATAC	N	Cluster6
AT1G22700	-	1	-686	GCATATAC	Y	Cluster5
AT1G22790	+	1	-1677	GTATATTC	N	Cluster3
AT1G22990	+	2	-657,-599	GCATATGC,GCATATGC	Y	Cluster3
AT1G23040	+	1	-1065	GTATATCC	N	Cluster3
AT1G23050	+	2	-1376,-625	GTATATTC,GAATATTC	Y	Cluster5
AT1G23110	-	2	-745,-570	GCATATTC,GCATATTC	N	Cluster1
AT1G23140	-	2	-884,-1942	GGATATCC,GCATATAC	Y	Cluster1
AT1G23149	+	2	-680,-1606	GGATATCC,GCATATAC	N	Cluster3
AT1G23150	+	2	-914,-1840	GGATATCC,GCATATAC	N	Cluster3
AT1G23360	-	2	-663,-1217	GCATATTC,GCATATTC	Y	Cluster6
AT1G23560	-	1	-947	GTATATTC	N	Cluster5
AT1G23720	+	1	-307	GAATATAC	N	Cluster3
AT1G23760	+	1	-82	GTATATAC	N	Cluster5
AT1G24575	-	1	-376	GTATATGC	N	Cluster1
AT1G24822	-	1	-90	GTATATGC	N	Cluster5
AT1G24996	-	1	-90	GTATATGC	N	Cluster5
AT1G25097	-	1	-90	GTATATGC	N	Cluster5
AT1G25230	-	1	-872	GTATATAC	N	Cluster5
AT1G25530	-	1	-196	GGATATTC	Y	Cluster2
AT1G26390	-	2	-1527,-1400	GCATATTC,GCATATAC	N	Cluster5
AT1G27020	+	1	-1148	GTATATTC	N	Cluster3
AT1G27110	-	1	-1613	GAATATCC	N	Cluster6
AT1G27120	+	1	-971	GTATATGC	Y	Cluster6
AT1G27140	+	1	-348	GAATATTC	N	Cluster3
AT1G27520	+	1	-1777	GGATATAC	N	Cluster6
AT1G27760	+	1	-413	GGATATTC	Y	Cluster1
AT1G27770	-	1	-393	GTATATTC	N	Cluster6
AT1G27950	+	1	-1300	GTATATTC	Y	Cluster2
AT1G28100	+	1	-645	GAATATAC	N	Cluster6
AT1G28210	+	1	-1055	GCATATGC	Y	Cluster3
AT1G28520	+	1	-1165	GCATATTC	N	Cluster3
AT1G29070	+	1	-1094	GTATATCC	N	Cluster5
AT1G29240	-	2	-1839,-1271	GAATATTC,GAATATAC	N	Cluster3
AT1G29418	+	2	-1424,-1249	GCATATCC,GGATATTC	N	Cluster5
AT1G29600	+	1	-1528	GTATATGC	N	Cluster6
AT1G29630	+	2	-518,-367	GCATATTC,GAATATGC	N	Cluster6
AT1G29660	+	1	-1728	GTATATAC	Y	Cluster2
AT1G29690	-	3	-1753,-412,-434	GCATATGC,GCATATGC,GAATATAC	Y	Cluster6
AT1G29700	-	2	-676,-231	GGATATGC,GAATATAC	N	Cluster6
AT1G29710	+	3	-97,-1348,-542	GGATATGC,GAATATAC,GAATATAC	Y	Cluster3
AT1G29920	-	1	-1367	GAATATCC	N	Cluster6
AT1G29965	-	1	-1015	GTATATCC	N	Cluster5
AT1G30220	-	1	-576	GGATATAC	N	Cluster3
AT1G30290	-	2	-1739,-316	GCATATTC,GAATATTC	Y	Cluster3
AT1G30320	+	1	-1977	GCATATAC	Y	Cluster2
AT1G30420	+	1	-182	GTATATGC	N	Cluster2
AT1G30560	+	2	-1781,-474	GTATATAC,GTATATTC	N	Cluster2
AT1G30720	+	1	-749	GCATATGC	Y	Cluster5
AT1G30840	+	1	-326	GAATATTC	N	Cluster3
AT1G30870	+	1	-153	GAATATTC	N	Cluster1
AT1G31130	-	1	-1857	GCATATCC	Y	Cluster6
AT1G31190	+	1	-1299	GGATATTC	N	Cluster6
AT1G31350	-	1	-1110	GGATATGC	N	Cluster3
AT1G31360	+	1	-225	GTATATCC	N	Cluster6
AT1G31480	+	1	-389	GAATATTC	Y	Cluster2
AT1G31580	+	2	-507,-13	GGATATTC,GAATATTC	N	Cluster2
AT1G31600	-	1	-1058	GCATATGC	N	Cluster6
AT1G31800	+	1	-1897	GGATATCC	N	Cluster6
AT1G32100	-	1	-1738	GCATATTC	N	Cluster6
AT1G32440	+	2	-181,-225	GTATATGC,GTATATAC	Y	Cluster2
AT1G32470	-	2	-1264,-1162	GAATATGC,GAATATGC	N	Cluster5
AT1G32780	-	1	-871	GCATATCC	N	Cluster6
AT1G32928	+	3	-690,-555,-659	GGATATCC,GGATATCC,GGATATTC	N	Cluster5
AT1G33410	-	1	-811	GAATATCC	N	Cluster6
AT1G33610	+	1	-1054	GCATATGC	N	Cluster6
AT1G33760	+	1	-517	GAATATAC	N	Cluster6
AT1G34040	+	1	-948	GAATATCC	N	Cluster3
AT1G34200	+	2	-517,-420	GAATATCC,GAATATTC	N	Cluster3
AT1G34540	+	1	-1056	GTATATAC	N	Cluster2
AT1G34640	-	1	-171	GTATATTC	N	Cluster2
AT1G35720	+	2	-1463,-113	GTATATGC,GTATATAC	Y	Cluster1
AT1G35910	-	1	-219	GCATATTC	N	Cluster1
AT1G36622	-	1	-42	GCATATTC	N	Cluster5
AT1G42480	+	1	-437	GAATATTC	N	Cluster2
AT1G42970	+	1	-948	GTATATGC	N	Cluster6
AT1G44130	-	1	-1009	GAATATTC	N	Cluster2
AT1G44780	+	2	-1563,-1317	GAATATAC,GTATATAC	N	Cluster6
AT1G44900	+	3	-114,-1599,-1622	GCATATGC,GCATATTC,GTATATAC	Y	Cluster2
AT1G44960	+	1	-1263	GAATATTC	N	Cluster3
AT1G45191	+	2	-1294,-544	GTATATAC,GAATATTC	N	Cluster6
AT1G45248	-	1	-1865	GTATATAC	N	Cluster6
AT1G45248	-	1	-1865	GTATATAC	N	Cluster6
AT1G45249	-	2	-1256,-526	GTATATAC,GTATATAC	Y	Cluster2
AT1G46264	+	3	-1841,-1812,-940	GAATATAC,GTATATAC,GAATATAC	Y	Cluster3
AT1G47240	-	2	-43,-19	GAATATTC,GAATATTC	N	Cluster3
AT1G47603	-	1	-466	GAATATGC	N	Cluster5
AT1G48140	+	1	-1387	GCATATTC	Y	Cluster5
AT1G48175	+	1	-114	GGATATGC	N	Cluster6
AT1G48300	+	1	-1868	GCATATTC	Y	Cluster5
AT1G48370	+	2	-316,-1249	GGATATCC,GAATATGC	Y	Cluster1
AT1G49000	-	1	-873	GAATATAC	Y	Cluster5
AT1G49010	+	5	-259,-1818,-1726,-229,-200	GCATATGC,GGATATTC,GGATATTC,GCATATAC,GCATATAC	Y	Cluster6
AT1G49210	+	1	-1774	GAATATAC	N	Cluster6
AT1G49320	+	2	-682,-1899	GTATATCC,GAATATTC	N	Cluster5
AT1G49410	-	1	-1793	GTATATAC	Y	Cluster3
AT1G49470	+	2	-320,-951	GGATATTC,GTATATTC	Y	Cluster1
AT1G49500	-	3	-1314,-493,-1123	GGATATGC,GCATATAC,GTATATAC	Y	Cluster5
AT1G49570	+	1	-1729	GGATATGC	N	Cluster1
AT1G49900	-	2	-234,-1218	GGATATTC,GTATATAC	Y	Cluster1
AT1G49910	+	2	-1154,-170	GGATATTC,GTATATAC	Y	Cluster6
AT1G50060	+	3	-1749,-1623,-1602	GCATATCC,GAATATGC,GAATATTC	Y	Cluster2
AT1G50110	-	1	-167	GAATATAC	N	Cluster2
AT1G50290	-	1	-1330	GAATATAC	N	Cluster5
AT1G50732	+	2	-1870,-1625	GAATATGC,GTATATTC	N	Cluster6
AT1G50900	+	1	-1360	GCATATCC	N	Cluster5
AT1G51100	+	1	-552	GTATATAC	Y	Cluster6
AT1G51110	+	1	-1590	GTATATAC	Y	Cluster6
AT1G51400	-	1	-1572	GTATATGC	Y	Cluster5
AT1G51402	+	2	-1264,-813	GGATATAC,GAATATGC	N	Cluster5
AT1G51420	-	1	-1004	GAATATGC	Y	Cluster1
AT1G51430	+	1	-539	GAATATGC	Y	Cluster5
AT1G51470	+	2	-1995,-1074	GCATATGC,GGATATCC	N	Cluster3
AT1G51520	+	1	-228	GAATATCC	N	Cluster6
AT1G51660	+	1	-595	GAATATAC	Y	Cluster3
AT1G51805	-	1	-359	GGATATGC	N	Cluster6
AT1G51860	-	1	-713	GCATATGC	N	Cluster3
AT1G52160	-	1	-1490	GAATATGC	N	Cluster3
AT1G52280	-	2	-1567,-131	GCATATTC,GTATATAC	N	Cluster6
AT1G52290	-	3	-1836,-1064,-844	GAATATCC,GTATATGC,GTATATTC	Y	Cluster6
AT1G52320	+	1	-243	GAATATGC	N	Cluster3
AT1G52342	-	1	-320	GTATATCC	N	Cluster4
AT1G52750	-	2	-484,-873	GAATATCC,GTATATAC	Y	Cluster6
AT1G52890	-	1	-1365	GAATATGC	Y	Cluster2
AT1G53035	-	1	-1183	GTATATGC	N	Cluster3
AT1G53080	+	3	-895,-561,-1587	GAATATGC,GCATATTC,GTATATAC	N	Cluster6
AT1G53170	-	1	-1634	GTATATAC	N	Cluster3
AT1G53300	+	1	-1201	GAATATAC	N	Cluster2
AT1G53310	-	1	-1361	GAATATTC	N	Cluster1
AT1G53430	+	1	-195	GAATATAC	Y	Cluster6
AT1G53470	+	1	-779	GTATATAC	Y	Cluster2
AT1G53480	-	1	-76	GCATATGC	N	Cluster3
AT1G53490	+	1	-364	GCATATGC	N	Cluster3
AT1G53633	-	1	-1423	GAATATAC	N	Cluster5
AT1G53635	-	1	-1742	GTATATTC	N	Cluster5
AT1G53700	+	1	-1311	GAATATCC	N	Cluster3
AT1G53780	-	1	-104	GAATATCC	Y	Cluster6
AT1G53860	-	1	-1223	GAATATCC	N	Cluster2
AT1G53870	+	2	-1620,-731	GAATATCC,GGATATTC	N	Cluster6
AT1G53890	+	2	-1620,-731	GAATATCC,GGATATTC	N	Cluster6
AT1G53910	+	1	-983	GAATATTC	N	Cluster3
AT1G54050	-	1	-563	GTATATTC	N	Cluster6
AT1G54210	+	1	-203	GGATATTC	Y	Cluster5
AT1G54350	+	1	-1512	GCATATGC	N	Cluster6
AT1G54385	-	1	-1098	GAATATCC	Y	Cluster2
AT1G54500	-	1	-1468	GAATATTC	Y	Cluster5
AT1G54780	+	1	-1352	GTATATCC	N	Cluster4
AT1G54890	+	1	-1532	GAATATTC	N	Cluster2
AT1G55160	+	1	-699	GAATATCC	N	Cluster5
AT1G55260	+	1	-709	GTATATGC	N	Cluster6
AT1G55265	+	2	-1768,-828	GGATATGC,GTATATCC	N	Cluster3
AT1G55325	+	1	-1799	GAATATCC	N	Cluster2
AT1G55330	-	1	-1751	GAATATAC	Y	Cluster4
AT1G55510	+	2	-1531,-1670	GCATATTC,GTATATAC	N	Cluster5
AT1G55700	+	2	-508,-429	GAATATAC,GAATATTC	N	Cluster2
AT1G55760	-	2	-312,-1240	GCATATGC,GCATATAC	Y	Cluster3
AT1G55820	+	1	-1875	GTATATTC	N	Cluster3
AT1G55960	-	2	-1741,-789	GTATATGC,GGATATTC	Y	Cluster6
AT1G56020	+	2	-1416,-1253	GGATATGC,GCATATGC	N	Cluster3
AT1G56070	-	1	-698	GTATATCC	N	Cluster3
AT1G56120	-	1	-1611	GAATATAC	Y	Cluster6
AT1G56250	-	1	-1943	GGATATAC	N
AT1G56540	+	1	-1611	GGATATTC	Y	Cluster6
AT1G56600	+	2	-1719,-1384	GAATATAC,GAATATTC	Y	Cluster1
AT1G56660	+	1	-1249	GAATATTC	N	Cluster6
AT1G56700	+	1	-1501	GGATATGC	N	Cluster5
AT1G57590	-	2	-724,-1462	GAATATGC,GAATATTC	Y	Cluster6
AT1G58180	-	1	-1151	GAATATTC	Y	Cluster5
AT1G58235	-	1	-828	GGATATTC	N
AT1G58270	-	1	-237	GGATATAC	N	Cluster6
AT1G58280	-	3	-1650,-892,-105	GCATATTC,GAATATTC,GAATATTC	Y	Cluster2
AT1G58340	+	1	-1066	GTATATAC	N	Cluster3
AT1G58360	+	1	-863	GTATATCC	N	Cluster2
AT1G58520	+	1	-250	GTATATTC	N	Cluster6
AT1G59850	-	1	-566	GAATATAC	N	Cluster2
AT1G60000	-	1	-1742	GAATATTC	Y	Cluster5
AT1G60060	+	1	-809	GTATATTC	N	Cluster3
AT1G60730	-	1	-1721	GGATATCC	Y	Cluster3
AT1G60860	-	1	-1441	GGATATGC	Y	Cluster6
AT1G60989	+	1	-454	GCATATAC	Y	Cluster3
AT1G61300	-	2	-1587,-1172	GCATATCC,GAATATGC	N	Cluster6
AT1G61340	+	1	-795	GCATATAC	Y	Cluster6
AT1G61370	-	2	-1093,-317	GTATATAC,GTATATTC	Y	Cluster6
AT1G61800	+	1	-212	GTATATTC	Y	Cluster3
AT1G61930	+	1	-1521	GCATATAC	N	Cluster3
AT1G62130	-	2	-692,-1580	GCATATGC,GAATATCC	N	Cluster6
AT1G62240	+	3	-582,-1592,-213	GGATATCC,GAATATTC,GAATATAC	N	Cluster3
AT1G62250	-	1	-1344	GCATATCC	Y	Cluster6
AT1G62400	+	1	-1627	GAATATAC	Y	Cluster3
AT1G62770	-	1	-764	GTATATAC	N	Cluster5
AT1G62980	+	1	-1403	GAATATAC	N	Cluster3
AT1G63055	+	1	-301	GTATATGC	N	Cluster2
AT1G63295	-	1	-1532	GTATATGC	N	Cluster6
AT1G63450	+	1	-277	GAATATTC	N	Cluster3
AT1G63750	+	1	-1523	GTATATTC	Y	Cluster2
AT1G64100	+	1	-305	GAATATAC	N	Cluster3
AT1G64170	-	1	-615	GTATATGC	N	Cluster3
AT1G64590	+	2	-1888,-916	GTATATTC,GAATATTC	N	Cluster1
AT1G64660	+	1	-776	GAATATTC	Y
AT1G64670	-	1	-246	GCATATCC	Y	Cluster2
AT1G65060	-	1	-1136	GTATATAC	N	Cluster2
AT1G65070	-	1	-964	GTATATTC	N	Cluster6
AT1G65070	-	1	-964	GTATATTC	N	Cluster6
AT1G65470	-	1	-1208	GGATATGC	N	Cluster6
AT1G65490	+	1	-1144	GAATATGC	N	Cluster6
AT1G65610	-	1	-198	GTATATTC	Y	Cluster3
AT1G65800	+	2	-1385,-1369	GAATATGC,GGATATTC	N	Cluster6
AT1G65820	+	1	-933	GTATATTC	N	Cluster3
AT1G65845	-	1	-1850	GAATATGC	Y	Cluster4
AT1G65860	-	1	-1439	GGATATGC	Y
AT1G65970	-	1	-507	GAATATGC	N	Cluster5
AT1G66090	+	1	-412	GTATATAC	N
AT1G66130	+	2	-535,-323	GAATATGC,GTATATGC	N	Cluster6
AT1G66260	-	2	-919,-1202	GCATATGC,GTATATGC	Y	Cluster6
AT1G66330	-	1	-538	GAATATAC	N	Cluster6
AT1G66350	+	1	-1803	GGATATGC	N	Cluster3
AT1G66500	-	2	-734,-1199	GCATATTC,GAATATAC	N	Cluster6
AT1G66960	-	1	-1812	GCATATAC	N	Cluster2
AT1G66980	-	1	-551	GAATATTC	N	Cluster6
AT1G67030	+	2	-425,-307	GTATATGC,GTATATAC	N	Cluster3
AT1G67110	-	2	-573,-278	GCATATAC,GAATATTC	N	Cluster5
AT1G67120	-	1	-164	GGATATGC	N	Cluster6
AT1G67470	+	1	-116	GAATATTC	Y	Cluster6
AT1G67600	-	4	-670,-599,-567,-1012	GAATATCC,GAATATGC,GAATATGC,GTATATTC	N	Cluster1
AT1G67810	+	1	-996	GAATATGC	Y	Cluster3
AT1G67910	-	1	-1481	GGATATCC	Y	Cluster5
AT1G67920	+	1	-447	GGATATCC	Y	Cluster3
AT1G67940	+	1	-1988	GGATATCC	N	Cluster3
AT1G68050	+	2	-270,-129	GAATATCC,GTATATTC	Y	Cluster3
AT1G68130	+	1	-1230	GTATATGC	Y	Cluster3
AT1G68190	+	1	-1441	GCATATTC	N	Cluster6
AT1G68238	+	1	-399	GTATATCC	N	Cluster5
AT1G68330	+	2	-1281,-1199	GTATATGC,GTATATTC	N	Cluster3
AT1G68570	+	2	-1631,-459	GTATATAC,GTATATTC	N	Cluster3
AT1G68670	+	2	-891,-326	GAATATTC,GAATATTC	Y	Cluster2
AT1G68700	+	1	-1586	GAATATGC	N	Cluster5
AT1G68740	-	1	-331	GTATATCC	N	Cluster1
AT1G68830	-	1	-997	GGATATTC	N	Cluster6
AT1G68935	+	1	-1692	GCATATAC	N	Cluster6
AT1G69240	-	1	-1193	GAATATAC	N	Cluster2
AT1G69490	+	2	-932,-410	GAATATAC,GTATATAC	Y	Cluster2
AT1G69523	+	1	-448	GAATATTC	N	Cluster6
AT1G69530	+	1	-754	GAATATTC	Y	Cluster3
AT1G69880	+	1	-838	GTATATTC	Y	Cluster1
AT1G69900	-	1	-764	GCATATAC	Y	Cluster6
AT1G69930	-	1	-222	GCATATGC	N	Cluster2
AT1G70505	+	1	-1335	GGATATAC	N	Cluster6
AT1G70700	+	2	-1605,-593	GTATATGC,GTATATCC	Y	Cluster6
AT1G70740	-	1	-518	GAATATTC	N	Cluster6
AT1G70880	-	1	-987	GAATATAC	Y	Cluster5
AT1G70900	+	2	-690,-473	GAATATGC,GCATATTC	Y	Cluster2
AT1G70920	+	1	-130	GTATATAC	N	Cluster5
AT1G71260	-	2	-1842,-943	GTATATGC,GAATATGC	Y	Cluster6
AT1G71340	-	1	-1687	GGATATGC	Y	Cluster6
AT1G71500	+	3	-603,-612,-407	GCATATAC,GAATATAC,GTATATAC	Y	Cluster5
AT1G72060	+	1	-1503	GTATATAC	N	Cluster3
AT1G72070	-	1	-135	GGATATCC	N	Cluster3
AT1G72430	-	1	-1665	GCATATAC	Y	Cluster4
AT1G72450	-	1	-705	GGATATTC	Y	Cluster6
AT1G72520	+	2	-1101,-209	GTATATAC,GAATATTC	Y
AT1G72560	-	1	-1827	GTATATTC	N	Cluster2
AT1G72560	-	1	-1827	GTATATTC	N	Cluster2
AT1G72600	+	1	-1735	GAATATCC	N	Cluster3
AT1G72640	-	2	-441,-1247	GGATATTC,GTATATAC	Y	Cluster6
AT1G72645	+	1	-30	GGATATTC	N	Cluster4
AT1G72800	+	1	-1638	GTATATTC	N	Cluster3
AT1G72840	-	2	-829,-940	GGATATCC,GAATATTC	N	Cluster3
AT1G73010	-	2	-770,-385	GAATATCC,GAATATTC	Y	Cluster1
AT1G73110	-	2	-955,-618	GCATATGC,GTATATTC	Y	Cluster6
AT1G73220	+	4	-1916,-1784,-1979,-757	GAATATGC,GCATATTC,GTATATAC,GAATATAC	Y	Cluster1
AT1G73325	-	2	-969,-162	GAATATGC,GAATATTC	N	Cluster2
AT1G73550	-	1	-305	GTATATAC	N	Cluster6
AT1G73600	+	3	-431,-1177,-327	GCATATGC,GAATATTC,GAATATTC	N	Cluster6
AT1G73602	+	2	-1833,-1729	GCATATGC,GAATATTC	N	Cluster6
AT1G73640	+	2	-607,-990	GCATATGC,GTATATTC	Y	Cluster5
AT1G73720	+	2	-1336,-1152	GCATATGC,GGATATAC	N	Cluster6
AT1G74090	+	1	-1243	GAATATAC	N	Cluster2
AT1G74200	-	2	-1546,-1318	GAATATTC,GTATATTC	N	Cluster1
AT1G74210	+	2	-437,-209	GTATATTC,GAATATTC	Y	Cluster1
AT1G74260	-	1	-1723	GAATATCC	Y	Cluster3
AT1G74458	+	1	-369	GTATATAC	N	Cluster5
AT1G74660	-	1	-373	GTATATTC	Y
AT1G74730	+	1	-969	GGATATCC	N	Cluster5
AT1G74750	+	2	-1242,-434	GAATATAC,GTATATTC	N	Cluster3
AT1G75030	+	1	-1167	GTATATGC	N	Cluster5
AT1G75230	+	1	-854	GAATATGC	Y	Cluster6
AT1G75310	+	2	-1370,-1160	GAATATAC,GAATATAC	Y	Cluster6
AT1G75580	+	1	-165	GTATATTC	Y	Cluster3
AT1G75640	-	1	-467	GGATATTC	N	Cluster3
AT1G75690	-	3	-928,-922,-1011	GCATATCC,GGATATGC,GTATATGC	N	Cluster4
AT1G75830	+	1	-388	GGATATGC	N	Cluster2
AT1G76040	+	1	-1671	GGATATCC	N	Cluster6
AT1G76160	-	1	-1160	GAATATAC	N	Cluster6
AT1G76430	-	1	-125	GAATATGC	Y	Cluster1
AT1G76560	+	1	-1477	GAATATAC	N	Cluster5
AT1G76600	+	1	-92	GTATATAC	Y	Cluster6
AT1G76700	-	1	-1415	GTATATCC	N	Cluster6
AT1G76720	-	1	-1876	GTATATTC	N	Cluster6
AT1G76890	-	1	-753	GTATATTC	N	Cluster5
AT1G77080	+	1	-674	GAATATCC	Y	Cluster5
AT1G77090	-	1	-970	GTATATAC	N	Cluster6
AT1G77290	+	1	-1234	GAATATCC	Y	Cluster5
AT1G77300	-	1	-1411	GGATATTC	Y	Cluster2
AT1G77510	+	1	-30	GAATATTC	Y	Cluster2
AT1G77660	-	1	-1349	GAATATTC	Y	Cluster3
AT1G77680	-	1	-626	GGATATAC	N	Cluster3
AT1G77760	-	2	-1540,-1267	GCATATTC,GAATATGC	Y	Cluster2
AT1G77840	+	1	-1160	GTATATAC	N	Cluster3
AT1G77930	+	1	-1373	GAATATTC	N	Cluster6
AT1G78270	-	1	-940	GTATATTC	N	Cluster3
AT1G78310	-	2	-1629,-473	GCATATTC,GTATATAC	Y	Cluster3
AT1G78770	+	1	-781	GGATATTC	N	Cluster6
AT1G78790	-	1	-1943	GGATATAC	N	Cluster6
AT1G78830	-	1	-243	GAATATTC	N	Cluster2
AT1G79040	+	1	-266	GAATATCC	Y	Cluster5
AT1G79410	-	2	-652,-1537	GAATATGC,GAATATAC	Y	Cluster3
AT1G79550	-	1	-162	GAATATAC	N	Cluster3
AT1G79850	-	2	-1421,-1316	GGATATTC,GAATATCC	Y	Cluster5
AT1G80130	-	1	-1618	GTATATAC	Y	Cluster3
AT1G80420	-	1	-1986	GAATATCC	N	Cluster6
AT1G80420	-	1	-1986	GAATATCC	N	Cluster6
AT1G80570	+	1	-1416	GAATATCC	N	Cluster5
AT2G01080	+	2	-558,-935	GCATATTC,GAATATAC	Y	Cluster3
AT2G01140	-	2	-839,-439	GCATATTC,GGATATTC	Y	Cluster3
AT2G01150	+	1	-62	GTATATGC	Y	Cluster3
AT2G01610	-	1	-1478	GTATATAC	N	Cluster5
AT2G01650	-	2	-276,-223	GTATATTC,GTATATTC	N	Cluster3
AT2G01750	+	1	-619	GAATATGC	N	Cluster2
AT2G01860	+	1	-1402	GGATATGC	N	Cluster6
AT2G01880	-	1	-1681	GAATATTC	N	Cluster1
AT2G01918	-	1	-1007	GAATATGC	N	Cluster6
AT2G02060	+	1	-885	GTATATTC	N	Cluster3
AT2G02410	+	1	-348	GTATATCC	Y	Cluster5
AT2G02850	-	1	-1665	GAATATTC	N	Cluster3
AT2G02990	+	1	-188	GTATATAC	Y	Cluster1
AT2G03090	-	1	-1266	GTATATTC	Y	Cluster3
AT2G03240	-	2	-1339,-1312	GTATATGC,GTATATAC	N	Cluster6
AT2G03420	-	1	-1982	GGATATTC	Y	Cluster6
AT2G03530	+	1	-548	GAATATTC	Y	Cluster4
AT2G03667	+	1	-988	GGATATGC	N	Cluster6
AT2G04040	-	2	-222,-191	GAATATAC,GAATATAC	N	Cluster3
AT2G04170	-	1	-1761	GCATATGC	N	Cluster2
AT2G04170	-	1	-1316	GCATATGC	N	Cluster2
AT2G04270	+	1	-926	GCATATAC	N	Cluster6
AT2G04620	-	2	-1760,-794	GCATATAC,GCATATAC	Y	Cluster3
AT2G04690	+	2	-1909,-1015	GTATATAC,GAATATAC	Y	Cluster5
AT2G05160	-	1	-1902	GTATATAC	N	Cluster6
AT2G05210	+	1	-1136	GGATATGC	N	Cluster6
AT2G05210	+	1	-1136	GGATATGC	N	Cluster6
AT2G06025	+	1	-780	GTATATTC	N	Cluster4
AT2G06050	-	1	-1897	GTATATTC	N	Cluster6
AT2G06050	-	1	-1897	GTATATTC	N	Cluster6
AT2G06850	+	1	-1582	GTATATAC	N	Cluster5
AT2G07674	+	1	-1816	GGATATAC	N	Cluster2
AT2G07715	+	3	-1121,-997,-429	GCATATCC,GTATATGC,GGATATTC	N	Cluster2
AT2G14285	-	1	-784	GTATATTC	N	Cluster5
AT2G14560	+	1	-739	GCATATTC	N	Cluster3
AT2G14880	-	3	-695,-1721,-1077	GAATATCC,GAATATTC,GAATATAC	N	Cluster5
AT2G15220	+	1	-1430	GCATATGC	N	Cluster1
AT2G15310	+	1	-1064	GGATATTC	N	Cluster3
AT2G15320	-	2	-1150,-854	GAATATAC,GTATATAC	Y	Cluster3
AT2G15390	-	1	-111	GAATATTC	Y	Cluster3
AT2G15390	-	1	-299	GAATATTC	Y	Cluster3
AT2G15570	-	1	-1817	GTATATTC	Y	Cluster5
AT2G15830	+	1	-127	GAATATTC	Y	Cluster5
AT2G16430	-	1	-122	GAATATTC	Y	Cluster2
AT2G16595	+	3	-1072,-1835,-329	GGATATCC,GAATATTC,GAATATTC	N	Cluster3
AT2G16660	-	1	-386	GTATATAC	N	Cluster2
AT2G16890	+	1	-1492	GTATATAC	N	Cluster3
AT2G16890	+	1	-1492	GTATATAC	N	Cluster3
AT2G16940	-	1	-1693	GCATATAC	Y	Cluster6
AT2G17265	+	1	-1016	GAATATGC	N	Cluster3
AT2G17280	+	4	-135,-92	GCATATCC,GTATATAC	Y	Cluster1
AT2G17450	-	1	-1050	GTATATAC	N	Cluster5
AT2G17710	+	1	-1792	GAATATAC	N	Cluster5
AT2G17900	-	1	-1415	GGATATAC	N	Cluster6
AT2G18050	+	1	-1480	GGATATTC	N	Cluster3
AT2G18130	-	1	-101	GTATATTC	N	Cluster2
AT2G18150	-	1	-1264	GGATATGC	N	Cluster1
AT2G18193	-	1	-1305	GTATATAC	N	Cluster2
AT2G18328	+	1	-1536	GAATATTC	N	Cluster3
AT2G18360	-	2	-1513,-398	GAATATTC,GTATATAC	N	Cluster1
AT2G18370	+	1	-1074	GTATATAC	N	Cluster3
AT2G18660	-	2	-1343,-679	GAATATTC,GAATATTC	Y	Cluster1
AT2G18670	+	2	-1152,-488	GAATATTC,GAATATTC	Y	Cluster3
AT2G18690	+	1	-1673	GCATATGC	N	Cluster3
AT2G19060	+	1	-1313	GGATATCC	N	Cluster5
AT2G19570	-	1	-1452	GTATATAC	N	Cluster3
AT2G19810	+	1	-132	GTATATCC	Y	Cluster3
AT2G19880	+	2	-606,-1924	GTATATGC,GAATATAC	Y	Cluster2
AT2G20230	+	1	-1793	GTATATAC	N	Cluster5
AT2G20260	+	1	-1317	GAATATCC	N	Cluster5
AT2G20520	+	1	-1836	GGATATAC	Y	Cluster2
AT2G20590	-	1	-1957	GTATATGC	N	Cluster6
AT2G20740	+	1	-851	GAATATGC	N	Cluster5
AT2G21045	+	1	-413	GCATATTC	N
AT2G21130	-	1	-723	GAATATTC	N	Cluster3
AT2G21140	-	1	-974	GTATATAC	Y	Cluster2
AT2G21180	-	3	-1823,-317,-599	GGATATTC,GTATATCC,GTATATAC	Y	Cluster3
AT2G21195	+	1	-1269	GAATATCC	N	Cluster5
AT2G21195	+	1	-1394	GAATATCC	N	Cluster5
AT2G21210	-	1	-162	GAATATGC	N	Cluster3
AT2G21320	+	1	-1454	GCATATCC	N	Cluster6
AT2G21330	-	1	-1766	GAATATAC	Y	Cluster6
AT2G21370	-	1	-147	GGATATTC	Y	Cluster6
AT2G21560	-	1	-1368	GTATATGC	N	Cluster3
AT2G21650	+	1	-1002	GAATATCC	Y	Cluster3
AT2G21830	+	2	-1570,-1993	GCATATGC,GTATATGC	N	Cluster6
AT2G22500	-	1	-1979	GTATATTC	N	Cluster3
AT2G22590	+	1	-1879	GTATATAC	Y	Cluster2
AT2G22620	-	2	-1020,-468	GAATATTC,GTATATAC	N	Cluster2
AT2G22970	+	1	-1369	GTATATCC	N	Cluster6
AT2G22980	+	2	-1532,-1905	GCATATCC,GTATATGC	N	Cluster4
AT2G23000	+	1	-1837	GAATATGC	Y	Cluster6
AT2G23050	+	2	-673,-1431	GAATATCC,GTATATTC	N	Cluster2
AT2G23170	-	1	-779	GAATATTC	N	Cluster3
AT2G23290	-	2	-1408,-307	GCATATAC,GTATATGC	N	Cluster6
AT2G23300	+	2	-1560,-1480	GTATATTC,GTATATAC	N	Cluster3
AT2G23410	-	2	-1166,-873	GCATATGC,GTATATGC	N	Cluster3
AT2G23690	+	1	-112	GCATATTC	Y	Cluster6
AT2G23755	-	1	-927	GTATATGC	Y
AT2G23810	-	1	-1892	GCATATGC	Y	Cluster6
AT2G23950	-	2	-682,-449	GCATATTC,GTATATGC	Y	Cluster1
AT2G23960	+	1	-1796	GTATATGC	N	Cluster2
AT2G23985	+	3	-1069,-1865,-139	GGATATAC,GTATATTC,GAATATTC	Y	Cluster6
AT2G24170	-	1	-1604	GGATATTC	N	Cluster2
AT2G24180	+	2	-1271,-1118	GAATATTC,GAATATTC	N	Cluster3
AT2G24190	-	1	-1311	GAATATCC	N	Cluster5
AT2G24260	-	2	-905,-951	GGATATCC,GGATATTC	N	Cluster3
AT2G24280	+	1	-1013	GAATATTC	N	Cluster6
AT2G24530	+	1	-1834	GAATATAC	N	Cluster3
AT2G24570	-	2	-1940,-1915	GTATATGC,GAATATAC	Y	Cluster5
AT2G24600	-	1	-895	GGATATAC	N
AT2G24610	+	1	-1802	GGATATAC	N	Cluster2
AT2G24650	-	1	-792	GAATATAC	N	Cluster6
AT2G25130	-	1	-551	GAATATCC	N	Cluster2
AT2G25160	-	1	-522	GTATATCC	Y	Cluster3
AT2G25260	-	1	-44	GCATATGC	Y	Cluster3
AT2G25355	+	2	-467,-427	GAATATGC,GTATATGC	Y	Cluster6
AT2G25355	+	2	-643,-603	GAATATGC,GTATATGC	Y	Cluster6
AT2G25410	+	1	-481	GAATATGC	Y	Cluster5
AT2G25420	+	1	-1236	GAATATGC	N	Cluster6
AT2G25690	-	1	-222	GAATATGC	N	Cluster2
AT2G25730	-	1	-1086	GAATATGC	N	Cluster6
AT2G25964	-	1	-1408	GGATATGC	Y	Cluster5
AT2G25980	-	1	-1845	GCATATGC	N	Cluster1
AT2G26310	+	1	-393	GAATATTC	N	Cluster2
AT2G26420	-	1	-835	GAATATGC	Y	Cluster2
AT2G26660	+	2	-132,-109	GGATATTC,GAATATTC	Y	Cluster1
AT2G26670	+	1	-1692	GAATATGC	N	Cluster5
AT2G26975	+	1	-1923	GAATATAC	N	Cluster5
AT2G26980	-	1	-1897	GCATATTC	Y	Cluster4
AT2G27000	-	3	-830,-325,-238	GGATATAC,GGATATTC,GTATATAC	N	Cluster3
AT2G27080	+	2	-1357,-924	GTATATTC,GTATATAC	N	Cluster6
AT2G27190	-	1	-149	GGATATTC	Y	Cluster2
AT2G27370	-	1	-874	GGATATGC	N	Cluster3
AT2G27500	-	3	-199,-1708,-779	GCATATAC,GTATATAC,GAATATTC	Y	Cluster6
AT2G27690	+	2	-1195,-978	GTATATGC,GCATATTC	N	Cluster6
AT2G27830	+	1	-615	GAATATAC	N	Cluster5
AT2G27920	-	1	-1077	GAATATTC	Y	Cluster6
AT2G28305	+	1	-129	GTATATAC	Y	Cluster4
AT2G28430	-	1	-333	GTATATTC	N	Cluster5
AT2G28570	+	2	-1515,-535	GAATATTC,GAATATTC	Y	Cluster5
AT2G28660	+	2	-645,-741	GCATATGC,GTATATAC	Y	Cluster3
AT2G28671	+	1	-1181	GTATATAC	N	Cluster3
AT2G28780	-	1	-881	GTATATGC	N	Cluster5
AT2G28800	-	1	-1890	GCATATGC	Y	Cluster5
AT2G28970	+	1	-1063	GTATATGC	N	Cluster5
AT2G29290	+	1	-53	GTATATAC	N	Cluster6
AT2G29350	+	2	-1874,-946	GGATATTC,GTATATTC	N	Cluster5
AT2G29360	+	1	-776	GAATATCC	N	Cluster6
AT2G29525	+	1	-557	GAATATCC	Y	Cluster6
AT2G29650	-	1	-1820	GAATATAC	Y	Cluster6
AT2G29660	+	1	-1529	GAATATAC	N	Cluster5
AT2G29680	+	2	-858,-785	GGATATCC,GGATATCC	Y	Cluster6
AT2G29890	+	1	-163	GCATATGC	N	Cluster6
AT2G29990	-	1	-970	GAATATGC	N	Cluster3
AT2G30040	+	1	-734	GAATATTC	Y	Cluster6
AT2G30170	-	1	-1740	GAATATCC	Y	Cluster6
AT2G30210	-	3	-721,-1963,-1727	GCATATCC,GAATATTC,GTATATAC	N	Cluster3
AT2G30360	-	1	-1603	GTATATGC	N	Cluster6
AT2G30480	-	3	-383,-211,-139	GCATATGC,GAATATCC,GCATATAC	N	Cluster6
AT2G30520	-	1	-1991	GGATATGC	Y	Cluster6
AT2G30540	-	1	-1659	GAATATAC	N	Cluster1
AT2G30570	-	1	-186	GGATATGC	N	Cluster5
AT2G30600	+	2	-1392,-1022	GAATATTC,GAATATTC	N	Cluster4
AT2G30620	+	2	-852,-881	GCATATGC,GCATATAC	N	Cluster3
AT2G30695	-	1	-308	GTATATGC	N	Cluster6
AT2G30766	+	1	-1904	GAATATAC	N	Cluster6
AT2G31141	-	1	-318	GTATATAC	N	Cluster3
AT2G31150	+	1	-505	GTATATAC	N	Cluster6
AT2G31160	+	1	-1909	GAATATAC	N	Cluster3
AT2G31190	-	1	-1771	GCATATCC	Y	Cluster6
AT2G31230	-	1	-584	GAATATAC	N	Cluster3
AT2G31290	+	1	-968	GGATATGC	N	Cluster3
AT2G31710	-	1	-724	GAATATGC	N	Cluster5
AT2G31730	-	1	-1673	GTATATTC	Y	Cluster5
AT2G31865	-	1	-628	GAATATTC	N	Cluster2
AT2G32140	-	1	-1216	GCATATTC	Y	Cluster6
AT2G32150	+	1	-852	GCATATTC	Y	Cluster6
AT2G32400	-	1	-389	GAATATAC	N	Cluster2
AT2G32640	-	1	-1045	GTATATGC	N	Cluster6
AT2G32830	-	1	-581	GAATATAC	N	Cluster1
AT2G32860	+	1	-451	GGATATTC	N	Cluster2
AT2G32960	+	2	-1277,-1950	GCATATTC,GAATATAC	Y	Cluster1
AT2G33050	+	1	-1998	GGATATGC	N	Cluster3
AT2G33170	-	1	-694	GTATATTC	N	Cluster3
AT2G33240	-	1	-246	GAATATTC	Y	Cluster2
AT2G33450	+	2	-1623,-1278	GTATATTC,GAATATTC	N	Cluster5
AT2G33810	+	2	-971,-232	GTATATCC,GCATATAC	Y	Cluster5
AT2G33820	-	2	-1860,-556	GTATATGC,GTATATTC	Y	Cluster6
AT2G33980	-	1	-1032	GCATATGC	N	Cluster6
AT2G33990	-	1	-950	GTATATAC	N	Cluster5
AT2G34010	+	2	-1174,-726	GGATATAC,GAATATCC	Y	Cluster6
AT2G34170	+	1	-1622	GTATATGC	N	Cluster2
AT2G34210	+	4	-1745,-1732,-1024,-942	GGATATAC,GAATATGC,GAATATGC,GAATATGC	Y	Cluster1
AT2G34460	+	1	-1493	GTATATTC	N	Cluster6
AT2G34490	-	1	-76	GAATATGC	Y	Cluster3
AT2G34585	-	1	-131	GTATATTC	N	Cluster3
AT2G34810	+	1	-118	GAATATTC	N	Cluster2
AT2G34830	-	2	-1714,-710	GGATATTC,GTATATAC	N	Cluster3
AT2G34930	-	1	-95	GTATATAC	N
AT2G34960	-	2	-1816,-1445	GAATATGC,GGATATAC	Y	Cluster3
AT2G35260	+	1	-1325	GAATATGC	N	Cluster6
AT2G35290	-	1	-150	GTATATGC	N	Cluster6
AT2G35450	-	1	-1812	GTATATTC	Y	Cluster6
AT2G35710	-	1	-1405	GTATATTC	N	Cluster6
AT2G35840	+	2	-35,-504	GAATATGC,GTATATAC	Y	Cluster2
AT2G35910	-	1	-639	GTATATAC	Y	Cluster5
AT2G35940	-	1	-499	GAATATAC	Y	Cluster3
AT2G35950	+	1	-1068	GTATATAC	Y	Cluster6
AT2G36090	+	1	-577	GGATATTC	Y	Cluster3
AT2G36100	-	1	-1433	GGATATTC	Y	Cluster3
AT2G36370	+	1	-1678	GAATATAC	N	Cluster6
AT2G36690	+	1	-1181	GTATATTC	Y	Cluster5
AT2G36740	-	1	-1702	GCATATAC	Y	Cluster6
AT2G36800	-	1	-491	GTATATCC	N	Cluster3
AT2G36970	+	4	-942,-713,-675,-771	GAATATGC,GGATATAC,GCATATTC,GAATATTC	Y	Cluster1
AT2G37180	+	1	-646	GTATATGC	Y	Cluster5
AT2G37200	-	1	-1286	GCATATTC	N	Cluster3
AT2G37280	+	1	-1457	GAATATAC	N	Cluster2
AT2G37290	-	1	-1406	GTATATAC	Y	Cluster2
AT2G37290	-	1	-1406	GTATATAC	Y	Cluster2
AT2G37400	-	1	-560	GAATATTC	N	Cluster3
AT2G37478	+	1	-329	GGATATTC	Y	Cluster3
AT2G37480	+	1	-835	GGATATTC	Y	Cluster3
AT2G37585	+	1	-1257	GAATATTC	Y	Cluster6
AT2G37710	-	3	-147,-1410,-1249	GGATATAC,GAATATTC,GAATATTC	Y	Cluster3
AT2G37750	+	2	-1601,-1986	GCATATTC,GAATATAC	N
AT2G37890	-	1	-223	GAATATGC	N	Cluster1
AT2G37960	-	1	-1965	GAATATCC	N	Cluster2
AT2G38070	+	1	-1530	GGATATTC	N	Cluster3
AT2G38090	+	1	-1738	GGATATGC	N	Cluster3
AT2G38120	+	1	-1574	GTATATGC	N	Cluster3
AT2G38320	+	1	-1784	GTATATGC	N	Cluster6
AT2G38330	+	2	-1985,-1893	GCATATAC,GCATATTC	Y	Cluster6
AT2G38530	+	1	-568	GTATATCC	Y	Cluster3
AT2G38540	+	1	-1068	GTATATTC	N	Cluster2
AT2G38600	+	1	-14	GAATATTC	N	Cluster4
AT2G38740	-	1	-1022	GTATATAC	N	Cluster2
AT2G38750	-	1	-1413	GTATATCC	N	Cluster6
AT2G38760	+	1	-1248	GTATATCC	N	Cluster6
AT2G38870	-	2	-654,-634	GTATATAC,GTATATAC	Y	Cluster5
AT2G38940	+	3	-394,-388,-1349	GAATATGC,GCATATAC,GAATATAC	Y	Cluster1
AT2G39000	-	1	-1967	GTATATCC	Y	Cluster5
AT2G39000	-	1	-1906	GTATATCC	Y	Cluster5
AT2G39090	-	1	-931	GCATATAC	N	Cluster6
AT2G39500	+	1	-307	GAATATTC	Y	Cluster5
AT2G39510	-	4	-480,-1775,-234,-1339	GGATATCC,GCATATTC,GTATATGC,GAATATAC	N	Cluster1
AT2G39800	-	1	-691	GAATATTC	Y
AT2G40110	+	1	-735	GAATATTC	Y	Cluster5
AT2G40110	+	1	-735	GAATATTC	Y	Cluster5
AT2G40230	-	1	-687	GAATATGC	N
AT2G40370	-	1	-1414	GGATATTC	Y	Cluster3
AT2G40460	+	2	-1182,-357	GAATATCC,GTATATGC	Y	Cluster6
AT2G40475	-	1	-633	GAATATCC	N	Cluster3
AT2G40480	+	1	-1995	GAATATCC	N	Cluster3
AT2G40520	+	2	-1926,-1835	GGATATTC,GCATATAC	Y	Cluster6
AT2G40750	-	1	-846	GAATATTC	N	Cluster3
AT2G40840	+	1	-666	GCATATGC	N	Cluster6
AT2G40900	-	2	-1842,-1695	GTATATGC,GAATATGC	Y	Cluster3
AT2G40960	+	1	-746	GAATATTC	N	Cluster6
AT2G41010	-	1	-373	GTATATCC	N	Cluster4
AT2G41050	-	1	-250	GAATATTC	N	Cluster6
AT2G41100	+	1	-592	GAATATTC	N
AT2G41120	-	2	-431,-1609	GGATATGC,GAATATTC	N	Cluster6
AT2G41180	+	1	-1103	GTATATTC	Y	Cluster3
AT2G41240	-	4	-505,-1459,-757,-715	GAATATGC,GAATATAC,GTATATTC,GTATATAC	Y	Cluster4
AT2G41640	+	1	-755	GAATATAC	Y	Cluster6
AT2G41680	-	1	-900	GTATATGC	Y	Cluster6
AT2G41790	-	1	-530	GAATATTC	N	Cluster6
AT2G41900	+	1	-1464	GAATATCC	Y	Cluster3
AT2G42060	+	1	-1325	GAATATAC	N	Cluster5
AT2G42170	+	1	-70	GGATATGC	N	Cluster6
AT2G42190	+	1	-1482	GCATATCC	Y	Cluster5
AT2G42350	+	1	-637	GTATATAC	Y	Cluster3
AT2G42600	-	2	-933,-921	GGATATGC,GAATATGC	N	Cluster2
AT2G42690	-	2	-1488,-1241	GTATATGC,GAATATCC	Y	Cluster2
AT2G42840	-	1	-1743	GAATATTC	Y	Cluster2
AT2G42975	+	1	-1072	GTATATAC	N	Cluster6
AT2G43140	-	1	-445	GCATATTC	Y	Cluster3
AT2G43140	-	1	-445	GCATATTC	Y	Cluster3
AT2G43400	+	1	-1846	GAATATTC	N	Cluster6
AT2G43465	-	2	-1942,-325	GCATATGC,GCATATTC	Y	Cluster6
AT2G43510	+	2	-1776,-1541	GGATATGC,GGATATGC	N	Cluster1
AT2G43535	+	3	-230,-1503,-819	GCATATTC,GTATATAC,GTATATAC	Y	Cluster1
AT2G43620	-	1	-1095	GGATATAC	N	Cluster2
AT2G43800	+	1	-1427	GGATATTC	N	Cluster2
AT2G43840	+	1	-81	GTATATTC	Y	Cluster3
AT2G43920	-	3	-1159,-1090,-1047	GTATATGC,GCATATAC,GTATATGC	Y
AT2G44200	+	1	-1236	GTATATTC	N	Cluster6
AT2G44310	+	1	-658	GCATATAC	Y	Cluster3
AT2G44460	+	1	-867	GGATATTC	N	Cluster2
AT2G44500	+	2	-1038,-1250	GGATATAC,GTATATTC	Y	Cluster6
AT2G44650	-	2	-883,-753	GTATATGC,GTATATAC	N	Cluster5
AT2G44740	-	1	-342	GTATATGC	Y	Cluster6
AT2G44840	+	1	-1393	GAATATTC	Y	Cluster6
AT2G45050	+	1	-1250	GCATATAC	N	Cluster3
AT2G45130	+	2	-168,-291	GCATATCC,GAATATGC	N	Cluster1
AT2G45135	+	1	-141	GAATATTC	Y	Cluster1
AT2G45170	+	1	-19	GTATATTC	N	Cluster5
AT2G45180	+	1	-1851	GTATATTC	N	Cluster5
AT2G45380	-	1	-1801	GAATATGC	N	Cluster5
AT2G45500	-	1	-725	GCATATTC	N	Cluster6
AT2G45695	+	1	-1184	GAATATGC	N	Cluster3
AT2G45750	+	2	-667,-389	GTATATAC,GAATATAC	Y	Cluster3
AT2G45830	+	2	-975,-79	GTATATGC,GAATATCC	Y	Cluster6
AT2G45860	-	1	-1368	GGATATGC	N	Cluster5
AT2G45900	-	1	-1683	GAATATCC	N	Cluster3
AT2G45910	+	3	-1695,-1438,-77	GTATATCC,GAATATGC,GAATATTC	Y	Cluster2
AT2G45960	+	1	-954	GAATATGC	Y	Cluster5
AT2G46000	-	1	-1965	GTATATTC	Y	Cluster3
AT2G46140	+	1	-314	GTATATTC	N	Cluster3
AT2G46150	+	1	-1770	GTATATCC	N	Cluster3
AT2G46505	-	1	-593	GAATATAC	N	Cluster3
AT2G46530	+	2	-1395,-1514	GTATATTC,GAATATTC	Y	Cluster2
AT2G46560	-	1	-1706	GTATATCC	N	Cluster6
AT2G46670	-	2	-1525,-325	GAATATTC,GAATATAC	Y	Cluster4
AT2G46690	+	1	-1915	GAATATTC	Y
AT2G46880	-	2	-185,-148	GCATATGC,GTATATTC	Y	Cluster1
AT2G46915	-	1	-528	GAATATCC	N	Cluster6
AT2G47200	-	1	-250	GAATATAC	N	Cluster3
AT2G47550	+	3	-389,-1037,-104	GCATATTC,GTATATTC,GTATATTC	N	Cluster1
AT2G47680	-	1	-1103	GGATATAC	Y	Cluster3
AT2G47950	+	2	-1817,-575	GAATATAC,GAATATAC	Y	Cluster3
AT2G47990	-	1	-472	GTATATCC	N	Cluster3
AT2G48080	-	1	-1730	GAATATTC	N	Cluster5
AT3G01370	+	1	-54	GGATATGC	Y	Cluster6
AT3G01440	+	1	-1454	GTATATCC	N	Cluster6
AT3G01480	+	2	-920,-1124	GCATATAC,GTATATTC	Y	Cluster5
AT3G01720	-	1	-1961	GAATATGC	N	Cluster3
AT3G01750	+	2	-1974,-1889	GTATATCC,GTATATTC	N	Cluster3
AT3G01900	-	4	-1467,-1007,-516,-129	GCATATCC,GCATATTC,GCATATTC,GTATATGC	Y	Cluster2
AT3G02040	-	4	-425,-228,-413,-164	GCATATAC,GGATATTC,GAATATTC,GAATATTC	N	Cluster1
AT3G02050	+	4	-684,-487,-748,-499	GGATATTC,GCATATAC,GAATATTC,GAATATTC	Y	Cluster2
AT3G02230	+	2	-412,-1264	GGATATTC,GTATATTC	N	Cluster3
AT3G02300	+	2	-193,-1380	GCATATGC,GAATATAC	N	Cluster6
AT3G02380	-	1	-1060	GTATATTC	Y	Cluster6
AT3G02620	+	1	-677	GAATATGC	N	Cluster5
AT3G02830	+	2	-344,-516	GCATATTC,GTATATTC	Y	Cluster6
AT3G02850	-	1	-1765	GTATATTC	N	Cluster5
AT3G02870	-	2	-1643,-103	GGATATTC,GAATATTC	Y
AT3G02885	-	1	-1133	GTATATGC	Y	Cluster5
AT3G02980	-	1	-342	GAATATTC	N	Cluster3
AT3G02990	+	1	-1063	GAATATTC	Y	Cluster3
AT3G03100	-	1	-189	GAATATAC	N	Cluster5
AT3G03250	-	3	-1335,-1032,-883	GCATATTC,GAATATTC,GAATATAC	N	Cluster2
AT3G03350	+	1	-152	GCATATAC	Y	Cluster6
AT3G03450	-	1	-1802	GAATATTC	Y	Cluster3
AT3G03530	-	3	-683,-653,-345	GAATATGC,GAATATGC,GAATATTC	Y	Cluster1
AT3G03790	+	1	-1143	GTATATTC	Y	Cluster1
AT3G03910	+	1	-363	GAATATTC	N	Cluster2
AT3G04030	-	2	-1471,-495	GAATATGC,GAATATTC	N	Cluster2
AT3G04160	-	1	-98	GGATATAC	N	Cluster6
AT3G04320	+	1	-697	GAATATGC	N	Cluster2
AT3G04420	+	1	-1806	GCATATTC	N	Cluster3
AT3G04530	+	4	-1344,-988,-111,-9	GTATATTC,GTATATTC,GAATATTC,GAATATTC	Y	Cluster3
AT3G04640	-	2	-941,-230	GTATATTC,GTATATAC	N	Cluster6
AT3G04860	-	1	-747	GTATATTC	Y	Cluster3
AT3G05080	+	1	-465	GTATATTC	Y	Cluster5
AT3G05120	+	2	-1153,-593	GCATATTC,GAATATAC	Y	Cluster3
AT3G05320	-	1	-792	GAATATGC	Y	Cluster6
AT3G05345	-	2	-565,-176	GCATATTC,GGATATTC	N	Cluster6
AT3G05490	+	1	-271	GAATATGC	Y	Cluster6
AT3G05500	+	1	-393	GAATATTC	Y	Cluster3
AT3G05630	+	4	-726,-697,-306,-760	GGATATTC,GCATATAC,GCATATAC,GAATATTC	Y	Cluster1
AT3G05640	-	1	-229	GAATATTC	Y	Cluster5
AT3G05690	-	2	-1650,-987	GCATATCC,GCATATAC	Y	Cluster1
AT3G05800	+	1	-1578	GAATATTC	N	Cluster3
AT3G05900	-	2	-1500,-250	GCATATAC,GTATATTC	Y	Cluster6
AT3G05937	-	1	-1822	GCATATTC	N	Cluster3
AT3G06020	+	1	-1890	GAATATTC	N	Cluster2
AT3G06590	-	1	-1576	GCATATTC	Y	Cluster3
AT3G06750	-	2	-739,-1567	GGATATAC,GTATATAC	Y	Cluster6
AT3G06760	+	1	-1202	GTATATAC	Y	Cluster6
AT3G07270	+	1	-1216	GTATATAC	N	Cluster3
AT3G07270	+	1	-875	GTATATAC	N	Cluster3
AT3G07350	+	2	-280,-158	GTATATCC,GAATATTC	Y	Cluster2
AT3G07380	-	2	-480,-1470	GAATATGC,GTATATAC	N	Cluster2
AT3G07400	+	1	-240	GCATATGC	Y	Cluster2
AT3G07650	+	1	-1846	GTATATTC	N	Cluster3
AT3G08510	-	1	-268	GAATATCC	Y	Cluster2
AT3G08580	-	1	-1209	GAATATAC	Y	Cluster3
AT3G08650	-	3	-165,-1393,-964	GAATATCC,GAATATAC,GTATATAC	Y	Cluster3
AT3G08720	-	2	-689,-370	GAATATGC,GAATATCC	N	Cluster3
AT3G08950	+	1	-1370	GCATATGC	N	Cluster3
AT3G08970	+	1	-1423	GTATATGC	N	Cluster2
AT3G08990	+	1	-1791	GCATATTC	N	Cluster6
AT3G09020	+	1	-1898	GAATATGC	N
AT3G09310	-	1	-1630	GAATATAC	N	Cluster5
AT3G09400	-	1	-1147	GAATATAC	N	Cluster1
AT3G09560	-	2	-915,-1219	GAATATGC,GTATATTC	Y	Cluster2
AT3G09570	+	2	-942,-638	GAATATGC,GTATATTC	Y	Cluster3
AT3G09600	+	1	-464	GTATATAC	N	Cluster6
AT3G09600	+	1	-464	GTATATAC	N	Cluster6
AT3G09922	+	2	-763,-729	GCATATTC,GCATATTC	Y	Cluster1
AT3G09940	-	1	-1972	GTATATAC	N	Cluster3
AT3G10060	+	1	-846	GTATATTC	N	Cluster4
AT3G10190	+	1	-1838	GAATATCC	N	Cluster3
AT3G10310	+	1	-1307	GAATATGC	N	Cluster6
AT3G10360	-	1	-500	GTATATCC	N	Cluster2
AT3G10370	+	1	-864	GTATATCC	Y	Cluster2
AT3G10420	+	1	-1501	GTATATTC	N	Cluster2
AT3G10450	+	1	-453	GTATATTC	Y	Cluster5
AT3G10710	+	1	-1657	GCATATAC	N	Cluster1
AT3G10720	-	1	-1445	GGATATCC	Y	Cluster6
AT3G10815	-	1	-1197	GAATATCC	Y	Cluster3
AT3G11570	-	3	-1617,-1352,-38	GCATATAC,GAATATGC,GAATATGC	Y	Cluster5
AT3G11670	-	1	-336	GAATATGC	N	Cluster2
AT3G11700	+	1	-1595	GTATATAC	Y	Cluster6
AT3G11760	+	1	-1831	GCATATAC	N	Cluster3
AT3G11770	-	1	-820	GTATATTC	N	Cluster5
AT3G11930	+	1	-1675	GGATATAC	N	Cluster5
AT3G12110	+	1	-921	GCATATCC	Y	Cluster6
AT3G12145	-	1	-1287	GCATATGC	Y	Cluster6
AT3G12170	+	1	-529	GAATATAC	N	Cluster6
AT3G12350	+	1	-82	GAATATGC	Y	Cluster2
AT3G12500	-	2	-466,-1248	GGATATTC,GAATATTC	Y	Cluster1
AT3G12510	+	2	-1901,-803	GAATATTC,GTATATAC	N	Cluster3
AT3G12550	+	1	-1572	GGATATGC	N	Cluster6
AT3G12610	-	2	-381,-1434	GCATATTC,GTATATAC	Y	Cluster3
AT3G12630	+	1	-1561	GCATATAC	N	Cluster5
AT3G12830	-	1	-809	GGATATCC	Y	Cluster3
AT3G13062	+	1	-87	GAATATAC	Y	Cluster6
AT3G13065	+	3	-1677,-1044,-402	GTATATGC,GAATATGC,GAATATAC	N	Cluster6
AT3G13080	-	1	-359	GGATATTC	Y	Cluster2
AT3G13404	-	1	-1066	GCATATGC	N	Cluster5
AT3G13750	+	1	-1681	GTATATGC	N	Cluster5
AT3G13882	+	1	-1300	GGATATGC	N	Cluster5
AT3G13910	-	1	-565	GAATATAC	N	Cluster3
AT3G13980	-	1	-1005	GAATATAC	N	Cluster3
AT3G14280	-	1	-1082	GAATATTC	Y
AT3G14310	-	1	-454	GCATATTC	N	Cluster3
AT3G14370	-	1	-1746	GAATATGC	N	Cluster3
AT3G14430	-	1	-1307	GCATATCC	Y
AT3G14570	+	3	-1589,-1156,-1199	GGATATAC,GTATATGC,GTATATTC	Y	Cluster2
AT3G14680	+	1	-702	GCATATCC	N	Cluster3
AT3G14700	+	2	-1563,-412	GGATATGC,GTATATAC	Y	Cluster3
AT3G14810	-	2	-1202,-1537	GCATATGC,GTATATAC	Y	Cluster6
AT3G14810	-	2	-1202,-1537	GCATATGC,GTATATAC	Y	Cluster6
AT3G14940	+	4	-1239,-1588,-1461,-585	GCATATAC,GAATATTC,GAATATTC,GAATATTC	N	Cluster1
AT3G15000	+	1	-1215	GAATATAC	N	Cluster3
AT3G15030	+	1	-14	GAATATGC	N	Cluster3
AT3G15260	+	4	-1404,-1359,-1388,-1015	GGATATCC,GGATATCC,GAATATCC,GGATATTC	N	Cluster3
AT3G15350	+	1	-760	GCATATAC	Y	Cluster2
AT3G15358	+	1	-1065	GGATATCC	N	Cluster5
AT3G15370	+	1	-827	GTATATAC	Y	Cluster2
AT3G15390	-	1	-682	GAATATCC	N	Cluster6
AT3G15395	+	1	-1893	GAATATCC	N	Cluster5
AT3G15580	-	2	-819,-277	GCATATTC,GGATATAC	N	Cluster5
AT3G15650	+	1	-1186	GCATATAC	N	Cluster3
AT3G15720	-	2	-383,-62	GTATATGC,GAATATAC	Y	Cluster2
AT3G15770	+	1	-398	GAATATAC	Y	Cluster6
AT3G16030	+	1	-1289	GTATATTC	N	Cluster6
AT3G16330	+	2	-1805,-400	GCATATGC,GTATATAC	Y	Cluster1
AT3G16390	+	1	-1021	GCATATTC	Y	Cluster1
AT3G16530	-	1	-121	GAATATTC	N	Cluster3
AT3G16620	-	1	-1498	GGATATCC	Y	Cluster3
AT3G16710	+	1	-1581	GGATATGC	N	Cluster6
AT3G16810	-	1	-1026	GCATATCC	N	Cluster2
AT3G16840	-	2	-1890,-1554	GAATATTC,GAATATAC	Y	Cluster6
AT3G17330	-	1	-977	GAATATTC	Y	Cluster6
AT3G17330	-	2	-162,-1367	GCATATCC,GAATATTC	Y	Cluster6
AT3G17340	-	1	-776	GCATATCC	N	Cluster6
AT3G17510	-	2	-923,-692	GTATATAC,GAATATTC	N	Cluster6
AT3G17590	-	1	-948	GGATATAC	N	Cluster5
AT3G17790	+	1	-288	GAATATCC	Y	Cluster1
AT3G17860	+	2	-1319,-1879	GCATATCC,GCATATAC	Y	Cluster6
AT3G18070	+	1	-1875	GCATATTC	N	Cluster6
AT3G18620	+	2	-142,-239	GGATATTC,GTATATTC	N	Cluster3
AT3G18750	-	1	-898	GAATATCC	Y	Cluster6
AT3G18773	+	1	-1275	GTATATGC	N	Cluster4
AT3G19030	-	1	-974	GTATATAC	Y	Cluster5
AT3G19040	-	1	-1499	GCATATTC	N	Cluster6
AT3G19050	+	2	-1272,-671	GCATATTC,GGATATAC	Y
AT3G19170	-	1	-1778	GAATATGC	Y	Cluster6
AT3G19190	+	2	-1640,-1568	GTATATGC,GAATATGC	N	Cluster6
AT3G19250	-	1	-1261	GAATATGC	N	Cluster3
AT3G19330	+	1	-801	GTATATAC	N	Cluster6
AT3G19620	-	1	-1184	GAATATAC	N	Cluster3
AT3G19660	-	1	-1546	GTATATTC	N	Cluster3
AT3G19670	-	3	-1693,-231,-73	GTATATCC,GAATATCC,GTATATGC	N	Cluster6
AT3G19720	-	2	-1098,-310	GAATATCC,GTATATGC	N	Cluster6
AT3G19970	+	2	-1422,-1409	GGATATCC,GAATATTC	Y	Cluster2
AT3G20090	+	1	-758	GAATATAC	N	Cluster3
AT3G20440	-	2	-1982,-1376	GTATATTC,GTATATTC	Y	Cluster6
AT3G20460	+	1	-1476	GGATATCC	N	Cluster2
AT3G20660	-	1	-499	GTATATAC	N	Cluster3
AT3G21420	+	1	-1885	GTATATAC	N	Cluster2
AT3G21510	-	2	-1038,-409	GCATATCC,GCATATAC	N	Cluster3
AT3G21560	+	1	-418	GAATATTC	Y	Cluster1
AT3G21770	+	1	-770	GTATATAC	N	Cluster3
AT3G22231	-	1	-1284	GAATATAC	N	Cluster3
AT3G22275	-	1	-1147	GAATATAC	Y	Cluster6
AT3G22310	+	1	-1302	GTATATGC	N	Cluster3
AT3G22420	+	1	-999	GAATATAC	N	Cluster6
AT3G22540	-	1	-1066	GTATATTC	Y	Cluster5
AT3G22740	-	2	-664,-1849	GCATATCC,GAATATCC	Y
AT3G22910	-	1	-786	GTATATTC	N	Cluster2
AT3G22961	+	1	-1975	GTATATGC	N	Cluster4
AT3G22968	+	3	-393,-1683,-1620	GGATATGC,GGATATTC,GTATATAC	Y	Cluster3
AT3G22970	+	2	-832,-418	GGATATGC,GAATATTC	Y	Cluster3
AT3G23000	+	1	-1977	GCATATGC	Y	Cluster5
AT3G23340	+	1	-1829	GGATATGC	Y	Cluster6
AT3G23870	+	2	-1483,-775	GTATATAC,GAATATTC	N	Cluster3
AT3G23880	-	1	-284	GGATATGC	N	Cluster5
AT3G23890	+	1	-1498	GGATATGC	Y	Cluster6
AT3G24020	+	1	-1999	GCATATCC	N	Cluster3
AT3G24090	-	1	-1605	GTATATAC	Y	Cluster2
AT3G24480	-	3	-1126,-628,-1218	GCATATGC,GTATATCC,GAATATAC	Y	Cluster3
AT3G24530	-	1	-1186	GAATATTC	N	Cluster6
AT3G25030	+	2	-412,-293	GTATATAC,GTATATTC	Y	Cluster3
AT3G25240	+	3	-319,-239,-127	GGATATTC,GGATATAC,GAATATTC	Y	Cluster1
AT3G25640	+	1	-1011	GAATATAC	N	Cluster3
AT3G25730	+	1	-1014	GTATATAC	N	Cluster3
AT3G25790	+	3	-337,-281,-216	GGATATAC,GAATATTC,GTATATAC	N	Cluster1
AT3G25840	-	1	-1155	GCATATGC	N	Cluster6
AT3G26060	+	3	-1647,-1402,-875	GTATATCC,GAATATCC,GTATATTC	N	Cluster5
AT3G26280	-	1	-492	GAATATTC	N	Cluster3
AT3G26310	-	4	-1359,-1083,-992,-1463	GGATATCC,GGATATCC,GGATATCC,GAATATTC	N
AT3G26430	+	2	-885,-934	GGATATGC,GAATATCC	N	Cluster2
AT3G26440	+	1	-1141	GCATATTC	Y	Cluster3
AT3G26570	+	1	-1138	GTATATGC	N	Cluster6
AT3G26710	+	1	-1958	GCATATAC	N	Cluster5
AT3G26810	+	1	-1792	GCATATTC	N	Cluster3
AT3G27025	+	1	-1445	GAATATAC	N	Cluster5
AT3G27150	-	4	-1272,-159,-1632,-1296	GCATATAC,GCATATTC,GTATATAC,GAATATTC	N	Cluster3
AT3G27170	+	1	-1311	GTATATGC	Y	Cluster5
AT3G27190	-	1	-627	GAATATTC	Y	Cluster3
AT3G27210	-	1	-1314	GCATATGC	Y	Cluster3
AT3G27325	+	2	-1374,-1330	GCATATGC,GCATATGC	N	Cluster2
AT3G27850	+	1	-165	GTATATAC	Y	Cluster5
AT3G28080	+	1	-1324	GTATATCC	N	Cluster6
AT3G28080	+	1	-1324	GTATATCC	N	Cluster6
AT3G28130	+	1	-1957	GAATATAC	N	Cluster4
AT3G28200	+	2	-1330,-1575	GTATATGC,GTATATTC	Y	Cluster6
AT3G28290	+	1	-909	GAATATCC	N	Cluster2
AT3G28300	+	1	-909	GAATATCC	N	Cluster2
AT3G28340	-	2	-1454,-1385	GCATATAC,GAATATTC	N	Cluster6
AT3G28540	+	1	-1570	GAATATTC	N	Cluster6
AT3G28740	-	1	-1582	GCATATCC	Y
AT3G28760	-	1	-798	GTATATGC	N	Cluster6
AT3G28770	+	1	-620	GTATATGC	N	Cluster6
AT3G28850	+	1	-1219	GAATATAC	N	Cluster3
AT3G28930	-	1	-1503	GCATATAC	N	Cluster3
AT3G29240	+	1	-175	GTATATCC	Y	Cluster5
AT3G29250	-	1	-244	GGATATGC	N	Cluster3
AT3G30180	+	1	-1735	GCATATTC	N	Cluster3
AT3G32030	-	1	-1915	GTATATCC	Y	Cluster2
AT3G32040	-	2	-1694,-536	GTATATAC,GTATATAC	N	Cluster3
AT3G32980	-	1	-632	GTATATGC	N	Cluster3
AT3G43110	-	1	-319	GTATATTC	N	Cluster1
AT3G43190	-	2	-938,-475	GCATATTC,GAATATAC	Y	Cluster1
AT3G43850	-	1	-1028	GAATATAC	N	Cluster4
AT3G43920	+	1	-320	GTATATCC	Y	Cluster2
AT3G44260	-	1	-1813	GCATATCC	Y	Cluster6
AT3G44290	-	1	-879	GTATATTC	N	Cluster2
AT3G44510	-	2	-146,-229	GTATATAC,GAATATTC	N	Cluster1
AT3G44730	+	1	-917	GGATATAC	N	Cluster6
AT3G44735	-	1	-1880	GTATATCC	Y	Cluster6
AT3G44820	-	2	-1922,-826	GTATATGC,GAATATTC	N	Cluster3
AT3G44860	+	3	-116,-465,-1804	GGATATGC,GAATATCC,GTATATTC	Y
AT3G45210	-	2	-213,-511	GCATATTC,GAATATTC	Y	Cluster3
AT3G45300	-	1	-354	GTATATAC	N	Cluster5
AT3G45420	-	1	-1942	GCATATAC	N	Cluster6
AT3G45443	-	1	-1407	GCATATTC	N	Cluster5
AT3G45700	+	1	-1753	GTATATAC	N	Cluster5
AT3G45920	+	2	-779,-1436	GGATATCC,GTATATTC	N	Cluster5
AT3G45970	+	1	-1342	GTATATCC	N	Cluster6
AT3G46090	-	2	-1319,-513	GCATATTC,GAATATTC	Y	Cluster6
AT3G46880	+	1	-1724	GTATATTC	N	Cluster5
AT3G47160	-	1	-1504	GTATATTC	Y	Cluster5
AT3G47420	-	3	-698,-381,-102	GAATATTC,GAATATTC,GTATATTC	Y	Cluster1
AT3G47470	-	1	-802	GAATATTC	N	Cluster5
AT3G47480	-	1	-1367	GAATATAC	Y	Cluster1
AT3G47580	+	1	-517	GAATATTC	N	Cluster6
AT3G47820	+	1	-348	GAATATCC	Y	Cluster3
AT3G47965	-	1	-1273	GCATATCC	Y	Cluster5
AT3G48100	-	1	-1292	GTATATGC	N	Cluster4
AT3G48110	+	1	-1085	GTATATGC	Y	Cluster6
AT3G48190	+	1	-1129	GCATATTC	N	Cluster6
AT3G48200	-	1	-243	GTATATGC	N	Cluster6
AT3G48340	+	2	-382,-1596	GGATATTC,GAATATTC	N	Cluster3
AT3G48460	+	1	-671	GTATATTC	N
AT3G48520	-	1	-1861	GCATATAC	Y	Cluster2
AT3G48710	+	1	-496	GAATATTC	N	Cluster6
AT3G48790	+	2	-1469,-728	GCATATCC,GTATATGC	Y	Cluster6
AT3G48970	-	1	-1158	GAATATTC	N	Cluster5
AT3G49110	+	1	-1121	GCATATTC	N	Cluster3
AT3G49120	+	2	-606,-494	GAATATTC,GAATATAC	N	Cluster3
AT3G49160	-	1	-1900	GGATATTC	N	Cluster6
AT3G49350	-	2	-1637,-1681	GAATATCC,GTATATAC	Y	Cluster2
AT3G49790	-	1	-1543	GAATATAC	Y	Cluster5
AT3G50350	+	1	-442	GAATATAC	N	Cluster1
AT3G50460	+	3	-1515,-1470,-480	GTATATCC,GAATATAC,GAATATAC	N	Cluster5
AT3G50470	+	1	-1786	GAATATAC	N	Cluster5
AT3G50560	-	1	-1103	GTATATCC	Y	Cluster4
AT3G50630	+	2	-1566,-650	GGATATGC,GCATATAC	Y	Cluster3
AT3G50740	-	1	-681	GTATATTC	N
AT3G50760	+	1	-512	GCATATAC	N	Cluster3
AT3G50770	+	1	-1930	GAATATAC	Y	Cluster1
AT3G50800	-	1	-1028	GTATATTC	N	Cluster6
AT3G50930	+	2	-1561,-1409	GAATATGC,GAATATGC	N	Cluster2
AT3G51040	-	1	-272	GCATATAC	N	Cluster5
AT3G51325	+	1	-1736	GAATATCC	N	Cluster5
AT3G51860	+	1	-1901	GGATATTC	Y	Cluster1
AT3G51870	+	1	-1147	GTATATGC	N	Cluster6
AT3G51890	-	1	-1543	GTATATAC	Y	Cluster3
AT3G52190	-	1	-271	GGATATTC	N	Cluster2
AT3G52460	+	2	-1311,-860	GGATATAC,GTATATTC	Y	Cluster3
AT3G52710	+	2	-1713,-607	GAATATCC,GAATATGC	N	Cluster3
AT3G52720	-	1	-1173	GAATATTC	N	Cluster2
AT3G52820	-	1	-1985	GAATATGC	N	Cluster2
AT3G52930	-	1	-450	GAATATTC	N	Cluster3
AT3G53130	+	1	-1151	GTATATAC	N	Cluster4
AT3G53360	+	1	-180	GAATATTC	N	Cluster6
AT3G53410	-	1	-570	GAATATGC	Y	Cluster3
AT3G53480	+	1	-466	GTATATAC	N	Cluster3
AT3G53510	-	1	-681	GAATATAC	N	Cluster3
AT3G53560	-	2	-1879,-106	GAATATTC,GAATATTC	Y	Cluster2
AT3G53620	+	2	-1171,-1308	GCATATTC,GAATATTC	Y	Cluster2
AT3G53800	+	1	-233	GTATATGC	Y	Cluster6
AT3G53830	+	1	-1578	GAATATAC	N	Cluster6
AT3G53980	-	1	-1170	GGATATAC	Y	Cluster3
AT3G54040	-	1	-1588	GAATATCC	N	Cluster3
AT3G54050	+	1	-70	GAATATCC	Y	Cluster6
AT3G54085	-	1	-335	GGATATGC	N	Cluster5
AT3G54170	+	1	-1445	GTATATGC	N	Cluster6
AT3G54440	-	2	-1083,-152	GTATATCC,GAATATCC	N	Cluster2
AT3G54640	-	2	-1770,-1510	GGATATAC,GAATATTC	Y	Cluster3
AT3G54670	+	1	-237	GAATATAC	N	Cluster6
AT3G54680	+	1	-1000	GAATATCC	N	Cluster3
AT3G54700	-	2	-1200,-1002	GAATATTC,GTATATTC	Y	Cluster1
AT3G54710	+	2	-819,-621	GTATATTC,GAATATTC	Y	Cluster6
AT3G54890	-	1	-1099	GAATATTC	N	Cluster5
AT3G54900	-	1	-1298	GCATATTC	N	Cluster5
AT3G55500	-	1	-617	GTATATAC	N	Cluster3
AT3G55700	+	1	-529	GTATATAC	N	Cluster2
AT3G55710	+	1	-336	GAATATAC	N	Cluster6
AT3G56000	-	1	-1712	GAATATTC	Y	Cluster6
AT3G56030	+	2	-1704,-1452	GGATATTC,GTATATAC	N	Cluster3
AT3G56040	-	2	-90,-1567	GCATATGC,GCATATTC	N	Cluster2
AT3G56160	-	1	-203	GAATATTC	N	Cluster6
AT3G56230	-	1	-425	GTATATGC	N	Cluster5
AT3G56260	-	1	-1044	GGATATTC	Y	Cluster5
AT3G56260	-	1	-1063	GGATATTC	Y	Cluster5
AT3G56940	+	2	-1545,-330	GGATATTC,GTATATAC	Y	Cluster5
AT3G56950	-	2	-1272,-563	GGATATAC,GAATATAC	N	Cluster3
AT3G56970	-	1	-495	GCATATAC	N	Cluster4
AT3G56980	-	2	-517,-487	GCATATAC,GCATATAC	N	Cluster5
AT3G57080	+	1	-371	GTATATTC	Y	Cluster5
AT3G57300	+	1	-721	GAATATCC	N	Cluster6
AT3G57630	-	1	-1266	GAATATTC	Y	Cluster2
AT3G57730	-	1	-1819	GGATATAC	Y	Cluster3
AT3G58790	-	1	-1740	GAATATTC	Y	Cluster2
AT3G58810	+	1	-1028	GCATATGC	N	Cluster5
AT3G58990	-	1	-68	GAATATAC	N
AT3G59140	-	1	-1765	GGATATAC	N	Cluster1
AT3G59220	+	1	-924	GAATATAC	N	Cluster3
AT3G59320	-	2	-1977,-211	GCATATTC,GAATATGC	Y	Cluster6
AT3G59330	-	1	-485	GCATATTC	N	Cluster6
AT3G59370	-	2	-602,-608	GCATATGC,GCATATAC	N
AT3G59400	-	1	-1709	GGATATCC	Y	Cluster6
AT3G59480	+	1	-1583	GAATATAC	N	Cluster5
AT3G59670	+	2	-716,-1287	GGATATTC,GTATATTC	N	Cluster3
AT3G59710	-	1	-32	GCATATTC	N	Cluster2
AT3G59780	+	2	-1756,-1679	GAATATTC,GTATATAC	N	Cluster6
AT3G59900	+	1	-947	GCATATAC	Y	Cluster6
AT3G60330	+	1	-1076	GAATATCC	N	Cluster2
AT3G60530	+	1	-268	GTATATGC	Y	Cluster3
AT3G60640	+	1	-147	GAATATAC	Y	Cluster5
AT3G60700	+	1	-1294	GCATATAC	Y	Cluster5
AT3G60910	+	1	-1000	GAATATTC	N	Cluster6
AT3G61150	+	1	-1082	GAATATTC	N	Cluster3
AT3G61410	+	1	-211	GAATATTC	Y	Cluster1
AT3G61820	-	1	-1799	GTATATCC	Y	Cluster1
AT3G61870	+	1	-1452	GCATATCC	N	Cluster6
AT3G61990	-	1	-1605	GAATATCC	N	Cluster3
AT3G62010	+	3	-1545,-1371,-195	GAATATCC,GAATATAC,GAATATTC	Y	Cluster6
AT3G62140	+	1	-362	GCATATTC	Y	Cluster6
AT3G62360	-	1	-1877	GGATATTC	Y	Cluster2
AT3G62650	+	3	-408,-1305,-468	GCATATGC,GAATATTC,GAATATTC	Y	Cluster3
AT3G62690	-	1	-1516	GAATATTC	N	Cluster3
AT3G62720	+	1	-1200	GAATATCC	N	Cluster6
AT3G62910	-	1	-1706	GCATATAC	Y	Cluster6
AT3G63080	+	1	-620	GGATATGC	N	Cluster5
AT3G63210	-	1	-1655	GAATATCC	Y	Cluster3
AT3G63430	+	1	-1239	GGATATAC	N	Cluster2
AT3G63480	-	1	-1070	GGATATAC	N	Cluster6
AT3G63480	-	1	-1070	GGATATAC	N	Cluster6
AT3G63510	+	1	-536	GAATATGC	N	Cluster6
AT4G00020	-	1	-1441	GCATATTC	Y	Cluster6
AT4G00110	-	2	-1804,-1563	GGATATGC,GGATATGC	Y	Cluster3
AT4G00238	-	1	-935	GGATATCC	N	Cluster3
AT4G00480	-	2	-1206,-1058	GCATATAC,GAATATAC	N	Cluster2
AT4G00490	+	2	-1538,-1686	GCATATAC,GAATATAC	Y	Cluster2
AT4G00550	-	1	-366	GAATATTC	N	Cluster2
AT4G00630	-	1	-348	GAATATAC	N	Cluster2
AT4G00780	+	1	-523	GAATATAC	Y	Cluster5
AT4G00900	-	1	-788	GGATATTC	N	Cluster2
AT4G00930	+	1	-1461	GAATATTC	N	Cluster6
AT4G01070	-	1	-978	GTATATTC	N	Cluster3
AT4G01070	-	1	-978	GTATATTC	N	Cluster3
AT4G01120	-	1	-639	GCATATGC	Y	Cluster5
AT4G01150	+	1	-1992	GAATATAC	N	Cluster5
AT4G01250	-	1	-1038	GTATATGC	Y	Cluster4
AT4G01335	+	2	-1643,-482	GGATATTC,GTATATAC	Y	Cluster6
AT4G01450	+	2	-452,-375	GTATATAC,GTATATTC	N	Cluster3
AT4G01450	+	2	-452,-375	GTATATAC,GTATATTC	N	Cluster3
AT4G01470	-	1	-1986	GAATATGC	N	Cluster2
AT4G01480	+	1	-1694	GAATATGC	Y	Cluster3
AT4G01790	+	1	-1763	GCATATTC	N	Cluster6
AT4G01915	+	1	-1363	GCATATCC	N	Cluster4
AT4G02050	-	1	-425	GAATATAC	N	Cluster3
AT4G02075	-	2	-1465,-1393	GTATATCC,GTATATCC	N	Cluster5
AT4G02260	+	1	-769	GTATATAC	N	Cluster6
AT4G02330	+	1	-262	GTATATGC	N
AT4G02360	+	1	-931	GGATATTC	N	Cluster3
AT4G02530	-	1	-743	GGATATTC	Y	Cluster6
AT4G02840	+	2	-1597,-618	GCATATAC,GTATATTC	Y	Cluster5
AT4G02900	+	1	-506	GTATATAC	Y	Cluster6
AT4G03010	+	1	-459	GCATATTC	Y	Cluster3
AT4G03205	+	1	-1968	GAATATTC	N	Cluster6
AT4G03320	+	1	-1077	GCATATTC	N	Cluster3
AT4G03390	-	2	-1511,-1416	GGATATTC,GAATATTC	Y	Cluster6
AT4G03400	-	1	-1711	GGATATAC	Y	Cluster6
AT4G03960	+	3	-1398,-1957,-119	GAATATGC,GAATATAC,GAATATTC	Y	Cluster1
AT4G04610	+	1	-182	GAATATTC	Y	Cluster2
AT4G04620	-	1	-494	GAATATAC	N	Cluster5
AT4G04640	-	1	-1151	GAATATGC	N	Cluster5
AT4G04745	-	2	-630,-199	GCATATTC,GAATATAC	N	Cluster5
AT4G04750	+	2	-545,-1017	GAATATCC,GTATATTC	Y	Cluster6
AT4G04840	+	2	-1346,-537	GAATATGC,GGATATAC	Y	Cluster6
AT4G04890	-	1	-1895	GCATATGC	N	Cluster2
AT4G04972	+	2	-1904,-1164	GTATATGC,GAATATGC	N	Cluster5
AT4G05020	+	1	-695	GTATATAC	N	Cluster1
AT4G05320	+	1	-1301	GGATATTC	Y	Cluster3
AT4G06746	-	1	-1420	GAATATTC	N	Cluster3
AT4G07825	+	1	-1645	GTATATAC	N	Cluster5
AT4G07960	-	3	-595,-1911,-279	GAATATCC,GTATATTC,GAATATAC	Y
AT4G08170	-	2	-391,-382	GAATATTC,GTATATAC	N	Cluster6
AT4G08230	-	1	-388	GGATATTC	N	Cluster3
AT4G08290	+	1	-192	GTATATAC	N	Cluster5
AT4G08290	+	1	-192	GTATATAC	N	Cluster5
AT4G08410	-	1	-1710	GCATATAC	N	Cluster1
AT4G08770	-	1	-487	GCATATAC	N	Cluster1
AT4G08950	+	1	-1190	GTATATTC	Y
AT4G10100	+	1	-1939	GCATATAC	N	Cluster5
AT4G10120	+	2	-1543,-810	GGATATTC,GAATATGC	Y	Cluster2
AT4G11650	-	1	-1909	GTATATTC	N	Cluster3
AT4G11960	-	1	-1160	GGATATGC	N	Cluster5
AT4G12030	+	1	-1568	GAATATGC	N
AT4G12040	+	1	-479	GGATATTC	N	Cluster5
AT4G12090	-	3	-728,-709,-246	GCATATCC,GAATATCC,GCATATTC	Y	Cluster2
AT4G12510	-	2	-718,-1045	GTATATGC,GAATATTC	N
AT4G12545	+	1	-102	GAATATCC	N	Cluster5
AT4G12550	+	1	-1466	GAATATCC	N	Cluster5
AT4G12670	+	1	-642	GTATATTC	N	Cluster6
AT4G12760	+	1	-1570	GGATATAC	N	Cluster5
AT4G12830	+	1	-654	GTATATTC	N	Cluster6
AT4G13100	-	1	-581	GTATATTC	N	Cluster5
AT4G13160	+	1	-41	GGATATTC	N	Cluster5
AT4G13260	-	2	-1138,-250	GAATATCC,GGATATTC	N	Cluster3
AT4G13320	+	1	-289	GCATATTC	N	Cluster5
AT4G13400	-	2	-546,-1191	GAATATCC,GTATATAC	N	Cluster6
AT4G13420	-	1	-314	GAATATTC	N	Cluster1
AT4G13615	+	1	-1350	GAATATAC	N	Cluster5
AT4G13620	+	3	-1523,-635,-552	GTATATGC,GAATATAC,GTATATAC	N	Cluster5
AT4G13700	-	2	-1854,-96	GCATATAC,GAATATGC	N	Cluster2
AT4G13800	-	1	-587	GAATATTC	N
AT4G13920	+	3	-1157,-1037,-154	GCATATCC,GGATATGC,GAATATTC	Y	Cluster2
AT4G14070	-	1	-271	GAATATAC	N	Cluster2
AT4G14147	-	1	-1567	GTATATTC	Y	Cluster6
AT4G14147	-	1	-1567	GTATATTC	Y	Cluster6
AT4G14360	-	1	-1861	GCATATAC	N	Cluster2
AT4G14400	+	3	-1418,-1015,-1559	GAATATCC,GAATATAC,GAATATTC	Y	Cluster3
AT4G14630	+	2	-759,-149	GGATATTC,GAATATAC	N	Cluster1
AT4G14770	-	1	-1234	GTATATAC	N	Cluster6
AT4G14780	+	1	-1109	GGATATAC	N	Cluster5
AT4G15030	+	1	-1587	GCATATTC	N	Cluster6
AT4G15100	+	1	-1869	GTATATCC	N	Cluster2
AT4G15160	+	2	-1740,-1195	GTATATAC,GAATATAC	N	Cluster3
AT4G15260	+	1	-1487	GGATATAC	N	Cluster3
AT4G15290	-	1	-1174	GAATATGC	N	Cluster5
AT4G15390	-	1	-1339	GAATATGC	N	Cluster3
AT4G15400	-	2	-1845,-498	GAATATCC,GCATATAC	Y	Cluster5
AT4G15490	-	1	-593	GTATATTC	N	Cluster3
AT4G15540	+	1	-153	GAATATTC	Y	Cluster2
AT4G15560	+	2	-1674,-1556	GCATATAC,GCATATAC	N	Cluster6
AT4G15690	+	1	-1993	GTATATTC	N	Cluster6
AT4G15730	-	1	-903	GAATATGC	N	Cluster3
AT4G15740	-	1	-1120	GTATATAC	N	Cluster3
AT4G15770	+	1	-1553	GTATATAC	Y	Cluster3
AT4G15780	-	1	-431	GAATATAC	N	Cluster5
AT4G15950	+	1	-1905	GGATATGC	N	Cluster6
AT4G16155	-	1	-388	GTATATGC	Y
AT4G16750	-	1	-1538	GGATATAC	N	Cluster3
AT4G16770	-	1	-1953	GCATATGC	Y	Cluster3
AT4G16860	-	1	-441	GAATATGC	N	Cluster6
AT4G16890	-	1	-119	GTATATCC	N	Cluster6
AT4G16990	+	1	-1380	GAATATGC	N	Cluster6
AT4G17030	-	1	-993	GAATATGC	N	Cluster1
AT4G17070	-	1	-1721	GTATATTC	Y	Cluster3
AT4G17085	+	1	-1969	GTATATGC	N	Cluster5
AT4G17340	+	1	-534	GTATATGC	Y	Cluster5
AT4G17483	-	1	-36	GAATATTC	N	Cluster6
AT4G17560	+	1	-728	GCATATGC	N	Cluster5
AT4G17790	+	2	-830,-183	GTATATAC,GAATATTC	Y	Cluster3
AT4G17800	-	1	-906	GCATATTC	Y	Cluster3
AT4G17840	-	1	-1484	GAATATAC	Y	Cluster6
AT4G17860	-	1	-403	GTATATAC	N	Cluster6
AT4G18170	+	1	-769	GCATATTC	N	Cluster2
AT4G18340	-	2	-1253,-1365	GGATATCC,GGATATAC	N	Cluster6
AT4G18370	+	1	-1406	GAATATCC	N	Cluster6
AT4G18510	+	2	-1730,-1403	GTATATTC,GAATATTC	N	Cluster5
AT4G18810	-	1	-898	GAATATCC	N	Cluster6
AT4G18880	-	1	-1121	GGATATTC	Y	Cluster5
AT4G19020	+	1	-1043	GGATATTC	N	Cluster2
AT4G19370	-	1	-1960	GAATATTC	N	Cluster5
AT4G19500	+	1	-1627	GAATATTC	Y	Cluster2
AT4G19810	-	2	-304,-279	GAATATCC,GAATATTC	N	Cluster1
AT4G19880	-	1	-154	GAATATTC	N	Cluster3
AT4G19960	+	1	-1746	GAATATGC	Y
AT4G19970	+	1	-206	GTATATTC	Y	Cluster3
AT4G19985	-	1	-1258	GAATATGC	Y	Cluster6
AT4G20160	+	2	-790,-676	GGATATGC,GCATATCC	N	Cluster2
AT4G20210	-	1	-1591	GAATATGC	N	Cluster2
AT4G20270	+	1	-1049	GCATATGC	N	Cluster3
AT4G20380	+	1	-541	GTATATAC	Y	Cluster5
AT4G20390	+	1	-887	GTATATTC	N	Cluster3
AT4G20440	-	1	-1061	GTATATTC	N	Cluster3
AT4G20860	+	1	-1629	GTATATGC	N	Cluster6
AT4G21470	+	1	-1935	GGATATGC	N	Cluster2
AT4G21750	+	3	-371,-123,-488	GCATATGC,GGATATAC,GAATATTC	Y	Cluster2
AT4G21760	+	1	-1600	GGATATAC	N	Cluster6
AT4G21830	-	1	-1528	GAATATCC	Y	Cluster3
AT4G21870	-	1	-1755	GAATATGC	Y	Cluster5
AT4G21980	+	1	-1359	GCATATAC	N	Cluster5
AT4G22070	-	1	-1125	GAATATTC	N	Cluster3
AT4G22305	-	1	-1375	GCATATAC	N	Cluster3
AT4G22310	+	2	-1772,-1677	GGATATGC,GAATATAC	N	Cluster5
AT4G22530	-	1	-1164	GAATATGC	N	Cluster3
AT4G22610	-	1	-924	GCATATAC	N	Cluster2
AT4G22710	+	2	-1473,-860	GAATATTC,GTATATTC	N	Cluster2
AT4G22860	+	1	-1514	GAATATTC	N	Cluster6
AT4G22890	+	1	-248	GGATATTC	Y	Cluster6
AT4G23160	+	2	-1759,-1733	GGATATCC,GAATATGC	N	Cluster3
AT4G23180	+	1	-611	GCATATAC	Y	Cluster6
AT4G23220	-	2	-1648,-1182	GCATATAC,GCATATTC	N	Cluster6
AT4G23260	-	1	-208	GAATATAC	N	Cluster6
AT4G23450	-	2	-1909,-1030	GCATATAC,GGATATAC	Y	Cluster6
AT4G23450	-	2	-1556,-677	GCATATAC,GGATATAC	Y	Cluster6
AT4G23550	+	1	-519	GCATATGC	N	Cluster3
AT4G23600	+	1	-1842	GGATATTC	N	Cluster3
AT4G23620	-	1	-222	GGATATTC	N	Cluster3
AT4G23700	-	2	-1514,-31	GTATATGC,GAATATGC	Y	Cluster3
AT4G23890	-	1	-265	GAATATTC	N	Cluster5
AT4G23990	+	1	-1877	GAATATTC	N	Cluster6
AT4G24120	+	1	-783	GGATATTC	N	Cluster3
AT4G24240	+	5	-1297,-1707,-1267,-1163,-1799	GGATATCC,GGATATTC,GGATATTC,GGATATTC,GAATATTC	N	Cluster5
AT4G24310	+	1	-1019	GAATATTC	N	Cluster3
AT4G24350	+	1	-1317	GTATATAC	N	Cluster4
AT4G24370	-	1	-1153	GCATATTC	N	Cluster5
AT4G24440	+	1	-1603	GAATATAC	N	Cluster5
AT4G24810	-	1	-1597	GGATATAC	Y	Cluster6
AT4G24890	-	1	-169	GAATATTC	N	Cluster1
AT4G25080	+	1	-1915	GCATATGC	N	Cluster5
AT4G25160	-	1	-830	GTATATAC	Y	Cluster1
AT4G25290	-	2	-1731,-671	GTATATAC,GAATATTC	Y	Cluster6
AT4G25300	+	1	-121	GAATATTC	N	Cluster5
AT4G25490	-	2	-1360,-1738	GCATATTC,GTATATTC	Y	Cluster3
AT4G25760	+	1	-930	GAATATCC	Y	Cluster1
AT4G25850	+	1	-39	GCATATAC	N	Cluster2
AT4G25860	+	1	-1537	GAATATGC	N	Cluster2
AT4G26010	+	2	-1346,-1313	GGATATGC,GCATATCC	Y	Cluster3
AT4G26530	+	1	-118	GTATATTC	Y	Cluster6
AT4G26690	-	1	-797	GTATATCC	Y	Cluster6
AT4G27280	-	1	-1686	GAATATTC	Y	Cluster6
AT4G27820	-	2	-1396,-602	GTATATCC,GGATATAC	N	Cluster5
AT4G28030	-	1	-837	GAATATAC	N	Cluster5
AT4G28085	+	1	-479	GTATATGC	Y	Cluster6
AT4G28270	-	1	-205	GTATATAC	N	Cluster5
AT4G28790	+	1	-323	GTATATCC	Y	Cluster5
AT4G28850	+	3	-1556,-1420,-390	GGATATTC,GAATATCC,GTATATTC	Y	Cluster1
AT4G29080	-	2	-1480,-360	GTATATAC,GTATATAC	Y	Cluster3
AT4G29140	+	1	-496	GTATATTC	N	Cluster3
AT4G29180	+	2	-1901,-947	GCATATAC,GTATATTC	N	Cluster3
AT4G29560	-	1	-415	GTATATAC	N	Cluster2
AT4G29680	-	1	-1048	GTATATCC	N	Cluster3
AT4G29700	-	1	-1743	GTATATGC	N	Cluster3
AT4G29780	+	1	-1183	GAATATTC	Y	Cluster6
AT4G29890	+	2	-896,-797	GAATATCC,GTATATTC	N	Cluster4
AT4G29930	+	2	-1007,-698	GCATATGC,GAATATCC	N	Cluster6
AT4G29930	+	2	-1007,-698	GCATATGC,GAATATCC	N	Cluster6
AT4G29990	-	1	-1596	GCATATTC	N	Cluster6
AT4G30150	+	2	-1307,-963	GGATATGC,GTATATAC	N	Cluster6
AT4G30170	+	1	-1707	GTATATTC	Y	Cluster3
AT4G30180	+	1	-678	GTATATAC	Y	Cluster3
AT4G30370	-	1	-174	GAATATTC	N	Cluster3
AT4G30450	-	1	-214	GGATATGC	N	Cluster5
AT4G30460	-	1	-1592	GCATATTC	N	Cluster5
AT4G30490	-	2	-996,-699	GGATATCC,GCATATTC	Y	Cluster6
AT4G30560	-	1	-1554	GTATATCC	N	Cluster3
AT4G30610	+	2	-1466,-885	GTATATGC,GAATATGC	N
AT4G31060	+	1	-1050	GCATATTC	N	Cluster6
AT4G31115	+	1	-1136	GCATATCC	N	Cluster5
AT4G31240	-	1	-769	GAATATAC	Y	Cluster1
AT4G31310	+	1	-773	GCATATGC	N	Cluster5
AT4G31510	-	1	-1173	GCATATTC	Y	Cluster5
AT4G31730	+	1	-158	GCATATAC	Y	Cluster3
AT4G32060	+	3	-836,-1182,-1154	GCATATGC,GCATATTC,GAATATTC	N	Cluster6
AT4G32190	+	1	-736	GGATATCC	N	Cluster6
AT4G32260	-	1	-1927	GAATATAC	Y	Cluster5
AT4G32270	-	1	-153	GAATATAC	N	Cluster3
AT4G32270	-	1	-249	GAATATAC	N	Cluster3
AT4G32285	+	1	-1397	GCATATAC	N	Cluster3
AT4G32730	+	1	-1099	GTATATTC	Y	Cluster2
AT4G32830	+	1	-870	GTATATGC	Y	Cluster6
AT4G32940	-	1	-652	GAATATAC	Y	Cluster3
AT4G33000	+	2	-1821,-1088	GCATATAC,GTATATAC	N	Cluster6
AT4G33010	-	4	-690,-1165,-186,-144	GGATATGC,GAATATGC,GTATATTC,GTATATAC	Y	Cluster6
AT4G33030	+	1	-663	GAATATGC	Y	Cluster1
AT4G33040	-	1	-984	GCATATTC	N	Cluster3
AT4G33110	-	1	-1880	GAATATCC	Y	Cluster6
AT4G33360	-	1	-1201	GGATATCC	N	Cluster3
AT4G33500	-	1	-1814	GAATATGC	Y	Cluster6
AT4G33550	+	1	-1182	GAATATTC	N	Cluster1
AT4G33565	+	2	-174,-428	GCATATGC,GAATATGC	Y	Cluster3
AT4G33666	+	1	-1369	GGATATGC	N	Cluster6
AT4G33760	-	1	-1190	GAATATTC	N	Cluster6
AT4G33770	-	2	-1934,-301	GAATATGC,GAATATTC	N	Cluster2
AT4G33780	-	1	-870	GCATATAC	N	Cluster3
AT4G33790	-	2	-1933,-19	GAATATGC,GTATATAC	Y	Cluster5
AT4G33810	-	2	-620,-22	GCATATAC,GTATATAC	N	Cluster6
AT4G33880	-	3	-1202,-1364,-956	GCATATCC,GAATATGC,GAATATTC	N	Cluster3
AT4G33920	+	1	-1341	GGATATGC	N	Cluster6
AT4G33980	-	1	-576	GAATATAC	Y	Cluster3
AT4G34030	+	1	-419	GAATATCC	Y	Cluster5
AT4G34090	-	1	-1107	GTATATGC	N	Cluster6
AT4G34200	-	1	-905	GGATATAC	Y	Cluster3
AT4G34210	+	1	-1543	GGATATAC	Y	Cluster2
AT4G34250	+	1	-255	GCATATGC	N	Cluster2
AT4G34310	+	1	-101	GCATATCC	Y	Cluster2
AT4G34350	-	1	-513	GAATATTC	N	Cluster6
AT4G34620	-	1	-1912	GAATATAC	Y	Cluster5
AT4G34680	+	1	-202	GCATATCC	N	Cluster3
AT4G34680	+	1	-202	GCATATCC	N	Cluster3
AT4G34860	-	1	-1830	GAATATTC	N	Cluster3
AT4G34950	-	1	-995	GGATATTC	N	Cluster1
AT4G34980	-	1	-956	GCATATCC	Y	Cluster3
AT4G35060	-	1	-1951	GTATATGC	N	Cluster5
AT4G35090	-	1	-1102	GAATATGC	Y	Cluster6
AT4G35250	-	1	-981	GCATATTC	N	Cluster6
AT4G35350	+	1	-418	GTATATTC	N	Cluster6
AT4G35560	+	1	-744	GAATATCC	N	Cluster6
AT4G35630	+	2	-1895,-1395	GCATATTC,GTATATTC	N	Cluster3
AT4G35750	-	1	-198	GAATATTC	N	Cluster3
AT4G35770	+	1	-1361	GGATATAC	N	Cluster5
AT4G35785	-	1	-444	GAATATCC	N	Cluster5
AT4G36180	-	1	-1970	GCATATGC	Y	Cluster1
AT4G36350	-	1	-157	GAATATTC	N	Cluster1
AT4G36570	+	1	-1640	GAATATCC	N	Cluster3
AT4G36580	+	1	-591	GAATATAC	N	Cluster3
AT4G36680	-	1	-1428	GCATATCC	N	Cluster3
AT4G36710	+	1	-1575	GTATATTC	Y	Cluster3
AT4G36720	+	1	-1111	GAATATTC	N	Cluster5
AT4G36730	-	1	-900	GGATATTC	Y	Cluster4
AT4G36850	-	2	-446,-517	GCATATTC,GTATATTC	Y
AT4G36980	-	1	-1033	GAATATTC	N	Cluster6
AT4G37220	+	3	-349,-1690,-145	GGATATCC,GGATATAC,GAATATCC	Y	Cluster6
AT4G37240	+	1	-849	GTATATAC	Y	Cluster6
AT4G37430	+	1	-779	GAATATTC	N	Cluster3
AT4G37580	+	1	-1576	GTATATAC	Y	Cluster3
AT4G37608	+	1	-1530	GTATATAC	Y	Cluster6
AT4G37610	-	2	-708,-1143	GGATATCC,GAATATTC	Y	Cluster4
AT4G37660	+	2	-816,-1204	GCATATAC,GAATATAC	Y	Cluster3
AT4G37990	+	1	-1642	GAATATCC	N	Cluster3
AT4G38180	-	1	-1377	GTATATCC	Y	Cluster3
AT4G38200	+	2	-614,-12	GAATATCC,GAATATGC	Y	Cluster1
AT4G38400	-	1	-1637	GTATATGC	Y	Cluster6
AT4G38420	+	1	-1544	GTATATGC	N	Cluster2
AT4G38520	-	2	-1938,-1977	GTATATGC,GTATATAC	N	Cluster3
AT4G38530	+	2	-1262,-1223	GTATATGC,GTATATAC	Y	Cluster3
AT4G38730	-	1	-614	GCATATGC	N	Cluster6
AT4G38740	-	1	-264	GCATATGC	N	Cluster3
AT4G38790	+	1	-907	GCATATTC	N	Cluster3
AT4G38950	-	1	-600	GCATATAC	Y	Cluster6
AT4G39090	-	1	-620	GAATATGC	Y	Cluster3
AT4G39210	+	1	-1035	GTATATGC	Y	Cluster2
AT4G39675	+	1	-1484	GCATATAC	N	Cluster5
AT4G39710	-	1	-755	GAATATTC	N	Cluster6
AT4G39770	-	1	-1307	GCATATGC	N	Cluster6
AT4G39780	-	1	-1732	GTATATTC	Y
AT5G01090	+	1	-1096	GGATATAC	N	Cluster3
AT5G01220	-	3	-188,-136,-572	GCATATGC,GTATATCC,GAATATTC	Y	Cluster2
AT5G01380	-	1	-277	GAATATAC	Y	Cluster6
AT5G01530	+	1	-826	GGATATAC	N	Cluster5
AT5G01600	-	1	-227	GGATATTC	N	Cluster2
AT5G01790	-	2	-1552,-675	GTATATGC,GTATATAC	Y	Cluster1
AT5G01820	-	1	-537	GAATATAC	N	Cluster2
AT5G02020	-	1	-1974	GAATATGC	Y	Cluster5
AT5G02050	-	1	-1170	GTATATGC	N	Cluster3
AT5G02090	-	2	-215,-1885	GGATATGC,GTATATGC	Y	Cluster5
AT5G02180	+	2	-539,-517	GTATATTC,GTATATAC	Y
AT5G02190	+	1	-1865	GCATATTC	N	Cluster2
AT5G02200	+	1	-795	GAATATTC	Y	Cluster2
AT5G02200	+	1	-94	GAATATTC	Y	Cluster2
AT5G02260	+	1	-1811	GAATATAC	Y	Cluster3
AT5G02310	+	1	-27	GTATATCC	N	Cluster6
AT5G02380	-	1	-1437	GTATATTC	N	Cluster3
AT5G02420	+	1	-444	GCATATTC	Y	Cluster3
AT5G02502	-	1	-1790	GAATATGC	N
AT5G02580	+	2	-625,-917	GCATATGC,GCATATAC	Y	Cluster3
AT5G02590	+	1	-306	GTATATGC	N	Cluster3
AT5G02710	+	1	-543	GAATATTC	N	Cluster5
AT5G02780	+	1	-1042	GTATATTC	N	Cluster5
AT5G02830	-	2	-1604,-800	GGATATAC,GTATATTC	Y	Cluster6
AT5G02840	+	1	-1646	GCATATTC	N	Cluster6
AT5G02840	+	1	-1646	GCATATTC	N	Cluster6
AT5G02940	-	1	-1217	GCATATAC	N	Cluster6
AT5G03240	-	1	-751	GTATATAC	N	Cluster3
AT5G03330	+	1	-1300	GAATATTC	N	Cluster6
AT5G03360	+	1	-1708	GAATATCC	N	Cluster6
AT5G03545	+	2	-1028,-490	GTATATGC,GCATATTC	Y	Cluster1
AT5G03640	+	1	-1216	GAATATTC	N	Cluster1
AT5G03700	-	2	-1682,-966	GGATATCC,GGATATGC	Y	Cluster3
AT5G04000	-	3	-1551,-1887,-420	GTATATCC,GTATATAC,GAATATAC	Y	Cluster5
AT5G04020	-	1	-1291	GAATATGC	Y	Cluster6
AT5G04120	+	1	-247	GCATATAC	N	Cluster1
AT5G04370	+	1	-1236	GAATATTC	N	Cluster6
AT5G04470	-	2	-1713,-668	GTATATCC,GTATATGC	Y	Cluster5
AT5G04490	+	1	-911	GCATATAC	N	Cluster5
AT5G04750	+	1	-1469	GCATATAC	N	Cluster5
AT5G04770	+	1	-544	GAATATTC	N	Cluster5
AT5G04930	+	1	-1257	GAATATAC	N	Cluster3
AT5G05310	+	2	-1386,-1062	GCATATCC,GAATATCC	Y	Cluster6
AT5G05320	-	2	-832,-252	GAATATGC,GTATATAC	N	Cluster5
AT5G05500	+	1	-1763	GCATATTC	N	Cluster3
AT5G05960	+	1	-26	GTATATGC	N	Cluster3
AT5G05965	-	1	-1278	GCATATTC	N	Cluster6
AT5G06320	-	1	-439	GAATATCC	N	Cluster6
AT5G06450	-	2	-896,-27	GAATATAC,GAATATTC	N	Cluster5
AT5G06570	-	1	-800	GCATATAC	N	Cluster5
AT5G06590	+	1	-1464	GGATATGC	N	Cluster6
AT5G06690	-	2	-1709,-162	GTATATGC,GTATATTC	N	Cluster5
AT5G06730	-	2	-670,-642	GGATATTC,GAATATCC	N	Cluster1
AT5G06870	+	1	-671	GAATATTC	N
AT5G06900	-	1	-1569	GAATATTC	N	Cluster5
AT5G06970	-	1	-1316	GTATATCC	Y	Cluster6
AT5G06980	+	1	-485	GTATATCC	Y	Cluster6
AT5G07350	-	1	-715	GAATATCC	N	Cluster2
AT5G07960	+	1	-648	GCATATAC	Y	Cluster5
AT5G07990	+	2	-1277,-321	GTATATGC,GGATATTC	Y	Cluster2
AT5G08030	-	2	-194,-135	GTATATTC,GAATATTC	Y	Cluster2
AT5G08050	+	2	-1519,-1460	GAATATTC,GTATATTC	N	Cluster4
AT5G08110	-	1	-1164	GAATATTC	N	Cluster6
AT5G08350	-	1	-688	GAATATAC	N	Cluster6
AT5G08380	-	1	-1167	GAATATCC	Y	Cluster2
AT5G08600	+	2	-866,-1966	GCATATTC,GAATATAC	N	Cluster6
AT5G09220	+	1	-1932	GCATATTC	N	Cluster3
AT5G09230	+	1	-1171	GCATATGC	N	Cluster6
AT5G09300	-	1	-926	GAATATAC	Y	Cluster6
AT5G09300	-	2	-408,-1432	GGATATGC,GAATATAC	Y	Cluster6
AT5G09350	-	2	-166,-1317	GTATATGC,GAATATTC	Y	Cluster6
AT5G09540	-	2	-184,-89	GTATATAC,GTATATAC	N	Cluster3
AT5G09570	+	2	-1720,-206	GGATATAC,GAATATTC	Y	Cluster1
AT5G09600	+	1	-67	GCATATGC	N	Cluster5
AT5G09730	-	2	-1626,-1974	GCATATGC,GGATATTC	Y	Cluster6
AT5G09800	-	1	-1882	GCATATGC	Y	Cluster2
AT5G09978	+	1	-1386	GTATATGC	N	Cluster5
AT5G09980	+	1	-1303	GAATATAC	N	Cluster2
AT5G10180	+	1	-304	GGATATAC	N	Cluster2
AT5G10210	+	1	-1460	GGATATTC	N	Cluster3
AT5G10410	+	1	-1438	GGATATCC	N	Cluster3
AT5G10450	-	1	-792	GGATATGC	N	Cluster5
AT5G10530	-	1	-606	GAATATAC	N	Cluster6
AT5G10580	+	1	-434	GAATATAC	N	Cluster3
AT5G10690	-	1	-977	GAATATTC	Y	Cluster6
AT5G10710	+	1	-1316	GAATATTC	N	Cluster5
AT5G10740	-	1	-320	GCATATTC	N	Cluster3
AT5G11110	+	2	-300,-86	GGATATTC,GTATATCC	Y	Cluster2
AT5G11210	-	1	-1695	GGATATAC	Y	Cluster2
AT5G11300	-	1	-1800	GTATATAC	N	Cluster6
AT5G11450	+	1	-1198	GAATATAC	N	Cluster6
AT5G11540	-	1	-1991	GAATATGC	N	Cluster5
AT5G11670	+	1	-483	GTATATTC	Y	Cluster3
AT5G12100	+	3	-1370,-365,-69	GGATATCC,GTATATGC,GAATATTC	N	Cluster1
AT5G12190	-	1	-1228	GGATATAC	N	Cluster3
AT5G12300	-	1	-1882	GGATATAC	N	Cluster6
AT5G12330	-	1	-1268	GCATATGC	Y	Cluster1
AT5G12950	+	1	-1699	GTATATCC	Y	Cluster6
AT5G13090	-	1	-338	GTATATAC	Y	Cluster5
AT5G13110	+	1	-319	GTATATTC	Y	Cluster3
AT5G13420	-	1	-731	GAATATTC	N	Cluster3
AT5G13630	-	2	-481,-268	GCATATTC,GTATATCC	N	Cluster6
AT5G13700	-	1	-277	GAATATTC	N	Cluster6
AT5G13770	+	1	-587	GTATATTC	Y	Cluster6
AT5G13820	+	3	-1616,-1590,-1709	GAATATGC,GAATATGC,GAATATTC	N	Cluster1
AT5G13990	-	1	-386	GCATATTC	N	Cluster2
AT5G14040	-	1	-171	GCATATAC	N	Cluster3
AT5G14110	-	1	-1314	GGATATTC	Y	Cluster6
AT5G14120	+	2	-824,-134	GGATATTC,GAATATTC	Y	Cluster5
AT5G14180	-	1	-1446	GAATATCC	N	Cluster6
AT5G14200	+	2	-1961,-367	GCATATGC,GAATATCC	Y
AT5G14330	-	3	-1265,-588,-424	GAATATTC,GTATATAC,GAATATTC	Y	Cluster3
AT5G14470	-	2	-1454,-1437	GGATATTC,GTATATTC	N	Cluster6
AT5G15280	+	1	-614	GTATATAC	N	Cluster6
AT5G15460	-	1	-1514	GCATATGC	N	Cluster5
AT5G15490	-	1	-1775	GAATATAC	N	Cluster3
AT5G15580	-	1	-1751	GAATATGC	Y	Cluster3
AT5G15600	+	1	-17	GAATATTC	N	Cluster6
AT5G15840	-	1	-466	GAATATTC	N	Cluster3
AT5G15960	+	1	-440	GCATATGC	N	Cluster3
AT5G15980	+	1	-1778	GCATATGC	N	Cluster3
AT5G16010	+	1	-1578	GAATATAC	N	Cluster6
AT5G16290	+	1	-1227	GAATATGC	N	Cluster2
AT5G16300	+	1	-385	GTATATAC	Y	Cluster2
AT5G16350	+	1	-273	GGATATGC	Y	Cluster6
AT5G16510	+	1	-1429	GGATATAC	N	Cluster3
AT5G16540	+	2	-1352,-701	GAATATTC,GTATATTC	N	Cluster6
AT5G16660	-	1	-77	GGATATAC	N	Cluster5
AT5G16715	+	1	-865	GTATATCC	N	Cluster6
AT5G16940	-	1	-1854	GGATATGC	Y	Cluster5
AT5G17060	+	2	-737,-228	GGATATAC,GAATATTC	Y	Cluster3
AT5G17340	-	3	-409,-379,-178	GGATATTC,GAATATGC,GAATATTC	Y	Cluster1
AT5G17440	+	1	-1743	GTATATAC	N	Cluster6
AT5G17760	-	1	-1482	GAATATAC	N	Cluster1
AT5G17860	-	1	-1451	GTATATTC	N	Cluster1
AT5G17980	+	1	-280	GAATATAC	Y	Cluster2
AT5G17990	+	2	-1253,-762	GTATATGC,GTATATTC	Y	Cluster2
AT5G18100	+	1	-502	GCATATGC	N	Cluster6
AT5G18290	-	2	-830,-1828	GGATATGC,GAATATCC	Y	Cluster5
AT5G18350	-	1	-1235	GGATATAC	Y	Cluster2
AT5G18550	+	1	-1814	GCATATTC	Y	Cluster2
AT5G18620	-	1	-522	GAATATTC	N	Cluster6
AT5G18630	+	2	-1247,-391	GAATATAC,GAATATTC	Y	Cluster2
AT5G18670	+	1	-1159	GAATATAC	Y	Cluster6
AT5G18900	-	1	-1451	GCATATAC	N	Cluster3
AT5G19110	-	1	-1104	GGATATTC	Y	Cluster2
AT5G19160	+	1	-470	GAATATTC	Y	Cluster3
AT5G19220	-	2	-217,-279	GCATATTC,GAATATAC	N	Cluster6
AT5G19230	+	2	-650,-588	GCATATTC,GAATATAC	Y	Cluster4
AT5G19240	+	1	-1414	GCATATTC	N	Cluster6
AT5G19410	-	1	-454	GTATATAC	N	Cluster3
AT5G19420	-	1	-371	GGATATAC	N	Cluster2
AT5G19430	+	1	-652	GGATATAC	Y	Cluster2
AT5G19530	-	1	-1403	GGATATGC	N	Cluster5
AT5G19790	-	1	-1057	GTATATTC	N	Cluster3
AT5G20140	-	3	-1419,-1443,-662	GGATATTC,GAATATTC,GAATATTC	Y	Cluster2
AT5G20150	+	3	-124,-881,-100	GGATATTC,GAATATTC,GAATATTC	Y	Cluster1
AT5G20220	+	2	-320,-1449	GTATATCC,GAATATTC	Y	Cluster6
AT5G20230	+	1	-1065	GAATATGC	N
AT5G20280	-	1	-284	GAATATTC	N	Cluster2
AT5G20380	-	1	-1037	GCATATGC	N	Cluster6
AT5G20400	+	1	-1482	GCATATGC	N	Cluster3
AT5G20410	+	4	-1765,-802,-315,-264	GGATATTC,GGATATAC,GAATATTC,GAATATTC	Y	Cluster1
AT5G20550	-	1	-1709	GGATATTC	N	Cluster3
AT5G20660	+	3	-1018,-1707,-565	GGATATTC,GTATATAC,GTATATAC	Y	Cluster5
AT5G20700	-	1	-966	GAATATGC	Y	Cluster3
AT5G20790	-	1	-1353	GCATATTC	N	Cluster1
AT5G21080	-	1	-27	GAATATTC	N	Cluster2
AT5G21222	+	1	-1685	GCATATAC	N	Cluster6
AT5G21900	+	1	-1784	GTATATCC	N	Cluster6
AT5G21930	+	1	-1515	GCATATAC	N	Cluster6
AT5G22110	-	1	-362	GTATATAC	N	Cluster6
AT5G22390	-	1	-1592	GGATATTC	N	Cluster6
AT5G22620	-	1	-1816	GCATATTC	N	Cluster6
AT5G22860	-	2	-816,-45	GCATATAC,GTATATTC	N	Cluster6
AT5G22890	-	1	-1305	GCATATAC	N	Cluster3
AT5G22920	+	1	-1455	GCATATCC	Y	Cluster4
AT5G23110	+	1	-1656	GTATATCC	N	Cluster3
AT5G23190	-	1	-488	GTATATTC	Y	Cluster3
AT5G23380	+	1	-1436	GTATATAC	N	Cluster5
AT5G23460	+	2	-1322,-850	GAATATTC,GAATATTC	N	Cluster3
AT5G23700	+	2	-1407,-491	GCATATCC,GTATATAC	Y	Cluster6
AT5G23750	-	2	-978,-1003	GTATATGC,GTATATTC	N	Cluster5
AT5G23840	+	2	-1605	GTATATAC	N	Cluster5
AT5G24030	-	1	-205	GCATATGC	Y	Cluster6
AT5G24090	-	2	-1504,-1880	GTATATGC,GAATATTC	Y	Cluster3
AT5G24150	-	2	-1152,-918	GAATATCC,GAATATAC	N	Cluster6
AT5G24155	-	1	-1296	GCATATAC	Y	Cluster6
AT5G24270	-	1	-1025	GTATATAC	Y	Cluster5
AT5G24313	-	2	-519,-84	GTATATTC,GTATATAC	N	Cluster3
AT5G24420	-	1	-1627	GGATATGC	N	Cluster6
AT5G24600	-	1	-1565	GTATATTC	N	Cluster1
AT5G24620	+	1	-1765	GCATATCC	N	Cluster6
AT5G24655	-	2	-321,-1842	GGATATTC,GTATATTC	Y	Cluster1
AT5G24770	-	3	-1564,-1216,-1204	GAATATGC,GAATATTC,GAATATTC	Y
AT5G24810	-	2	-32,-32	GAATATTC,GAATATTC	N	Cluster6
AT5G24890	-	2	-1843,-548	GAATATTC,GTATATTC	Y	Cluster5
AT5G25130	+	1	-1000	GCATATAC	N	Cluster6
AT5G25440	-	1	-1767	GTATATGC	Y	Cluster6
AT5G25450	+	1	-1554	GCATATCC	N	Cluster5
AT5G25475	-	2	-1715,-1668	GCATATAC,GCATATAC	Y	Cluster3
AT5G25840	-	1	-1765	GGATATAC	N	Cluster3
AT5G25890	+	1	-589	GGATATTC	N	Cluster3
AT5G26040	-	2	-1649,-736	GAATATTC,GAATATAC	N	Cluster5
AT5G26260	+	1	-1991	GGATATTC	N	Cluster3
AT5G26280	+	1	-1906	GGATATCC	N	Cluster3
AT5G26310	+	1	-770	GAATATTC	N	Cluster3
AT5G26660	-	1	-1395	GTATATAC	N	Cluster5
AT5G27240	+	1	-1798	GTATATTC	N	Cluster6
AT5G27600	+	1	-40	GTATATTC	Y	Cluster3
AT5G27630	+	1	-1921	GTATATGC	N	Cluster6
AT5G27670	-	1	-125	GTATATAC	N	Cluster3
AT5G27860	-	2	-1674,-1827	GCATATAC,GAATATTC	Y	Cluster5
AT5G28300	-	1	-339	GAATATTC	N	Cluster3
AT5G28370	-	1	-1033	GAATATTC	N	Cluster3
AT5G28490	-	1	-1541	GGATATTC	N	Cluster3
AT5G28610	+	2	-1110,-1735	GTATATCC,GAATATAC	Y	Cluster5
AT5G28920	-	2	-1288,-1297	GTATATGC,GTATATTC	N	Cluster3
AT5G33355	+	2	-1630,-1316	GAATATGC,GGATATAC	N	Cluster5
AT5G35190	+	1	-1547	GTATATCC	N	Cluster1
AT5G35220	-	2	-795,-774	GTATATAC,GAATATTC	N	Cluster6
AT5G35370	-	1	-1983	GTATATAC	Y	Cluster3
AT5G35490	+	2	-736,-1809	GCATATTC,GAATATAC	N	Cluster6
AT5G35770	-	1	-714	GCATATTC	N	Cluster2
AT5G35790	-	1	-378	GAATATCC	N	Cluster4
AT5G36220	-	2	-1019,-452	GCATATCC,GGATATGC	N	Cluster3
AT5G37290	+	1	-1895	GCATATGC	N	Cluster6
AT5G37478	+	1	-1601	GAATATAC	N	Cluster5
AT5G37770	-	1	-1232	GTATATTC	N	Cluster6
AT5G37780	-	1	-560	GAATATTC	N	Cluster3
AT5G37990	-	1	-261	GGATATCC	Y	Cluster3
AT5G38070	+	1	-417	GTATATAC	N	Cluster6
AT5G38140	-	1	-210	GGATATAC	N	Cluster6
AT5G38290	+	1	-1935	GAATATTC	N	Cluster6
AT5G38510	-	1	-1823	GAATATTC	N	Cluster6
AT5G38530	+	1	-1340	GAATATAC	N	Cluster3
AT5G38910	+	1	-1616	GAATATTC	N	Cluster2
AT5G38940	+	1	-1541	GAATATGC	N	Cluster1
AT5G39130	-	1	-1318	GTATATTC	N	Cluster2
AT5G39160	-	1	-1325	GTATATTC	N	Cluster2
AT5G39190	-	1	-1319	GTATATTC	N	Cluster2
AT5G39240	-	2	-272,-848	GAATATCC,GTATATTC	N	Cluster3
AT5G39580	-	1	-1351	GTATATTC	Y	Cluster6
AT5G39610	-	1	-363	GTATATAC	Y	Cluster3
AT5G39720	+	1	-333	GAATATCC	N	Cluster1
AT5G40500	+	1	-952	GGATATTC	Y	Cluster6
AT5G40690	+	1	-108	GTATATTC	Y	Cluster3
AT5G41050	-	1	-1876	GAATATGC	Y	Cluster5
AT5G41320	+	1	-262	GGATATGC	N	Cluster5
AT5G41400	-	1	-776	GTATATGC	Y	Cluster3
AT5G41590	-	3	-1463,-917,-764	GAATATCC,GTATATTC,GTATATAC	Y	Cluster5
AT5G41690	-	1	-1006	GCATATCC	Y	Cluster6
AT5G41700	+	1	-883	GCATATCC	Y	Cluster5
AT5G42010	+	2	-1429,-680	GCATATTC,GAATATTC	Y	Cluster3
AT5G42400	-	1	-1880	GGATATCC	N	Cluster6
AT5G42500	-	1	-1719	GGATATAC	N	Cluster3
AT5G42530	-	1	-523	GGATATCC	N	Cluster3
AT5G42600	+	1	-1800	GTATATCC	N	Cluster5
AT5G42825	+	1	-1576	GAATATCC	N	Cluster5
AT5G42900	-	2	-1241,-858	GAATATAC,GTATATTC	N	Cluster3
AT5G42930	-	2	-1368,-219	GTATATCC,GTATATCC	N	Cluster3
AT5G43150	+	1	-169	GAATATAC	Y	Cluster3
AT5G43300	-	1	-77	GAATATTC	N	Cluster2
AT5G43310	-	1	-1142	GCATATGC	N	Cluster2
AT5G43350	-	3	-1301,-1283,-200	GGATATTC,GCATATTC,GTATATAC	N	Cluster3
AT5G43360	+	1	-392	GGATATAC	N	Cluster2
AT5G43370	+	3	-417,-1655,-944	GGATATAC,GTATATAC,GTATATAC	N	Cluster1
AT5G43420	+	1	-242	GTATATTC	N	Cluster3
AT5G43630	+	2	-1116,-414	GCATATAC,GAATATCC	Y	Cluster6
AT5G43900	-	2	-1805,-1580	GGATATCC,GTATATTC	Y	Cluster6
AT5G43960	-	1	-13	GAATATGC	N	Cluster3
AT5G43990	+	1	-202	GGATATTC	N	Cluster6
AT5G44005	-	2	-1744,-1372	GCATATGC,GCATATAC	Y	Cluster3
AT5G44120	-	2	-1851,-1726	GCATATTC,GTATATAC	Y	Cluster3
AT5G44130	+	2	-1037,-1976	GCATATTC,GTATATAC	N	Cluster6
AT5G44240	+	2	-554,-335	GCATATAC,GTATATTC	Y	Cluster2
AT5G44380	-	1	-17	GAATATGC	N	Cluster3
AT5G44410	-	4	-1687,-1651,-1612,-598	GAATATGC,GAATATGC,GAATATGC,GCATATTC	Y	Cluster5
AT5G44460	+	1	-716	GCATATAC	N
AT5G44530	+	1	-725	GCATATAC	N	Cluster6
AT5G44560	+	1	-678	GGATATTC	N	Cluster6
AT5G44610	-	1	-884	GAATATAC	N	Cluster3
AT5G44740	-	1	-754	GTATATAC	Y	Cluster6
AT5G44750	+	1	-142	GTATATAC	Y	Cluster6
AT5G44790	-	1	-1885	GGATATTC	Y	Cluster3
AT5G45200	-	1	-273	GGATATTC	N	Cluster2
AT5G45380	+	1	-96	GTATATAC	N
AT5G45630	-	1	-950	GCATATTC	Y	Cluster6
AT5G45670	+	1	-884	GTATATCC	Y	Cluster2
AT5G45820	-	2	-300,-1144	GAATATCC,GAATATTC	Y	Cluster6
AT5G46230	-	1	-301	GAATATAC	N	Cluster3
AT5G46470	+	1	-1461	GTATATTC	N	Cluster6
AT5G46490	+	1	-413	GTATATCC	Y	Cluster6
AT5G46870	+	5	-1004,-959,-988,-1788,-1092	GGATATCC,GGATATCC,GAATATCC,GAATATTC,GAATATTC	N	Cluster2
AT5G47100	-	1	-1458	GCATATCC	Y	Cluster5
AT5G47560	-	1	-875	GTATATTC	Y	Cluster5
AT5G47740	+	1	-445	GGATATTC	Y	Cluster3
AT5G47900	+	1	-549	GTATATAC	N	Cluster6
AT5G47980	+	1	-972	GTATATTC	N	Cluster3
AT5G48000	-	1	-1826	GAATATTC	N	Cluster3
AT5G48070	+	4	-1090,-1946,-784,-154	GGATATGC,GGATATTC,GTATATTC,GAATATAC	N	Cluster1
AT5G48310	-	1	-1786	GCATATGC	Y	Cluster6
AT5G48480	+	2	-228,-860	GCATATTC,GTATATAC	Y	Cluster3
AT5G48540	-	1	-1807	GTATATTC	Y	Cluster6
AT5G48630	-	1	-754	GTATATGC	N	Cluster5
AT5G48720	+	1	-1219	GTATATTC	Y	Cluster3
AT5G48740	-	1	-1166	GTATATGC	N	Cluster6
AT5G48880	-	2	-499,-649	GGATATCC,GAATATAC	Y	Cluster6
AT5G48930	-	1	-932	GGATATAC	Y	Cluster3
AT5G48940	+	1	-767	GGATATAC	Y	Cluster1
AT5G49030	-	2	-1428,-82	GTATATAC,GTATATAC	N	Cluster6
AT5G49270	-	1	-1292	GGATATGC	N	Cluster1
AT5G49620	-	1	-1818	GAATATGC	N	Cluster2
AT5G49640	+	1	-321	GAATATCC	Y	Cluster5
AT5G49850	-	2	-751,-188	GTATATGC,GAATATTC	Y	Cluster1
AT5G50200	+	1	-60	GCATATTC	Y
AT5G50530	-	1	-104	GCATATTC	N	Cluster6
AT5G50640	-	1	-104	GCATATTC	N	Cluster6
AT5G50740	-	1	-555	GCATATAC	Y	Cluster6
AT5G50760	+	1	-256	GTATATGC	Y	Cluster5
AT5G50820	+	1	-1023	GAATATAC	N	Cluster3
AT5G50915	-	1	-1953	GAATATTC	Y	Cluster6
AT5G51050	+	2	-583,-388	GCATATGC,GAATATCC	Y	Cluster1
AT5G51390	-	2	-755,-1111	GTATATCC,GAATATTC	N	Cluster4
AT5G51750	+	1	-344	GAATATGC	Y	Cluster2
AT5G51820	-	2	-480,-217	GCATATGC,GTATATTC	Y	Cluster2
AT5G51830	+	2	-1302,-1565	GCATATGC,GTATATTC	Y	Cluster3
AT5G51970	+	1	-421	GCATATTC	N	Cluster5
AT5G52250	+	1	-1839	GGATATTC	N	Cluster6
AT5G52510	+	1	-1385	GAATATGC	N	Cluster3
AT5G52570	-	1	-1072	GAATATTC	Y	Cluster6
AT5G52750	+	1	-1738	GTATATCC	Y	Cluster3
AT5G52760	+	1	-983	GAATATAC	N	Cluster2
AT5G52790	-	1	-573	GGATATTC	Y	Cluster5
AT5G53110	+	1	-1340	GCATATTC	N	Cluster3
AT5G53430	+	1	-1894	GTATATAC	N	Cluster6
AT5G53570	-	1	-1994	GCATATTC	N	Cluster3
AT5G53588	+	1	-315	GGATATAC	N	Cluster3
AT5G53590	+	1	-554	GGATATAC	N	Cluster3
AT5G53820	+	1	-1067	GCATATAC	N	Cluster1
AT5G53890	+	1	-1542	GCATATGC	Y	Cluster3
AT5G53990	-	1	-949	GTATATTC	N	Cluster3
AT5G54040	-	1	-12	GTATATTC	N	Cluster3
AT5G54230	-	1	-110	GTATATAC	N	Cluster5
AT5G54270	+	1	-716	GAATATGC	N	Cluster5
AT5G54390	+	1	-703	GTATATAC	Y	Cluster2
AT5G54540	+	1	-518	GAATATAC	N	Cluster5
AT5G54710	-	2	-144,-1540	GCATATTC,GAATATTC	N
AT5G54800	+	2	-1816,-258	GTATATAC,GTATATAC	Y	Cluster3
AT5G55220	+	1	-1259	GCATATTC	N	Cluster6
AT5G55300	-	1	-855	GGATATCC	N	Cluster6
AT5G55300	-	1	-855	GGATATCC	N	Cluster6
AT5G55520	-	1	-330	GGATATTC	Y	Cluster6
AT5G55570	-	1	-273	GTATATTC	N	Cluster6
AT5G55840	+	1	-454	GGATATGC	N	Cluster6
AT5G56100	+	1	-125	GGATATAC	Y	Cluster4
AT5G56520	+	1	-1994	GGATATTC	N	Cluster5
AT5G56550	-	4	-1319,-959,-1995,-1185	GGATATGC,GTATATCC,GTATATTC,GAATATAC	Y	Cluster5
AT5G56630	+	2	-1177,-546	GTATATGC,GAATATTC	Y	Cluster1
AT5G56850	-	1	-1094	GTATATTC	Y	Cluster6
AT5G56870	+	2	-806,-427	GTATATCC,GAATATCC	N	Cluster5
AT5G57060	+	1	-151	GGATATAC	N	Cluster3
AT5G57530	-	1	-613	GAATATTC	N	Cluster3
AT5G57540	-	1	-516	GCATATTC	N	Cluster1
AT5G57610	+	2	-1832,-769	GCATATAC,GCATATAC	Y	Cluster2
AT5G57625	+	1	-1232	GAATATCC	N	Cluster3
AT5G57785	-	1	-869	GCATATAC	N	Cluster5
AT5G57790	-	3	-443,-747,-487	GAATATGC,GTATATAC,GTATATAC	Y	Cluster6
AT5G57800	+	1	-682	GCATATAC	Y	Cluster6
AT5G57870	+	2	-1711,-1475	GTATATTC,GTATATTC	N	Cluster3
AT5G57887	+	1	-1116	GGATATCC	N	Cluster5
AT5G58010	-	1	-705	GCATATCC	N	Cluster3
AT5G58270	+	1	-1213	GAATATAC	N	Cluster6
AT5G58330	-	1	-205	GAATATAC	N	Cluster5
AT5G58340	+	1	-121	GAATATAC	Y	Cluster6
AT5G58375	+	1	-1792	GAATATGC	N	Cluster3
AT5G58650	-	1	-1493	GAATATTC	Y	Cluster5
AT5G58787	+	1	-364	GTATATCC	Y	Cluster5
AT5G58870	-	1	-1544	GAATATGC	Y	Cluster6
AT5G58980	-	1	-1368	GTATATCC	Y	Cluster6
AT5G59000	+	1	-1548	GTATATAC	N	Cluster3
AT5G59020	-	2	-1477,-486	GTATATTC,GTATATAC	N	Cluster3
AT5G59430	+	1	-1165	GAATATTC	Y	Cluster5
AT5G59520	-	1	-707	GAATATAC	N	Cluster3
AT5G59530	-	2	-1327,-433	GAATATTC,GAATATAC	N	Cluster3
AT5G59570	+	2	-987,-853	GTATATAC,GTATATTC	N	Cluster3
AT5G59750	+	1	-1683	GTATATTC	N	Cluster6
AT5G59780	-	1	-1199	GTATATTC	Y	Cluster5
AT5G59780	-	1	-1104	GTATATTC	Y	Cluster5
AT5G59820	+	1	-179	GTATATTC	Y	Cluster6
AT5G59950	+	1	-1874	GCATATGC	N	Cluster3
AT5G60210	-	1	-1513	GAATATGC	N	Cluster2
AT5G60400	-	1	-1092	GTATATAC	Y	Cluster5
AT5G60460	-	1	-247	GAATATTC	N	Cluster3
AT5G60660	-	2	-1025,-454	GAATATAC,GTATATTC	N	Cluster5
AT5G61160	+	1	-597	GAATATTC	N	Cluster3
AT5G61290	+	3	-1226,-938,-537	GCATATAC,GAATATAC,GTATATAC	Y	Cluster5
AT5G61480	-	2	-1392,-372	GTATATAC,GTATATAC	Y	Cluster3
AT5G61550	+	3	-1819,-766,-450	GAATATGC,GTATATCC,GGATATAC	Y	Cluster1
AT5G61590	-	1	-651	GCATATTC	Y	Cluster5
AT5G61600	-	1	-461	GAATATTC	N	Cluster6
AT5G61650	+	3	-268,-793,-143	GGATATAC,GTATATTC,GAATATTC	N	Cluster3
AT5G61670	+	1	-1838	GAATATCC	Y	Cluster6
AT5G61990	-	1	-138	GCATATCC	Y	Cluster6
AT5G62100	+	1	-1092	GCATATTC	Y	Cluster6
AT5G62140	-	1	-1751	GTATATGC	Y	Cluster6
AT5G62150	+	1	-1204	GTATATGC	Y	Cluster3
AT5G62180	-	1	-56	GAATATGC	N	Cluster3
AT5G62280	+	1	-696	GTATATGC	N	Cluster6
AT5G62360	+	1	-521	GTATATTC	Y	Cluster6
AT5G62410	+	1	-49	GCATATGC	N	Cluster6
AT5G62430	-	1	-1834	GCATATTC	Y	Cluster6
AT5G62770	+	1	-508	GAATATTC	Y	Cluster3
AT5G62790	-	1	-1999	GGATATTC	Y	Cluster6
AT5G62920	-	1	-1815	GTATATGC	N	Cluster5
AT5G62950	-	1	-1828	GCATATGC	N	Cluster5
AT5G63010	+	1	-1702	GTATATTC	N	Cluster3
AT5G63130	+	1	-229	GAATATTC	Y	Cluster1
AT5G63160	-	1	-309	GTATATTC	Y	Cluster4
AT5G63680	+	1	-679	GCATATTC	Y	Cluster1
AT5G63790	-	2	-1889,-1594	GGATATTC,GTATATGC	Y	Cluster3
AT5G63800	+	2	-722,-427	GTATATGC,GGATATTC	Y	Cluster6
AT5G63905	-	1	-1251	GAATATCC	N	Cluster5
AT5G63920	+	1	-1785	GAATATCC	N	Cluster6
AT5G64120	-	2	-1761,-464	GTATATAC,GTATATAC	Y	Cluster5
AT5G64190	+	2	-233,-669	GTATATCC,GTATATAC	Y	Cluster6
AT5G64320	-	1	-275	GTATATCC	N	Cluster3
AT5G64370	+	1	-1187	GGATATAC	N	Cluster3
AT5G64510	+	1	-995	GTATATTC	N	Cluster2
AT5G64700	-	1	-1923	GAATATAC	N	Cluster2
AT5G64760	-	1	-762	GTATATGC	N	Cluster2
AT5G64840	-	1	-950	GAATATGC	N	Cluster6
AT5G64850	+	1	-948	GAATATGC	N	Cluster6
AT5G64940	+	1	-1695	GCATATGC	N	Cluster6
AT5G64940	+	1	-1695	GCATATGC	N	Cluster6
AT5G64950	+	1	-661	GCATATAC	N	Cluster3
AT5G65030	-	1	-1335	GAATATAC	Y	Cluster5
AT5G65310	-	1	-1524	GGATATTC	Y	Cluster3
AT5G65430	-	1	-419	GCATATGC	N	Cluster5
AT5G65480	+	1	-1677	GAATATGC	N	Cluster3
AT5G65495	+	1	-809	GCATATTC	N	Cluster5
AT5G65683	+	1	-1865	GGATATGC	N	Cluster3
AT5G65700	+	1	-431	GTATATTC	N	Cluster3
AT5G66140	-	1	-764	GTATATCC	N	Cluster3
AT5G66320	-	1	-1966	GTATATTC	N	Cluster3
AT5G66400	-	1	-1674	GAATATTC	Y	Cluster6
AT5G66650	-	1	-1213	GAATATGC	Y	Cluster5
AT5G66700	+	1	-257	GTATATCC	N	Cluster2
AT5G66790	+	1	-524	GAATATTC	N
AT5G66820	+	1	-1979	GTATATAC	Y	Cluster3
AT5G67080	+	2	-838,-999	GCATATGC,GAATATCC	N	Cluster2
AT5G67200	-	1	-1830	GCATATAC	Y	Cluster3
AT5G67350	-	1	-517	GCATATGC	Y	Cluster3
AT5G67390	-	1	-1330	GTATATAC	N	Cluster5
AT5G67400	+	1	-1494	GTATATAC	N	Cluster1
AT5G67520	+	1	-1983	GAATATAC	N	Cluster5
AT5G67620	-	2	-1962,-847	GAATATCC,GAATATTC	N	Cluster5

## Sheet: Sheet2
### Additional file 4. Contains all protein-coding genes and lncRNAs that have P1BS motif in their promoter region, which indicate that they could be regulated by PHR1.
This sheet contains all 80 predicted lncRNAs that could be regulated by PHR1.
DHS(Y/N) means whether the motif region located in a DNase I hypersensitive sites or not.
GeneID/Name	Strand	No. Motif	Position of P1BS motif	Motif sequence	DHS(Y/N)	ClusterID
XLOC_000321	+	1	-72	GAATATTC	Y	Cluster6
XLOC_000354	+	3	-24,-886,-1069	GCATATGC,GCATATTC,GTATATTC	Y	Cluster3
XLOC_000754	+	2	-1973,-74	GGATATTC,GTATATTC	N	Cluster3
XLOC_000777	+	1	-1547	GGATATTC	N	Cluster6
XLOC_000784	+	1	-89	GAATATAC	N	Cluster5
XLOC_000939	+	2	-1889,-1978	GCATATCC,GTATATTC	Y	Cluster6
XLOC_000997	+	1	-36	GTATATTC	N	Cluster3
XLOC_001102	+	1	-8	GAATATGC	Y	Cluster5
XLOC_001536	+	1	-1537	GAATATAC	N	Cluster3
XLOC_001646	+	1	-1141	GAATATAC	Y	Cluster6
XLOC_001691	+	1	-1391	GTATATAC	N	Cluster1
XLOC_001734	+	1	-1158	GCATATAC	N	Cluster6
XLOC_002826	+	2	-1646,-1488	GTATATGC,GCATATAC	Y	Cluster3
XLOC_003274	+	1	-468	GTATATTC	Y	Cluster3
XLOC_003745	+	1	-1554	GCATATAC	N	Cluster3
XLOC_004082	+	1	-1605	GGATATAC	Y	Cluster3
XLOC_004108	+	1	-1584	GGATATCC	N	Cluster5
XLOC_004256	-	1	-1681	GTATATCC	N	Cluster6
XLOC_004379	-	2	-645,-1310	GGATATCC,GGATATTC	N	Cluster6
XLOC_004919	-	1	-1238	GCATATAC	N	Cluster5
XLOC_004968	-	1	-183	GAATATGC	N	Cluster1
XLOC_005273	-	1	-160	GAATATGC	N	Cluster3
XLOC_005281	-	2	-1018,-687	GAATATAC,GTATATAC	Y	Cluster3
XLOC_005289	-	1	-16	GCATATGC	N	Cluster3
XLOC_005290	-	1	-1255	GCATATGC	N	Cluster3
XLOC_005614	-	2	-588,-113	GCATATCC,GAATATTC	N	Cluster2
XLOC_006489	-	2	-1453,-191	GCATATGC,GCATATTC	N	Cluster2
XLOC_008443	+	1	-891	GAATATGC	N	Cluster6
XLOC_008781	+	1	-1721	GTATATAC	N	Cluster6
XLOC_009050	+	1	-1757	GTATATAC	N	Cluster3
XLOC_010117	+	2	-287,-1666	GGATATGC,GAATATGC	N	Cluster3
XLOC_010226	+	1	-1584	GGATATGC	N	Cluster3
XLOC_010338	+	2	-1706,-488	GCATATCC,GTATATCC	N	Cluster2
XLOC_010843	+	1	-1059	GCATATAC	N	Cluster3
XLOC_011336	-	1	-1316	GCATATGC	N	Cluster3
XLOC_013248	-	2	-1237,-1098	GTATATGC,GTATATGC	N	Cluster3
XLOC_013570	-	1	-1796	GAATATTC	N	Cluster2
XLOC_013661	+	1	-204	GTATATTC	Y	Cluster2
XLOC_013732	+	3	-39,-299,-150	GCATATTC,GAATATAC,GAATATTC	Y	Cluster1
XLOC_013903	+	1	-1917	GCATATCC	N	Cluster3
XLOC_014476	+	1	-1245	GCATATTC	N	Cluster6
XLOC_014604	+	1	-1202	GTATATAC	Y	Cluster6
XLOC_014746	+	1	-62	GAATATGC	Y	Cluster2
XLOC_015007	+	1	-1036	GAATATTC	N	Cluster6
XLOC_015035	+	1	-357	GAATATCC	Y	Cluster3
XLOC_015182	+	1	-78	GAATATCC	N	Cluster2
XLOC_015217	+	1	-1892	GTATATTC	N	Cluster3
XLOC_016321	+	1	-772	GAATATGC	Y	Cluster4
XLOC_016842	+	2	-1803,-822	GTATATGC,GTATATAC	N	Cluster3
XLOC_017549	-	1	-1089	GTATATTC	N	Cluster5
XLOC_018241	-	1	-401	GAATATTC	N	Cluster3
XLOC_019208	-	2	-968,-606	GTATATTC,GAATATAC	N	Cluster3
XLOC_019308	-	1	-162	GTATATGC	N	Cluster5
XLOC_019907	-	2	-1569,-181	GTATATTC,GTATATTC	Y	Cluster6
XLOC_020050	-	1	-550	GCATATGC	N	Cluster3
XLOC_020833	+	1	-414	GCATATGC	N	Cluster3
XLOC_020835	+	1	-1435	GTATATAC	N	Cluster3
XLOC_021333	+	1	-133	GTATATAC	N	Cluster6
XLOC_023649	-	1	-1581	GAATATTC	N	Cluster3
XLOC_024408	-	1	-415	GGATATCC	N	Cluster6
XLOC_024497	-	1	-1614	GGATATAC	Y	Cluster6
XLOC_024964	-	1	-710	GGATATTC	N	Cluster3
XLOC_025111	-	1	-1397	GTATATAC	Y	Cluster3
XLOC_025622	+	2	-243,-273	GTATATCC,GAATATAC	Y	Cluster1
XLOC_026191	+	1	-662	GCATATTC	N	Cluster5
XLOC_026282	+	1	-300	GTATATAC	N	Cluster4
XLOC_026999	+	3	-372,-139,-128	GCATATTC,GCATATTC,GAATATTC	N	Cluster1
XLOC_027407	+	1	-795	GCATATCC	N	Cluster3
XLOC_027410	+	1	-1339	GGATATAC	Y	Cluster3
XLOC_027794	+	1	-1341	GCATATCC	N	Cluster3
XLOC_028510	+	1	-642	GCATATTC	Y	Cluster6
XLOC_028612	+	1	-383	GGATATTC	Y	Cluster6
XLOC_030131	-	1	-118	GCATATAC	N	Cluster6
XLOC_030250	-	1	-69	GAATATTC	N	Cluster1
XLOC_030600	-	1	-466	GAATATGC	N	Cluster6
XLOC_030671	-	3	-1926,-1689,-1568	GGATATAC,GAATATGC,GTATATTC	Y	Cluster5
XLOC_030924	-	1	-1303	GCATATAC	N	Cluster3
XLOC_031202	-	2	-1194,-89	GGATATAC,GGATATTC	N	Cluster3
XLOC_032011	-	1	-303	GGATATAC	N	Cluster6
XLOC_032181	-	4	-427,-108,-1483,-79	GGATATCC,GGATATGC,GAATATCC,GGATATTC	Y	Cluster2

## Sheet: Sheet3
### Additional file 7. Contains all protein-coding genes and lncRNAs that have P1BS motif in their promoter region, which indicate that they could be regulated by PHR1.
This sheet contains all 24 annotated lncRNAs that could be regulated by PHR1.
DHS(Y/N) means whether the motif region located in a DNase I hypersensitive sites or not.
GeneID/Name	Strand	No. Motif	Position of P1BS motif	Motif sequence	DHS(Y/N)	ClusterID
AT1G11175	+	1	-1025	GTATATCC	N	Cluster3
AT1G21529	-	1	-81	GAATATCC	N	Cluster1
AT1G44125	-	1	-566	GAATATTC	N	Cluster6
AT1G51645	+	2	-1694,-1630	GAATATCC,GAATATAC	N	Cluster3
AT1G56612	-	5	-247,-692,-58,-503,-11	GGATATTC,GGATATTC,GTATATAC,GTATATAC,GTATATAC	N	Cluster6
AT1G66173	+	1	-878	GTATATTC	N	Cluster5
AT1G78265	+	1	-836	GCATATTC	Y	Cluster3
AT1G78865	-	2	-1314,-1205	GAATATGC,GAATATAC	Y	Cluster6
AT2G14878	+	2	-624,-123	GCATATTC,GAATATGC	Y	Cluster3
AT2G21187	+	2	-928,-646	GTATATCC,GTATATAC	Y	Cluster6
AT2G30362	+	1	-1068	GAATATTC	N	Cluster6
AT2G36792	+	1	-1053	GGATATTC	Y	Cluster6
AT3G07215	-	1	-765	GTATATGC	N	Cluster5
AT3G13061	-	2	-1955,-812	GTATATGC,GAATATAC	N	Cluster6
AT3G57157	+	2	-1760,-240	GCATATGC,GAATATCC	N	Cluster2
AT4G08035	+	1	-131	GCATATCC	Y	Cluster6
AT4G13505	-	1	-1460	GAATATAC	N	Cluster3
AT5G01595	+	1	-1988	GCATATTC	N	Cluster2
AT5G01732	+	2	-141,-473	GCATATGC,GAATATTC	Y	Cluster6
AT5G06865	-	2	-1673,-1199	GAATATTC,GTATATTC	Y	Cluster2
AT5G36002	-	1	-1163	GCATATTC	N	Cluster6
AT5G44562	-	1	-346	GAATATGC	N	Cluster3
AT5G48412	-	1	-942	GTATATCC	Y	Cluster3
AT5G53048	+	1	-142	GTATATTC	Y	Cluster1
